# Supplementary material for: Identification of Intercellular Crosstalk between Decidual Cells and Niche Cells in Mice
Source: Int J Mol Sci. 2021 Jul 19;22(14):7696. doi: 10.3390/ijms22147696 (PMC8306874; doi:10.3390/ijms22147696)
Supplement: Supplementary file 1 [file ijms-22-07696-s001.zip]

Archive with 10 entries (8 files):
- ijms-1289998-supplementary/
- ijms-1289998-supplementary/suppl/
- ijms-1289998-supplementary/suppl/Figure-S1.pdf
- ijms-1289998-supplementary/suppl/Figure-S2.pdf
- ijms-1289998-supplementary/suppl/Table-S1.xls
- ijms-1289998-supplementary/suppl/Table-S2.xls
- ijms-1289998-supplementary/suppl/Table-S3.xls
- ijms-1289998-supplementary/suppl/Table-S4.xls
- ijms-1289998-supplementary/suppl/Table-S5.xls
- ijms-1289998-supplementary/suppl/Table-S6.xls
