# Supplementary material for: Identification of Intercellular Crosstalk between Decidual Cells and Niche Cells in Mice
Source: Int J Mol Sci. 2021 Jul 19;22(14):7696. doi: 10.3390/ijms22147696 (PMC8306874; doi:10.3390/ijms22147696)
Supplement: Supplementary file 1 [file ijms-22-07696-s001.zip › ijms-1289998-supplementary/suppl/Table-S1.xls]

## Sheet: Table-S1
Supplementary Table 1. The complete list of novel and known marker genes for each cell type.
gene_symbol	p_val	avg_logFC	pct.1	pct.2	p_val_adj	cell_type
Wfdc2	0	3.5377	1	0.075	0	LE
S100g	0	3.14455	0.962	0.051	0	LE
Klk1	0	2.68027	0.928	0.047	0	LE
Sult1d1	0	2.52295	1	0.023	0	LE
Krt18	0	2.44988	0.996	0.049	0	LE
Abcb1b	0	2.40567	0.962	0.092	0	LE
Guca2b	0	2.16928	0.875	0.022	0	LE
Krt8	0	2.1068	0.996	0.027	0	LE
Fam213a	0	2.0631	1	0.188	0	LE
Spint2	0	2.02078	1	0.114	0	LE
Aqp8	0	2.02041	0.823	0.014	0	LE
Tmem213	0	2.00456	1	0.031	0	LE
5330417C22Rik	0	2.00023	0.996	0.018	0	LE
Epcam	0	1.95445	1	0.043	0	LE
Car2	0	1.827	0.951	0.104	0	LE
Hsd11b1	0	1.79385	0.932	0.132	0	LE
Tspan8	0	1.78667	1	0.043	0	LE
Pinlyp	0	1.75764	0.909	0.01	0	LE
Aqp5	0	1.63926	0.887	0.016	0	LE
Sgms2	0	1.614	0.974	0.095	0	LE
Car4	0	1.59266	0.887	0.01	0	LE
Cldn7	0	1.58365	0.977	0.015	0	LE
Sftpd	0	1.53574	0.966	0.011	0	LE
Fxyd3	0	1.53355	0.966	0.037	0	LE
Cldn10	0	1.52473	0.981	0.138	0	LE
Pax8	0	1.51144	0.97	0.01	0	LE
Kcnk1	0	1.49898	0.992	0.035	0	LE
Cyp26a1	0	1.49597	0.887	0.009	0	LE
Tmprss4	0	1.47628	0.981	0.013	0	LE
Ces2b	0	1.46185	0.936	0.013	0	LE
Mmp7	0	1.45814	0.902	0.008	0	LE
Cldn3	0	1.4123	0.985	0.035	0	LE
Bcat1	0	1.38811	0.981	0.104	0	LE
Krt7	0	1.29483	0.928	0.012	0	LE
Krt19	0	1.28703	0.894	0.022	0	LE
Srd5a1	0	1.27605	0.917	0.049	0	LE
Sema3c	0	1.26468	0.989	0.179	0	LE
Fut9	0	1.1824	0.962	0.007	0	LE
Hpgds	0	1.15505	0.966	0.087	0	LE
Elf3	0	1.12929	0.902	0.01	0	LE
Scg5	0	1.0885	0.811	0.012	0	LE
Efhd1	0	1.0586	0.894	0.021	0	LE
Sfn	0	1.05319	0.838	0.012	0	LE
Fam20c	0	1.00855	0.985	0.132	0	LE
Spint1	0	0.996521	0.932	0.01	0	LE
Atp6v0d2	0	0.986702	0.86	0.013	0	LE
Mecom	0	0.98304	0.974	0.05	0	LE
Fam13a	0	0.968028	0.743	0.057	0	LE
Plet1	0	0.957243	0.906	0.013	0	LE
Cldn4	0	0.955424	0.728	0.006	0	LE
Ppl	0	0.932791	0.928	0.018	0	LE
Slc39a8	0	0.916429	0.925	0.067	0	LE
Mal	0	0.914126	0.936	0.036	0	LE
Atp1b1	0	0.884838	0.943	0.085	0	LE
Dhcr24	0	0.883239	0.909	0.072	0	LE
Slc39a4	0	0.880139	0.781	0.02	0	LE
Tfcp2l1	0	0.872895	0.894	0.012	0	LE
Osbpl1a	0	0.862081	0.936	0.13	0	LE
Paqr5	0	0.861869	0.902	0.008	0	LE
Hdc	0	0.853364	0.819	0.029	0	LE
Tmed6	0	0.848379	0.849	0.009	0	LE
Sox9	0	0.844801	0.57	0.033	0	LE
Rab25	0	0.844069	0.928	0.011	0	LE
Paox	0	0.839866	0.906	0.098	0	LE
Pigr	0	0.833333	0.728	0.013	0	LE
C2cd4a	0	0.822392	0.766	0.01	0	LE
Ehf	0	0.790926	0.898	0.015	0	LE
Blnk	0	0.784	0.936	0.068	0	LE
Klf5	0	0.759119	0.917	0.101	0	LE
Kcne2	0	0.75281	0.702	0.002	0	LE
Atp6v0a4	0	0.748612	0.875	0.015	0	LE
St14	0	0.727604	0.891	0.013	0	LE
Krt17	0	0.727321	0.245	0.002	0	LE
Gabrp	0	0.726847	0.842	0.004	0	LE
Chchd10	0	0.725555	0.925	0.111	0	LE
Kctd1	0	0.72153	0.902	0.028	0	LE
Rbm47	0	0.715487	0.94	0.084	0	LE
Pdzk1ip1	0	0.709611	0.842	0.031	0	LE
Hoxb6	0	0.707572	0.857	0.032	0	LE
Arhgef28	0	0.706374	0.887	0.043	0	LE
Il1f6	0	0.703267	0.551	0.002	0	LE
Cobl	0	0.693417	0.777	0.011	0	LE
Cxadr	0	0.679072	0.864	0.014	0	LE
Slc35g1	0	0.676472	0.857	0.017	0	LE
Cdh1	0	0.674185	0.857	0.024	0	LE
Ttpa	0	0.673438	0.751	0.01	0	LE
Wfdc10	0	0.66424	0.279	0.004	0	LE
Lmo7	0	0.654744	0.811	0.03	0	LE
Wfdc15b	0	0.641523	0.819	0.009	0	LE
Cdh16	0	0.623568	0.736	0.002	0	LE
Ptprf	0	0.620926	0.826	0.096	0	LE
Akr1c18	0	0.619007	0.302	0.007	0	LE
Mycn	0	0.618044	0.743	0.017	0	LE
Plpp2	0	0.616495	0.902	0.104	0	LE
Tmc4	0	0.609185	0.902	0.049	0	LE
Vtcn1	0	0.595739	0.785	0.018	0	LE
Ptprr	0	0.591282	0.762	0.01	0	LE
Enpp3	0	0.590013	0.838	0.061	0	LE
Pck1	0	0.589892	0.547	0.007	0	LE
Perp	0	0.58887	0.834	0.022	0	LE
Chdh	0	0.576871	0.808	0.011	0	LE
Ankrd29	0	0.57308	0.789	0.047	0	LE
Cys1	0	0.571494	0.815	0.037	0	LE
Hoxb8	0	0.56664	0.826	0.032	0	LE
Smim22	0	0.545571	0.815	0.008	0	LE
Wwc1	0	0.543391	0.751	0.011	0	LE
Crb3	0	0.540021	0.808	0.007	0	LE
Dlx5	0	0.532691	0.706	0.008	0	LE
Hdac11	0	0.52757	0.796	0.037	0	LE
Myh14	0	0.525953	0.747	0.005	0	LE
Oit1	0	0.522005	0.743	0.008	0	LE
Fgf9	0	0.520526	0.694	0.006	0	LE
Arg2	0	0.520257	0.887	0.08	0	LE
Hoxb7	0	0.513415	0.762	0.055	0	LE
Rnf128	0	0.507787	0.77	0.021	0	LE
Atg9b	0	0.506536	0.706	0.012	0	LE
Lsr	0	0.495887	0.819	0.044	0	LE
Nhsl1	0	0.490812	0.808	0.051	0	LE
2200002D01Rik	0	0.485614	0.826	0.083	0	LE
Mpzl2	0	0.48519	0.736	0.039	0	LE
Rab3ip	0	0.475253	0.8	0.07	0	LE
Eps8l2	0	0.473463	0.743	0.014	0	LE
Folr1	0	0.467754	0.642	0.022	0	LE
Casz1	0	0.455728	0.755	0.059	0	LE
Hnf1b	0	0.450884	0.721	0.003	0	LE
Ckmt1	0	0.448391	0.672	0.005	0	LE
Slc5a8	0	0.447098	0.642	0.005	0	LE
Zfp7	0	0.437354	0.732	0.028	0	LE
Nfe2l3	0	0.436247	0.679	0.008	0	LE
Upk3bl	0	0.429375	0.592	0.004	0	LE
Otub2	0	0.429034	0.702	0.017	0	LE
Rgl3	0	0.424843	0.709	0.024	0	LE
Dpp4	0	0.42468	0.789	0.075	0	LE
Fermt1	0	0.421514	0.668	0.005	0	LE
Depdc7	0	0.419704	0.785	0.067	0	LE
Trpm6	0	0.419544	0.626	0.004	0	LE
Cwh43	0	0.419389	0.668	0.003	0	LE
Grb7	0	0.416553	0.698	0.007	0	LE
Prss8	0	0.415215	0.732	0.005	0	LE
Lrat	0	0.41435	0.574	0.024	0	LE
Slc23a1	0	0.411044	0.649	0.005	0	LE
Mal2	0	0.406694	0.626	0.003	0	LE
Wnt7b	0	0.405794	0.532	0.001	0	LE
Kazn	0	0.403606	0.657	0.049	0	LE
Pcbd1	0	0.391644	0.672	0.023	0	LE
Fgfr2	0	0.382596	0.694	0.039	0	LE
Fam174b	0	0.37728	0.721	0.065	0	LE
Tmprss2	0	0.377014	0.649	0.006	0	LE
Lrrc31	0	0.375088	0.615	0.003	0	LE
8430408G22Rik	0	0.37402	0.434	0.019	0	LE
Sel1l3	0	0.37115	0.66	0.008	0	LE
Erbb3	0	0.368274	0.675	0.014	0	LE
Tshr	0	0.366568	0.604	0.013	0	LE
Irf6	0	0.362881	0.611	0.007	0	LE
Trpv6	0	0.362878	0.513	0.003	0	LE
Msx1	0	0.356742	0.566	0.041	0	LE
Tox3	0	0.355722	0.6	0.024	0	LE
Dsp	0	0.35476	0.57	0.005	0	LE
Pax2	0	0.352367	0.611	0.003	0	LE
Myo1d	0	0.350506	0.691	0.059	0	LE
Ap1m2	0	0.3499	0.679	0.006	0	LE
Me1	0	0.349882	0.679	0.056	0	LE
Ptgdr	0	0.348675	0.581	0.003	0	LE
Vwa2	0	0.347291	0.642	0.002	0	LE
Krtcap3	0	0.347099	0.634	0.011	0	LE
Tacstd2	0	0.346342	0.475	0.018	0	LE
Acss1	0	0.345834	0.679	0.043	0	LE
Adgrg1	0	0.345594	0.691	0.058	0	LE
Hpn	0	0.343733	0.672	0.026	0	LE
Pcsk6	0	0.343322	0.63	0.025	0	LE
Npnt	0	0.341125	0.623	0.041	0	LE
2310043M15Rik	0	0.340266	0.558	0.002	0	LE
Ajuba	0	0.331153	0.634	0.042	0	LE
Ovol2	0	0.330845	0.589	0.003	0	LE
Hook1	0	0.327489	0.619	0.012	0	LE
Sh3yl1	0	0.326434	0.634	0.022	0	LE
Igf2bp2	0	0.324439	0.645	0.035	0	LE
Slc13a2	0	0.323816	0.57	0.002	0	LE
Lad1	0	0.32278	0.6	0.005	0	LE
Trim15	0	0.322196	0.309	0.002	0	LE
Pard6b	0	0.318776	0.528	0.004	0	LE
F5	0	0.318261	0.419	0.013	0	LE
Rhpn2	0	0.318004	0.574	0.011	0	LE
Grhl2	0	0.313255	0.589	0.004	0	LE
1700011H14Rik	0	0.311214	0.57	0.002	0	LE
Gprc5c	0	0.310706	0.623	0.025	0	LE
Epb41l4b	0	0.307116	0.577	0.01	0	LE
5930412G12Rik	0	0.305654	0.528	0.005	0	LE
Il17re	0	0.305125	0.63	0.011	0	LE
Slco4a1	0	0.304963	0.491	0.016	0	LE
Dsg2	0	0.301266	0.574	0.005	0	LE
Cdcp1	0	0.298474	0.57	0.002	0	LE
Fcgbp	0	0.297278	0.355	0.008	0	LE
Sema3e	0	0.296181	0.517	0.019	0	LE
Mtcl1	0	0.294018	0.536	0.011	0	LE
F2rl1	0	0.293599	0.558	0.017	0	LE
Slc44a3	0	0.293364	0.585	0.011	0	LE
Chac2	0	0.292613	0.566	0.042	0	LE
Sv2b	0	0.291226	0.506	0.006	0	LE
Gjb2	0	0.288797	0.362	0.006	0	LE
Rnf180	0	0.287594	0.491	0.017	0	LE
Chst8	0	0.284773	0.509	0.005	0	LE
Slc1a1	0	0.279137	0.498	0.016	0	LE
Cyp2s1	0	0.276481	0.506	0.016	0	LE
Glis3	0	0.275936	0.581	0.034	0	LE
Esrp1	0	0.273203	0.562	0.003	0	LE
Dhrs9	0	0.272984	0.483	0.017	0	LE
Llgl2	0	0.270751	0.574	0.012	0	LE
Bspry	0	0.270712	0.589	0.017	0	LE
Ovol1	0	0.267213	0.502	0.002	0	LE
Il20rb	0	0.265494	0.536	0.017	0	LE
Lama3	0	0.263482	0.509	0.021	0	LE
Misp	0	0.262138	0.483	0.004	0	LE
Vdr	0	0.261789	0.513	0.015	0	LE
Sgpp2	0	0.26143	0.498	0.003	0	LE
Spaca7	0	0.260773	0.464	0.006	0	LE
Cldn23	0	0.25683	0.457	0.003	0	LE
Cgn	0	0.256251	0.494	0.012	0	LE
Mboat2	0	0.255845	0.547	0.036	0	LE
Rab17	0	0.25521	0.46	0.003	0	LE
Tspan1	0	0.254346	0.445	0.003	0	LE
Ggt1	0	0.253213	0.509	0.006	0	LE
Rdh12	0	0.250895	0.381	0.011	0	LE
Nav2	1.28377e-307	0.451493	0.747	0.077	2.61606e-303	LE
Nmb	3.0413e-306	0.88775	0.698	0.071	6.19756e-302	LE
Lcn2	2.33492e-305	1.3847	0.494	0.033	4.7581e-301	LE
Cd24a	5.11313e-305	1.1035	0.974	0.141	1.04195e-300	LE
Clic5	9.06921e-295	0.290906	0.642	0.056	1.84812e-290	LE
Lifr	3.08396e-287	0.851474	0.962	0.153	6.28449e-283	LE
Ncam1	7.21035e-284	1.05207	0.947	0.17	1.46933e-279	LE
Cndp2	4.86273e-283	1.61566	0.992	0.224	9.90926e-279	LE
Napsa	4.8597e-282	2.94976	0.981	0.224	9.90309e-278	LE
Cpm	1.40298e-280	0.400359	0.419	0.025	2.85899e-276	LE
Cystm1	2.91406e-279	0.357133	0.819	0.095	5.93827e-275	LE
F3	1.99199e-276	2.63145	1	0.255	4.05927e-272	LE
Tns3	6.18575e-274	0.505601	0.849	0.111	1.26053e-269	LE
Fosl1	4.44137e-272	0.25717	0.513	0.04	9.05063e-268	LE
Alcam	5.86269e-265	1.02557	0.974	0.184	1.1947e-260	LE
1200007C13Rik	8.35218e-264	0.394234	0.555	0.048	1.70201e-259	LE
Gadd45a	8.91414e-262	1.12195	0.974	0.194	1.81652e-257	LE
Smpdl3b	1.61637e-258	0.287553	0.653	0.067	3.29384e-254	LE
Tst	3.31565e-252	0.293852	0.683	0.076	6.75663e-248	LE
Fnbp1l	2.00119e-249	0.827135	0.951	0.177	4.07803e-245	LE
Bcam	1.36905e-248	0.53665	0.913	0.136	2.78985e-244	LE
Ch25h	2.67111e-246	0.328971	0.502	0.042	5.44318e-242	LE
Kank3	5.3795e-245	0.466107	0.849	0.115	1.09623e-240	LE
Hbegf	1.01146e-240	1.45638	0.909	0.185	2.06115e-236	LE
Adi1	7.56717e-240	0.433115	0.762	0.103	1.54204e-235	LE
Pla2g4a	1.92904e-238	0.83707	0.943	0.187	3.931e-234	LE
Manba	4.16259e-238	0.270091	0.596	0.061	8.48253e-234	LE
Ddr1	1.20388e-237	0.34166	0.657	0.076	2.45326e-233	LE
Tmem238	2.23021e-237	0.62973	0.913	0.164	4.54472e-233	LE
Gmds	6.88246e-235	0.536972	0.83	0.127	1.40251e-230	LE
Ldhb	1.47203e-234	1.395	0.989	0.272	2.99969e-230	LE
Ddx52	5.61133e-232	1.16995	0.951	0.227	1.14348e-227	LE
Rab11fip1	2.9785e-231	0.350659	0.766	0.095	6.06959e-227	LE
Lcorl	2.08867e-229	0.954879	0.962	0.202	4.2563e-225	LE
Ell2	1.19725e-228	0.542223	0.868	0.138	2.43975e-224	LE
Entpd5	6.58267e-228	0.375935	0.706	0.091	1.34142e-223	LE
Lcmt1	1.10267e-220	0.948085	0.928	0.202	2.24701e-216	LE
Frat2	1.81138e-220	0.624527	0.736	0.105	3.69123e-216	LE
Myo6	1.30465e-219	1.05593	0.974	0.251	2.65861e-215	LE
Mgll	2.64198e-218	0.357938	0.864	0.129	5.38383e-214	LE
Pla2g12a	5.55658e-217	0.498331	0.815	0.135	1.13232e-212	LE
Asrgl1	3.33018e-216	0.698401	0.868	0.161	6.78625e-212	LE
Nat6	4.21169e-215	0.270377	0.596	0.067	8.58257e-211	LE
Hoxb2	5.06535e-215	0.250823	0.604	0.068	1.03222e-210	LE
Acsl4	2.10832e-214	0.927112	0.947	0.216	4.29634e-210	LE
Net1	6.51226e-212	1.08448	0.932	0.221	1.32707e-207	LE
Galnt11	1.57503e-209	0.844596	0.894	0.185	3.20959e-205	LE
Aldh6a1	3.67814e-209	0.412347	0.819	0.13	7.49532e-205	LE
Gmpr	5.53638e-206	0.426387	0.691	0.094	1.1282e-201	LE
Tcim	1.00763e-204	0.642116	0.887	0.155	2.05335e-200	LE
Iqgap2	1.07995e-204	0.494554	0.845	0.136	2.20072e-200	LE
Bcl9	1.15814e-204	0.393575	0.792	0.124	2.36006e-200	LE
Cxcl17	2.41051e-203	0.342191	0.302	0.018	4.91215e-199	LE
Agps	2.57044e-202	0.764649	0.921	0.206	5.23805e-198	LE
Rida	3.60532e-201	0.319168	0.717	0.103	7.34691e-197	LE
Slc25a33	2.4592e-197	0.410169	0.743	0.11	5.01137e-193	LE
Jak2	4.87156e-197	0.757803	0.947	0.217	9.92726e-193	LE
Olfm1	1.35723e-195	1.65244	0.97	0.28	2.76575e-191	LE
Slc35e2	3.66994e-195	0.321171	0.623	0.081	7.47861e-191	LE
Trnt1	4.13904e-191	0.889255	0.936	0.24	8.43454e-187	LE
Chp1	1.45202e-190	0.864074	0.985	0.283	2.95892e-186	LE
Prkab1	3.36135e-190	0.354375	0.762	0.121	6.84976e-186	LE
Las1l	5.27435e-190	0.751285	0.925	0.215	1.07481e-185	LE
D030056L22Rik	2.86723e-189	0.53769	0.804	0.148	5.84285e-185	LE
Nceh1	1.23261e-187	0.544969	0.872	0.166	2.51182e-183	LE
Gcnt2	1.32182e-187	0.428611	0.796	0.129	2.69361e-183	LE
Sil1	2.15739e-186	0.328445	0.675	0.099	4.39632e-182	LE
Emb	5.43851e-186	0.980886	0.989	0.254	1.10826e-181	LE
Mthfd1	5.73455e-186	0.285922	0.623	0.085	1.16859e-181	LE
Twnk	6.0962e-185	0.331538	0.668	0.097	1.24228e-180	LE
Smagp	1.54372e-184	0.444336	0.894	0.156	3.1458e-180	LE
Mettl26	3.23999e-184	0.416787	0.872	0.165	6.60246e-180	LE
Tuba4a	1.43031e-183	0.400614	0.86	0.151	2.91469e-179	LE
Lbp	2.21903e-183	1.09314	0.981	0.27	4.52195e-179	LE
Tpmt	4.52253e-182	0.377507	0.525	0.065	9.21601e-178	LE
Haus4	2.01369e-179	0.494176	0.77	0.139	4.1035e-175	LE
Jag1	6.25972e-179	0.317631	0.668	0.098	1.27561e-174	LE
Cmtm8	7.02825e-179	0.260232	0.672	0.093	1.43222e-174	LE
Bace2	7.44666e-178	0.368623	0.66	0.099	1.51748e-173	LE
Prap1	4.61098e-176	5.00941	0.996	0.578	9.39626e-172	LE
Slc2a1	2.04855e-175	0.433696	0.808	0.145	4.17454e-171	LE
Mme	1.88103e-173	0.577595	0.879	0.181	3.83317e-169	LE
Ggh	7.4152e-171	1.14772	0.992	0.377	1.51107e-166	LE
Fat1	4.35061e-170	0.383951	0.743	0.13	8.86568e-166	LE
C3	8.73125e-170	1.48378	1	0.356	1.77925e-165	LE
Mrps6	1.03741e-168	0.800429	0.962	0.282	2.11404e-164	LE
Lyplal1	1.51568e-168	0.321615	0.755	0.132	3.08865e-164	LE
Agpat2	1.61866e-167	0.696986	0.721	0.132	3.29851e-163	LE
Vps13c	7.75686e-166	0.63523	0.928	0.226	1.58069e-161	LE
Asf1a	5.64058e-165	0.573464	0.891	0.212	1.14944e-160	LE
Fuom	8.71603e-163	0.573065	0.834	0.18	1.77615e-158	LE
Ubash3b	2.03377e-160	0.378694	0.792	0.143	4.14442e-156	LE
Lhfpl2	2.60282e-160	0.343795	0.709	0.122	5.30402e-156	LE
Sh3rf1	3.59336e-160	0.341589	0.732	0.13	7.32254e-156	LE
Ezr	7.14007e-159	1.03857	0.989	0.354	1.455e-154	LE
Aktip	4.45993e-158	0.261044	0.649	0.102	9.08844e-154	LE
Mpc2	9.78513e-156	1.26831	0.996	0.637	1.99401e-151	LE
Scmh1	1.83598e-153	0.397151	0.777	0.151	3.74136e-149	LE
H6pd	5.04078e-152	0.48904	0.811	0.179	1.02721e-147	LE
Nucb2	1.10159e-151	0.893399	0.966	0.33	2.24483e-147	LE
Pdgfa	1.33219e-151	0.354868	0.725	0.131	2.71475e-147	LE
Rbbp7	8.45092e-150	1.12093	0.992	0.522	1.72213e-145	LE
Golga4	6.67501e-149	0.806651	0.966	0.325	1.36023e-144	LE
Gdf15	1.31808e-148	1.42208	0.675	0.132	2.68598e-144	LE
Stard10	2.85027e-144	0.482491	0.906	0.225	5.80828e-140	LE
Sestd1	3.52597e-144	0.376209	0.774	0.157	7.18522e-140	LE
Slc5a3	2.40122e-140	0.837265	0.947	0.306	4.89321e-136	LE
Ptpn13	1.57933e-139	0.267956	0.687	0.124	3.21836e-135	LE
Gnpnat1	4.62929e-139	0.375881	0.777	0.171	9.43356e-135	LE
Rpl7	9.90912e-139	0.689289	1	0.99	2.01928e-134	LE
Suclg2	2.87302e-138	0.415083	0.894	0.219	5.85464e-134	LE
Mtr	3.42771e-138	0.307405	0.619	0.106	6.98498e-134	LE
Psmd3	3.67063e-138	0.780927	0.947	0.354	7.48002e-134	LE
Sec23b	4.42733e-138	0.524108	0.823	0.206	9.02202e-134	LE
2510002D24Rik	7.38344e-138	0.270263	0.717	0.137	1.5046e-133	LE
Pycr2	2.04191e-131	0.384229	0.864	0.211	4.161e-127	LE
Synrg	4.77399e-131	0.426339	0.826	0.196	9.72844e-127	LE
Nsun2	4.80523e-131	0.509958	0.913	0.261	9.79209e-127	LE
Bcar1	8.10893e-130	0.312716	0.638	0.12	1.65244e-125	LE
Rpl32	1.50709e-128	0.689104	1	0.996	3.07115e-124	LE
Csf1	1.74203e-128	0.711342	0.706	0.158	3.54991e-124	LE
Gsto1	3.08713e-128	0.806237	0.94	0.327	6.29095e-124	LE
Enah	3.91722e-128	0.404671	0.811	0.189	7.9825e-124	LE
Zfp704	2.06666e-127	0.412844	0.811	0.196	4.21145e-123	LE
Naxd	2.07753e-127	0.660974	0.977	0.363	4.23359e-123	LE
Itga6	3.81204e-127	0.564915	0.823	0.199	7.76818e-123	LE
Dcaf11	1.12296e-126	0.277853	0.774	0.165	2.28838e-122	LE
Rab20	1.23605e-126	0.311489	0.875	0.202	2.51883e-122	LE
Fkbp11	4.46716e-124	0.910343	0.936	0.347	9.10317e-120	LE
Eef1b2	8.40062e-124	0.696521	1	0.972	1.71188e-119	LE
Plce1	9.75375e-124	0.53499	0.883	0.242	1.98762e-119	LE
Rpl14	1.3852e-123	0.694677	1	0.977	2.82276e-119	LE
Ccnd1	1.98593e-123	0.632193	0.838	0.205	4.04692e-119	LE
Pdxk	4.5555e-122	0.383028	0.713	0.152	9.28321e-118	LE
Zbtb10	7.9384e-122	0.424817	0.811	0.203	1.61769e-117	LE
Atp6v1a	9.92601e-122	0.76115	0.985	0.433	2.02272e-117	LE
Rps7	1.66462e-121	0.625234	1	0.994	3.39216e-117	LE
Atp11a	4.47333e-121	0.451356	0.883	0.243	9.11576e-117	LE
Hagh	4.98941e-120	0.393662	0.853	0.222	1.01674e-115	LE
Syne2	1.57081e-119	0.534579	0.868	0.241	3.20099e-115	LE
Msi2	3.90195e-119	0.482789	0.928	0.282	7.9514e-115	LE
Rpl28	1.04595e-117	0.570188	1	0.996	2.13145e-113	LE
Rack1	2.60638e-116	0.663493	1	0.986	5.31129e-112	LE
Kif13b	6.23996e-116	0.333877	0.766	0.177	1.27158e-111	LE
Rps18	1.62187e-115	0.654039	1	0.981	3.30505e-111	LE
Cdr2	6.23815e-115	0.270763	0.672	0.141	1.27121e-110	LE
Rps3	1.14165e-114	0.573167	1	0.993	2.32646e-110	LE
Mgat4a	1.5599e-114	0.262122	0.649	0.129	3.17876e-110	LE
Rpl17	6.31162e-114	0.602244	1	0.995	1.28618e-109	LE
Ptpn14	2.38164e-113	0.252161	0.611	0.119	4.85331e-109	LE
Sypl	3.77551e-113	0.702142	0.985	0.449	7.69374e-109	LE
Lap3	9.42476e-113	0.557412	0.917	0.313	1.92058e-108	LE
Adamts9	7.83861e-112	0.510605	0.898	0.266	1.59735e-107	LE
Emc6	6.23865e-111	0.546438	0.955	0.352	1.27131e-106	LE
Ssr4	1.24582e-110	0.844061	0.996	0.83	2.53874e-106	LE
Cyp51	1.26552e-110	0.284111	0.638	0.131	2.57888e-106	LE
Gsr	2.72461e-110	0.361225	0.834	0.212	5.55221e-106	LE
Zfp608	3.18706e-110	0.32282	0.762	0.179	6.4946e-106	LE
Rpl12	1.93103e-109	0.696093	1	0.982	3.93504e-105	LE
Rpl10a	5.71017e-109	0.598285	1	0.99	1.16362e-104	LE
Fam210a	1.68839e-108	0.272761	0.642	0.137	3.4406e-104	LE
Rplp0	1.41092e-107	0.528966	1	0.993	2.87517e-103	LE
Eef1e1	1.51106e-107	0.254369	0.758	0.179	3.07924e-103	LE
Rps5	1.0239e-106	0.551925	1	0.995	2.08651e-102	LE
Myof	1.17599e-106	0.805424	0.906	0.332	2.39643e-102	LE
Rps28	6.22783e-105	0.543421	1	0.983	1.26911e-100	LE
Fxyd4	2.35104e-104	0.292622	0.487	0.085	4.79095e-100	LE
Eef1a1	3.30227e-104	0.486525	1	0.998	6.72936e-100	LE
Rpl15	2.43461e-103	0.51131	1	0.99	4.96125e-99	LE
Ahcyl2	3.48747e-103	0.460358	0.879	0.264	7.10677e-99	LE
Gng12	7.3302e-103	0.905544	0.989	0.592	1.49375e-98	LE
Rpl23	8.35786e-103	0.482837	1	0.998	1.70316e-98	LE
Tspan14	3.27603e-102	0.287854	0.74	0.179	6.67589e-98	LE
Fmo2	4.7316e-102	0.307983	0.86	0.221	9.64206e-98	LE
Cxxc5	1.37976e-101	0.310715	0.755	0.192	2.81168e-97	LE
Rpl4	1.37371e-100	0.602816	0.996	0.942	2.79935e-96	LE
Rab11a	5.88403e-100	0.625944	0.974	0.451	1.19905e-95	LE
Neu1	3.51725e-99	0.291727	0.811	0.212	7.16746e-95	LE
Rpl18	2.58168e-98	0.473305	1	0.995	5.26094e-94	LE
Sdc4	3.5374e-98	0.833247	0.996	0.512	7.20852e-94	LE
Psmb5	4.53788e-98	0.69	0.992	0.595	9.24728e-94	LE
Ets2	7.23068e-98	0.585724	0.962	0.347	1.47347e-93	LE
Rpl36	1.38077e-97	0.487174	1	0.994	2.81374e-93	LE
Rps14	5.68399e-97	0.462237	1	0.997	1.15828e-92	LE
Zfhx3	1.48371e-96	0.563071	0.977	0.392	3.0235e-92	LE
Cpt1a	3.1789e-96	0.40948	0.845	0.259	6.47797e-92	LE
Usp10	4.59614e-95	0.282376	0.706	0.178	9.36601e-91	LE
Rpl37	7.33764e-95	0.465953	1	0.996	1.49526e-90	LE
Rpl5	3.7313e-94	0.621525	1	0.966	7.60363e-90	LE
Mrpl35	4.06781e-94	0.457523	0.894	0.31	8.28938e-90	LE
Tmbim6	7.83332e-94	0.651819	1	0.765	1.59627e-89	LE
Apex1	1.22551e-93	0.34083	0.808	0.233	2.49735e-89	LE
Rps6	6.92391e-93	0.535958	1	0.976	1.41095e-88	LE
Avpi1	3.58353e-92	0.273501	0.747	0.198	7.30253e-88	LE
Rpl10	5.61299e-92	0.442501	1	0.994	1.14382e-87	LE
Rpl18a	5.75409e-92	0.453627	1	0.996	1.17257e-87	LE
Prrc2c	1.37051e-91	0.800908	0.992	0.791	2.79282e-87	LE
Pkp4	1.93233e-91	0.272252	0.736	0.19	3.9377e-87	LE
Rpl3	2.0957e-91	0.507148	1	0.985	4.27061e-87	LE
Tvp23b	2.31825e-91	0.320537	0.842	0.253	4.72413e-87	LE
Clasp1	2.57528e-91	0.340751	0.774	0.216	5.2479e-87	LE
Pigyl	2.93582e-91	0.298663	0.826	0.237	5.98261e-87	LE
Itgav	6.15259e-91	0.558007	0.902	0.338	1.25377e-86	LE
Edem2	1.11947e-89	0.282692	0.781	0.216	2.28126e-85	LE
Rpl36a	1.15078e-89	0.520495	1	0.969	2.34505e-85	LE
Pmm1	1.34879e-89	0.366704	0.834	0.255	2.74857e-85	LE
Fkbp4	1.75616e-89	0.470168	0.947	0.356	3.57871e-85	LE
Rpl11	1.88393e-89	0.442494	1	0.994	3.83906e-85	LE
Med25	1.00533e-88	0.269053	0.774	0.215	2.04866e-84	LE
Rpl6	5.11345e-88	0.449748	1	0.991	1.04202e-83	LE
Mt2	8.82045e-88	0.439977	0.966	0.396	1.79743e-83	LE
Gabarapl1	1.16685e-87	0.558686	0.947	0.405	2.37782e-83	LE
Slc1a5	2.10708e-86	0.470921	0.932	0.342	4.2938e-82	LE
Mid1ip1	7.68247e-86	0.469977	0.709	0.203	1.56553e-81	LE
Rpl26	8.06085e-85	0.445027	1	0.99	1.64264e-80	LE
Nhp2	1.97459e-84	0.544325	0.951	0.418	4.02383e-80	LE
Rpl9	2.23934e-84	0.410672	1	0.997	4.56333e-80	LE
Trabd	3.14516e-84	0.27543	0.842	0.253	6.40922e-80	LE
Hint2	1.77317e-83	0.396022	0.879	0.31	3.61336e-79	LE
Rpsa	2.28609e-83	0.453998	1	0.996	4.65859e-79	LE
Rps16	1.0317e-82	0.406378	1	0.998	2.1024e-78	LE
Fbln1	1.37844e-82	0.754337	0.97	0.429	2.80898e-78	LE
R3hdm4	1.89846e-82	0.385652	0.917	0.342	3.86868e-78	LE
Epb41l4aos	7.40673e-82	0.295287	0.83	0.253	1.50934e-77	LE
Rpl21	7.77938e-82	0.422571	1	0.99	1.58528e-77	LE
Atf3	1.23692e-81	1.04771	0.947	0.666	2.52059e-77	LE
Mpp6	5.24569e-81	0.268371	0.823	0.241	1.06897e-76	LE
Ctsb	6.26475e-81	0.772444	1	0.837	1.27663e-76	LE
Ivns1abp	6.78765e-81	0.465547	0.943	0.366	1.38319e-76	LE
Rps19	9.18945e-81	0.427569	1	0.996	1.87263e-76	LE
Rps17	1.01868e-80	0.512658	1	0.953	2.07587e-76	LE
Abhd2	3.28131e-80	0.25783	0.728	0.204	6.68666e-76	LE
Hspb1	3.99335e-80	0.613202	0.921	0.378	8.13765e-76	LE
Xbp1	2.11693e-79	0.57603	0.966	0.504	4.31388e-75	LE
Rps10	4.31404e-79	0.388785	1	0.997	8.79115e-75	LE
Slc25a17	7.26345e-79	0.368533	0.838	0.298	1.48015e-74	LE
Mt1	2.63151e-78	0.699506	1	0.677	5.36249e-74	LE
Naca	1.33381e-77	0.452479	1	0.965	2.71804e-73	LE
Rpl13	2.09074e-77	0.384601	1	0.998	4.26052e-73	LE
Rps20	2.82647e-77	0.38708	1	0.998	5.75977e-73	LE
Rpl27a	3.91137e-77	0.378019	1	0.997	7.97059e-73	LE
Knop1	2.35082e-76	0.28604	0.83	0.264	4.7905e-72	LE
Rps4x	1.34703e-75	0.373232	1	0.996	2.74497e-71	LE
Eps8	3.01524e-74	0.365359	0.819	0.26	6.14445e-70	LE
Igf1r	3.1664e-74	0.348952	0.826	0.281	6.45248e-70	LE
Rps27a	7.26945e-74	0.352421	1	0.998	1.48137e-69	LE
Nectin2	7.84929e-74	0.26223	0.792	0.243	1.59953e-69	LE
Rpl22	5.40958e-73	0.396765	1	0.987	1.10236e-68	LE
Nedd9	2.80134e-72	0.303994	0.842	0.271	5.70857e-68	LE
Ier3	7.68822e-70	0.889125	0.996	0.791	1.5667e-65	LE
Rpl35	7.71694e-70	0.385769	1	0.988	1.57256e-65	LE
Sec11a	4.24927e-69	0.532788	0.996	0.656	8.65916e-65	LE
Aldh7a1	8.36143e-68	0.29354	0.796	0.273	1.70389e-63	LE
Vegfa	1.1093e-67	0.46541	0.853	0.319	2.26053e-63	LE
Rpl8	4.11117e-67	0.343699	1	0.994	8.37774e-63	LE
Rps8	9.75212e-67	0.339159	1	0.999	1.98729e-62	LE
Cstf3	3.08926e-66	0.2507	0.634	0.183	6.29529e-62	LE
Rpl30	3.11239e-66	0.320512	1	0.996	6.34242e-62	LE
Qars	3.96766e-66	0.252051	0.815	0.276	8.08529e-62	LE
Paics	5.37783e-66	0.413833	0.94	0.427	1.09589e-61	LE
Rps15	1.1312e-65	0.453783	1	0.987	2.30516e-61	LE
Eef2	1.32898e-65	0.420651	1	0.956	2.70819e-61	LE
Eef1g	1.40446e-65	0.477105	1	0.852	2.86201e-61	LE
Clu	1.93734e-65	0.883496	0.755	0.226	3.94791e-61	LE
Immt	3.38963e-65	0.34395	0.913	0.374	6.9074e-61	LE
Mif	5.17436e-65	0.516823	0.992	0.69	1.05443e-60	LE
Mgst1	3.36845e-64	0.472314	0.97	0.458	6.86422e-60	LE
Ddost	7.98355e-64	0.592143	0.985	0.656	1.62689e-59	LE
Rassf1	1.21621e-63	0.396453	0.902	0.396	2.47838e-59	LE
Rps12	1.66685e-63	0.316913	1	0.998	3.39671e-59	LE
Gm10260	2.0973e-63	0.470019	0.989	0.806	4.27388e-59	LE
Cryab	3.46098e-63	0.408252	0.653	0.206	7.05279e-59	LE
Bsg	7.97185e-63	0.559342	1	0.802	1.6245e-58	LE
Tgm2	1.06168e-62	0.29064	0.864	0.298	2.16349e-58	LE
Polr2e	1.8844e-62	0.436638	0.97	0.496	3.84003e-58	LE
Rpl23a	3.64235e-62	0.47504	1	0.969	7.42239e-58	LE
Rps2	1.71068e-61	0.379404	1	0.989	3.48603e-57	LE
Dstn	1.74979e-60	0.435602	0.992	0.636	3.56572e-56	LE
Hexb	1.80623e-60	0.288295	0.921	0.395	3.68073e-56	LE
Rnaset2a	1.89056e-60	0.512028	0.94	0.492	3.85258e-56	LE
Gstm5	2.11372e-60	0.380346	0.891	0.347	4.30733e-56	LE
Arfgef1	2.24221e-60	0.294792	0.894	0.355	4.56917e-56	LE
Spata6	1.13577e-59	0.251073	0.585	0.17	2.31447e-55	LE
C1qbp	5.84979e-59	0.408882	0.943	0.46	1.19207e-54	LE
St13	5.98359e-59	0.539832	0.985	0.65	1.21934e-54	LE
Rnd3	1.05898e-58	0.517634	0.789	0.328	2.15799e-54	LE
Hspd1	3.13258e-58	0.452636	0.981	0.575	6.38358e-54	LE
Rplp2	1.89808e-57	0.303441	1	0.996	3.86791e-53	LE
Rps24	3.24882e-57	0.27118	1	0.998	6.62045e-53	LE
Ethe1	1.04937e-56	0.317222	0.834	0.334	2.1384e-52	LE
Papss1	1.58802e-56	0.265874	0.823	0.309	3.23606e-52	LE
Hist1h2bc	2.16245e-56	0.277389	0.74	0.259	4.40665e-52	LE
Rpn2	4.7668e-56	0.523126	0.97	0.592	9.71378e-52	LE
Sbno2	5.39318e-56	0.287343	0.785	0.281	1.09902e-51	LE
Amotl2	7.2787e-56	0.347558	0.781	0.304	1.48325e-51	LE
Hsd17b11	1.12155e-55	0.320041	0.857	0.339	2.2855e-51	LE
Ufl1	2.00371e-55	0.256576	0.785	0.287	4.08315e-51	LE
Rps13	9.56276e-55	0.304887	1	0.995	1.9487e-50	LE
Mettl9	3.49947e-54	0.355046	0.925	0.428	7.13123e-50	LE
Pfdn2	3.95183e-54	0.374789	0.97	0.555	8.05305e-50	LE
Rpl19	4.79664e-54	0.268391	1	0.997	9.77459e-50	LE
Rpl7a	6.09759e-54	0.319604	1	0.975	1.24257e-49	LE
Pdia6	1.50526e-53	0.538554	1	0.74	3.06741e-49	LE
Mdh1	3.33119e-52	0.376011	0.951	0.498	6.78831e-48	LE
Fosb	6.0365e-52	0.644947	0.974	0.811	1.23012e-47	LE
Wls	6.72025e-52	0.410172	0.932	0.46	1.36945e-47	LE
Cox7b	2.10303e-51	0.426402	0.992	0.759	4.28555e-47	LE
Ppp1r14b	2.29275e-51	0.415533	0.985	0.584	4.67216e-47	LE
Bag1	2.33383e-51	0.408754	0.992	0.633	4.75588e-47	LE
Ergic2	3.49926e-51	0.363552	0.898	0.413	7.13079e-47	LE
Rps23	7.45558e-51	0.269624	1	0.995	1.5193e-46	LE
Hdgf	4.19441e-50	0.401546	0.977	0.573	8.54736e-46	LE
Mfge8	8.27184e-50	0.359528	0.958	0.482	1.68564e-45	LE
Rpl38	3.44929e-49	0.261991	0.996	0.995	7.02895e-45	LE
Npm1	5.03395e-48	0.366145	1	0.952	1.02582e-43	LE
Eif3i	5.7386e-48	0.398256	0.977	0.67	1.16941e-43	LE
Pebp1	7.18329e-48	0.414443	0.985	0.681	1.46381e-43	LE
Akap9	2.75547e-47	0.296915	0.921	0.416	5.6151e-43	LE
2810474O19Rik	5.49101e-47	0.324889	0.891	0.397	1.11896e-42	LE
Snx2	7.46987e-47	0.259221	0.962	0.479	1.52221e-42	LE
Gm16286	2.94306e-46	0.288859	0.921	0.454	5.99737e-42	LE
Klf6	4.55317e-46	0.71946	0.974	0.768	9.27845e-42	LE
Sec11c	5.46772e-46	0.3142	0.951	0.474	1.11421e-41	LE
Rcan1	5.88272e-46	0.447022	0.634	0.246	1.19878e-41	LE
Esr1	7.03439e-46	0.324322	0.932	0.421	1.43347e-41	LE
Usp15	3.84413e-45	0.268471	0.808	0.337	7.83356e-41	LE
Atp6v1e1	1.53429e-44	0.292535	0.966	0.503	3.12658e-40	LE
Eif4b	2.88582e-44	0.341216	0.974	0.571	5.88073e-40	LE
Rpl31	4.58179e-44	0.32398	0.996	0.935	9.33678e-40	LE
Dst	1.47943e-43	0.306766	0.883	0.386	3.01478e-39	LE
Rps26	2.43036e-43	0.273569	1	0.995	4.95259e-39	LE
Rpl24	3.58706e-43	0.252658	1	0.991	7.30972e-39	LE
Mien1	3.67245e-42	0.293303	0.94	0.484	7.48372e-38	LE
Rpl36al	8.11383e-42	0.330901	0.996	0.859	1.65344e-37	LE
Rps3a1	7.59979e-41	0.288636	1	0.994	1.54869e-36	LE
Uqcrc2	2.34536e-40	0.280607	0.932	0.466	4.77937e-36	LE
Scpep1	1.93654e-39	0.269232	0.864	0.397	3.94628e-35	LE
Tmed3	2.83936e-39	0.427096	0.974	0.632	5.78604e-35	LE
Rpl13a	3.26433e-39	0.332844	0.996	0.752	6.65205e-35	LE
Rps25	6.34713e-38	0.272311	1	0.986	1.29342e-33	LE
Cd9	6.84359e-38	0.291624	1	0.616	1.39459e-33	LE
Arpc1a	3.8118e-37	0.289824	0.947	0.522	7.76769e-33	LE
Dusp5	5.60703e-37	0.271629	0.792	0.376	1.1426e-32	LE
Bzw2	5.97355e-37	0.280954	0.875	0.403	1.21729e-32	LE
Tbrg1	6.71047e-37	0.295178	0.958	0.524	1.36746e-32	LE
Spcs2	6.87482e-37	0.349088	0.977	0.728	1.40095e-32	LE
Hspa9	1.28046e-36	0.253992	0.917	0.464	2.60933e-32	LE
Nop10	2.08315e-36	0.317546	0.977	0.651	4.24504e-32	LE
Chka	2.09534e-36	0.397359	0.872	0.46	4.26988e-32	LE
Tcp1	7.69539e-36	0.291071	0.958	0.537	1.56817e-31	LE
Adm	9.70259e-36	0.480868	0.604	0.26	1.97719e-31	LE
Gem	2.64458e-35	0.384054	0.796	0.396	5.38912e-31	LE
Atp1a1	3.85655e-35	0.275913	0.947	0.588	7.85888e-31	LE
Arf1	1.45985e-34	0.294637	0.996	0.785	2.97489e-30	LE
Ralbp1	2.29173e-34	0.279667	0.955	0.564	4.67009e-30	LE
Arid5b	6.48075e-34	0.307877	0.974	0.578	1.32065e-29	LE
Phb2	1.38342e-33	0.252089	0.966	0.543	2.81913e-29	LE
Cct5	1.78122e-33	0.297373	0.974	0.646	3.62976e-29	LE
Tmem59	3.93293e-33	0.320136	0.985	0.768	8.01452e-29	LE
Neat1	5.1755e-33	0.571061	0.989	0.898	1.05466e-28	LE
Eif4a2	5.01565e-32	0.290367	0.989	0.68	1.02209e-27	LE
Nop58	7.10124e-32	0.25362	0.951	0.502	1.44709e-27	LE
Ndufa12	9.6919e-32	0.260956	0.958	0.519	1.97502e-27	LE
Lman1	1.72151e-31	0.284186	0.958	0.525	3.50809e-27	LE
Cfh	1.78751e-31	0.278346	0.974	0.539	3.64259e-27	LE
Park7	7.19658e-31	0.290688	0.974	0.661	1.46652e-26	LE
Tomm20	1.47367e-30	0.277297	0.981	0.715	3.00305e-26	LE
Cyr61	7.86638e-30	0.559388	0.826	0.48	1.60301e-25	LE
Mydgf	8.43506e-30	0.27992	0.97	0.56	1.7189e-25	LE
Ubc	3.95026e-29	0.351753	1	0.971	8.04984e-25	LE
Sec61b	5.09377e-29	0.274948	0.992	0.707	1.03801e-24	LE
Srrm1	9.32882e-29	0.25717	0.977	0.623	1.90103e-24	LE
Tmed10	1.11632e-28	0.304896	0.989	0.763	2.27485e-24	LE
Glud1	1.47871e-28	0.310519	0.977	0.676	3.01331e-24	LE
Cebpb	3.40352e-28	0.326095	0.989	0.782	6.9357e-24	LE
Gm10320	3.75405e-28	0.269148	0.97	0.655	7.65001e-24	LE
Tubb4b	4.20852e-28	0.255594	0.958	0.553	8.57612e-24	LE
Senp2	2.06698e-26	0.265046	0.706	0.34	4.2121e-22	LE
Fos	2.97047e-26	0.37507	0.974	0.892	6.05322e-22	LE
Socs3	6.60271e-26	0.378622	0.883	0.58	1.3455e-21	LE
Errfi1	4.0351e-25	0.380076	0.872	0.557	8.22273e-21	LE
Tmem176a	5.06721e-23	0.250346	0.97	0.578	1.0326e-18	LE
P4hb	4.05695e-22	0.279851	0.981	0.721	8.26725e-18	LE
Ppp1r15a	2.0767e-21	0.306635	0.977	0.788	4.2319e-17	LE
Ctsl	5.70858e-20	0.269549	0.996	0.762	1.16329e-15	LE
Tgfb2	4.03948e-11	0.430126	0.558	0.335	8.23165e-07	LE
Phlda1	8.4246e-06	0.276866	0.649	0.504	0.171676	LE
Fxyd3	0	3.0699	0.916	0.046	0	GE
Krt18	0	2.59158	0.954	0.058	0	GE
Tmem213	0	2.49634	0.924	0.04	0	GE
Sox9	0	2.2828	0.687	0.036	0	GE
Scgb3a1	0	2.04961	0.527	0.013	0	GE
Obp2a	0	1.93909	0.359	0.006	0	GE
Sult1d1	0	1.93546	0.893	0.033	0	GE
Tspan8	0	1.78544	0.87	0.053	0	GE
Krt8	0	1.75359	0.832	0.037	0	GE
Epcam	0	1.74029	0.878	0.053	0	GE
Aqp5	0	1.71599	0.786	0.025	0	GE
Pigr	0	1.71156	0.664	0.02	0	GE
5330417C22Rik	0	1.55477	0.824	0.028	0	GE
Krt83	0	1.51608	0.588	0.013	0	GE
Krt23	0	1.51404	0.634	0.013	0	GE
4833423E24Rik	0	1.46289	0.565	0.003	0	GE
Cldn7	0	1.37217	0.748	0.026	0	GE
Fcgbp	0	1.34507	0.611	0.009	0	GE
Sftpd	0	1.33482	0.573	0.023	0	GE
Cldn3	0	1.33439	0.771	0.045	0	GE
Slc39a4	0	1.25966	0.664	0.028	0	GE
Krt7	0	1.22253	0.679	0.022	0	GE
Ehf	0	1.16322	0.718	0.025	0	GE
Gpx2	0	1.14604	0.55	0.006	0	GE
Cfi	0	1.08863	0.557	0.004	0	GE
Rnf128	0	1.08277	0.664	0.029	0	GE
Tmprss4	0	1.06117	0.641	0.025	0	GE
Plet1	0	1.05589	0.641	0.024	0	GE
Pax8	0	0.945724	0.595	0.022	0	GE
Rab25	0	0.930627	0.672	0.021	0	GE
Plekhs1	0	0.876196	0.412	0.004	0	GE
Tmed6	0	0.856466	0.58	0.019	0	GE
Wfdc15b	0	0.856173	0.588	0.019	0	GE
Spaca7	0	0.845782	0.42	0.011	0	GE
Pck1	0	0.797452	0.542	0.012	0	GE
Smim22	0	0.796969	0.565	0.017	0	GE
Dlx5	0	0.783559	0.565	0.015	0	GE
Fut9	0	0.750292	0.534	0.02	0	GE
Oit1	0	0.734287	0.55	0.016	0	GE
Bpifb5	0	0.708243	0.229	0.002	0	GE
Padi1	0	0.707174	0.427	0.007	0	GE
Sv2b	0	0.648394	0.481	0.01	0	GE
Fermt1	0	0.642378	0.458	0.013	0	GE
Akr1c19	0	0.620667	0.42	0.011	0	GE
Cbs	0	0.618587	0.427	0.009	0	GE
Tmprss2	0	0.597249	0.443	0.014	0	GE
Sbspon	0	0.587085	0.397	0.005	0	GE
Wfdc3	0	0.511963	0.328	0.006	0	GE
Atp2b2	0	0.491465	0.336	0.005	0	GE
Foxa2	0	0.481633	0.374	0.001	0	GE
Slc25a48	0	0.470955	0.359	0.007	0	GE
2610528J11Rik	0	0.464773	0.412	0.009	0	GE
Gm7298	0	0.417385	0.282	0.001	0	GE
Cldn8	0	0.358271	0.321	0.004	0	GE
Ccl28	0	0.351363	0.26	0.004	0	GE
Sectm1b	0	0.29039	0.229	0.002	0	GE
Sp5	0	0.264471	0.275	0.001	0	GE
Tfcp2l1	1.83501e-307	0.923683	0.557	0.023	3.73938e-303	GE
Cited4	1.67231e-306	1.04259	0.603	0.028	3.40782e-302	GE
Cobl	7.85977e-297	0.675827	0.511	0.02	1.60166e-292	GE
Prss8	1.86308e-296	0.4453	0.443	0.014	3.79659e-292	GE
Crb3	3.56398e-295	0.540533	0.481	0.017	7.26267e-291	GE
Cxcl17	4.13274e-294	0.857471	0.496	0.019	8.42171e-290	GE
Elf3	4.26451e-276	0.675525	0.511	0.021	8.69023e-272	GE
Spint1	1.83892e-268	0.675312	0.511	0.022	3.74735e-264	GE
Prom1	6.33132e-265	0.836361	0.55	0.027	1.2902e-260	GE
Marveld3	1.71923e-264	0.372651	0.298	0.007	3.50344e-260	GE
Tshr	9.35124e-264	0.645078	0.473	0.019	1.90559e-259	GE
Wwc1	2.54612e-260	0.631178	0.481	0.02	5.18848e-256	GE
Msx2	4.91533e-259	0.257683	0.206	0.003	1.00165e-254	GE
Bex1	1.80446e-256	0.460768	0.397	0.013	3.67712e-252	GE
Acpp	4.08971e-254	0.561593	0.427	0.016	8.33402e-250	GE
Muc1	2.13386e-253	0.547213	0.427	0.016	4.34839e-249	GE
Urah	2.5381e-253	0.412452	0.336	0.009	5.17213e-249	GE
Kctd1	3.7874e-250	0.989042	0.626	0.038	7.71796e-246	GE
Slc35g1	5.36105e-246	0.627537	0.534	0.027	1.09248e-241	GE
Ckmt1	6.90997e-243	0.452815	0.389	0.014	1.40811e-238	GE
0610040J01Rik	6.64937e-241	0.433921	0.397	0.014	1.35501e-236	GE
Nrtn	2.67281e-238	0.941079	0.519	0.027	5.44666e-234	GE
Car8	2.32126e-237	0.421812	0.275	0.006	4.73026e-233	GE
Prr15l	1.28477e-234	0.324516	0.275	0.007	2.6181e-230	GE
F5	1.42155e-233	0.609278	0.42	0.017	2.89684e-229	GE
Degs2	4.13877e-233	0.542521	0.405	0.016	8.434e-229	GE
Car12	6.04008e-231	0.800859	0.389	0.015	1.23085e-226	GE
Slc5a8	7.28013e-231	0.535359	0.366	0.013	1.48354e-226	GE
Ltf	6.39638e-229	0.810029	0.237	0.005	1.30345e-224	GE
Macc1	1.72869e-227	0.259045	0.221	0.004	3.52273e-223	GE
Wfdc2	6.51448e-227	2.48376	0.863	0.084	1.32752e-222	GE
Ap1m2	9.3655e-225	0.358616	0.382	0.014	1.9085e-220	GE
Wfdc18	3.26067e-219	1.92626	0.489	0.026	6.6446e-215	GE
Dsp	9.63919e-218	0.420241	0.344	0.012	1.96427e-213	GE
Kcnk1	9.37118e-215	0.966386	0.649	0.047	1.90966e-210	GE
Lrrc31	7.29246e-212	0.423695	0.328	0.011	1.48606e-207	GE
Hoxb8	8.02295e-204	0.727158	0.588	0.041	1.63492e-199	GE
Dscam	8.9536e-202	0.289484	0.221	0.005	1.82456e-197	GE
Tesc	1.74002e-201	0.423385	0.344	0.013	3.54581e-197	GE
Spint2	1.24753e-199	1.83352	0.931	0.122	2.54222e-195	GE
Wnk2	1.35657e-197	0.420775	0.298	0.01	2.76442e-193	GE
Chdh	8.43252e-197	0.641696	0.427	0.021	1.71838e-192	GE
Irf6	1.53422e-196	0.458064	0.359	0.015	3.12644e-192	GE
Wdr72	7.45708e-195	0.278741	0.206	0.004	1.5196e-190	GE
Gsta3	2.69778e-194	0.38444	0.229	0.005	5.49753e-190	GE
Hoxb6	1.84705e-193	0.752829	0.58	0.042	3.76393e-189	GE
Msx1	5.84866e-193	1.1901	0.595	0.046	1.19184e-188	GE
Esrp1	2.128e-192	0.367502	0.305	0.011	4.33644e-188	GE
Ssu2	5.90583e-192	0.286083	0.275	0.008	1.20349e-187	GE
Nptx1	1.37776e-186	0.614269	0.374	0.017	2.8076e-182	GE
Slc44a3	6.86176e-186	0.395921	0.382	0.018	1.39829e-181	GE
Il17re	3.65882e-185	0.427138	0.389	0.019	7.45595e-181	GE
Prss12	1.04501e-184	0.372306	0.267	0.008	2.12953e-180	GE
Myo5c	2.99644e-184	0.323911	0.29	0.01	6.10615e-180	GE
Pax2	9.81978e-183	0.397824	0.305	0.011	2.00108e-178	GE
Agr2	9.74809e-176	0.845043	0.267	0.009	1.98647e-171	GE
Dlx6	4.53865e-172	0.256333	0.267	0.009	9.24885e-168	GE
Atp6v0a4	3.18178e-168	0.514718	0.435	0.026	6.48383e-164	GE
Grb7	8.1507e-168	0.331918	0.344	0.016	1.66095e-163	GE
Gm4316	1.05788e-167	0.446363	0.336	0.015	2.15575e-163	GE
Atp1b1	2.05938e-167	1.38521	0.779	0.094	4.1966e-163	GE
Cdh1	2.73734e-167	0.684597	0.496	0.035	5.57814e-163	GE
Guca2b	3.44409e-167	2.15241	0.481	0.033	7.01836e-163	GE
Eps8l2	2.2175e-165	0.536207	0.412	0.024	4.51883e-161	GE
Cxadr	1.74299e-164	0.604272	0.427	0.026	3.55186e-160	GE
St14	8.06971e-164	0.587051	0.42	0.025	1.64445e-159	GE
Grhl2	8.42394e-164	0.35853	0.29	0.011	1.71663e-159	GE
Cldn10	1.6221e-161	2.19203	0.893	0.146	3.30551e-157	GE
Chmp4c	1.99265e-158	0.284309	0.252	0.009	4.06062e-154	GE
Dsg2	4.32218e-152	0.278279	0.29	0.012	8.80774e-148	GE
Tspan1	1.44232e-150	0.274358	0.244	0.009	2.93917e-146	GE
Vtcn1	6.55299e-150	0.538976	0.427	0.028	1.33537e-145	GE
Sel1l3	7.28001e-149	0.366119	0.328	0.017	1.48352e-144	GE
Chst8	1.98416e-148	0.283146	0.275	0.011	4.04331e-144	GE
Eya2	5.0615e-144	0.384434	0.382	0.023	1.03143e-139	GE
Tns4	3.85822e-143	0.388202	0.29	0.013	7.86227e-139	GE
Tspan33	4.04662e-143	0.644737	0.473	0.037	8.24621e-139	GE
Slc1a1	3.13034e-138	0.556282	0.359	0.022	6.37901e-134	GE
Rnase1	3.92313e-134	0.25484	0.214	0.007	7.99455e-130	GE
Napepld	7.29722e-133	0.424175	0.374	0.025	1.48703e-128	GE
Kif21a	7.60386e-133	0.370203	0.374	0.025	1.54951e-128	GE
Krtcap3	2.78441e-132	0.377255	0.336	0.02	5.67408e-128	GE
Hoxb7	1.42841e-128	0.771187	0.573	0.063	2.91082e-124	GE
Kif5c	9.5015e-128	0.491173	0.351	0.023	1.93622e-123	GE
Tex15	2.45724e-124	0.463168	0.366	0.025	5.00736e-120	GE
Slc16a11	5.57696e-124	0.346184	0.214	0.008	1.13647e-119	GE
Chchd10	5.58069e-124	1.31781	0.748	0.12	1.13723e-119	GE
Mecom	9.51031e-124	0.736369	0.573	0.062	1.93801e-119	GE
Cldn4	3.92469e-121	0.566974	0.29	0.016	7.99773e-117	GE
Cd24a	4.84619e-121	1.5262	0.832	0.15	9.87557e-117	GE
Aqp8	7.54264e-119	1.00814	0.359	0.025	1.53704e-114	GE
Proser2	1.59356e-110	0.365445	0.351	0.026	3.24736e-106	GE
Celsr2	3.54659e-110	0.287201	0.29	0.018	7.22724e-106	GE
Sgms2	4.30136e-109	1.15912	0.672	0.106	8.76531e-105	GE
Tmc4	1.97909e-108	0.626439	0.519	0.06	4.03299e-104	GE
Hpx	2.63317e-107	0.33275	0.214	0.01	5.36587e-103	GE
Nexmif	1.10104e-106	0.531468	0.366	0.03	2.24369e-102	GE
Bcat1	2.92078e-106	1.08668	0.695	0.114	5.95197e-102	GE
Nfe2l3	3.22003e-104	0.366325	0.282	0.018	6.56177e-100	GE
Rhpn2	2.7671e-102	0.312478	0.29	0.019	5.63879e-98	GE
Rnf43	3.17002e-101	0.350455	0.252	0.014	6.45987e-97	GE
Cdcp1	2.8991e-99	0.282835	0.214	0.01	5.90779e-95	GE
Kctd14	3.86061e-99	0.333598	0.282	0.019	7.86715e-95	GE
Clu	1.35138e-95	3.50262	0.847	0.23	2.75384e-91	GE
Zfp7	2.22354e-95	0.527938	0.389	0.037	4.53114e-91	GE
Tox3	1.00345e-94	0.426151	0.359	0.032	2.04483e-90	GE
Otub2	1.4242e-94	0.312906	0.328	0.026	2.90224e-90	GE
Cyp26a1	3.98505e-94	0.867418	0.298	0.022	8.12074e-90	GE
Pinlyp	4.33275e-93	1.0215	0.305	0.023	8.82928e-89	GE
Mycn	5.63685e-91	0.48278	0.328	0.028	1.14868e-86	GE
Cystm1	7.39141e-88	0.824446	0.626	0.103	1.50622e-83	GE
Ppp2r2b	2.27314e-86	0.38177	0.267	0.019	4.6322e-82	GE
Hnf1b	5.13427e-86	0.257055	0.229	0.014	1.04626e-81	GE
8430408G22Rik	1.37962e-84	0.454996	0.298	0.024	2.81139e-80	GE
Gabrp	7.01315e-84	0.250856	0.244	0.016	1.42914e-79	GE
Casz1	7.51504e-84	0.641918	0.496	0.068	1.53141e-79	GE
Hpn	1.31701e-83	0.340623	0.351	0.034	2.68381e-79	GE
Gmds	8.02477e-83	1.07021	0.656	0.135	1.63529e-78	GE
Nhsl1	1.8463e-82	0.575731	0.466	0.061	3.76239e-78	GE
Clmn	2.17214e-82	0.418614	0.397	0.044	4.42638e-78	GE
Gadd45a	5.18934e-80	1.35626	0.779	0.203	1.05748e-75	GE
Anpep	2.443e-79	1.4241	0.626	0.131	4.97835e-75	GE
Fam234b	7.00866e-79	0.37278	0.351	0.036	1.42823e-74	GE
Bspry	1.35628e-78	0.268767	0.29	0.024	2.76382e-74	GE
Nat6	5.20861e-78	0.583808	0.496	0.073	1.06141e-73	GE
Hpgds	1.41017e-76	0.838872	0.588	0.098	2.87364e-72	GE
Abcc3	1.38724e-74	0.804944	0.511	0.084	2.82691e-70	GE
Arhgef28	1.64809e-73	0.5015	0.42	0.054	3.35847e-69	GE
Sh2d4a	1.37265e-72	0.287508	0.305	0.03	2.79719e-68	GE
Rbm47	1.88323e-71	0.629873	0.565	0.095	3.83764e-67	GE
Prss28	9.94223e-71	5.13316	0.763	0.245	2.02603e-66	GE
Lsr	1.1357e-70	0.354591	0.42	0.054	2.31434e-66	GE
Sh3yl1	1.32582e-70	0.280817	0.305	0.03	2.70176e-66	GE
Ptgs1	1.59957e-70	0.656803	0.519	0.085	3.25961e-66	GE
Kyat3	2.93032e-70	0.423082	0.351	0.041	5.9714e-66	GE
Emb	1.40263e-69	1.03535	0.885	0.262	2.85828e-65	GE
Clcn2	8.32094e-68	0.35682	0.305	0.031	1.69564e-63	GE
Enpp3	2.32998e-67	0.522053	0.466	0.071	4.74803e-63	GE
Sfn	4.37153e-66	0.53127	0.267	0.025	8.90831e-62	GE
Perp	6.57592e-66	0.318864	0.313	0.034	1.34004e-61	GE
Cdo1	6.03584e-65	0.25561	0.298	0.031	1.22998e-60	GE
Pdzk1ip1	6.23905e-65	0.518455	0.351	0.042	1.27139e-60	GE
Dhcr24	1.56621e-64	0.630622	0.496	0.084	3.19162e-60	GE
C2cd4a	1.80984e-64	0.389347	0.244	0.021	3.68808e-60	GE
Prss29	3.91993e-63	5.50133	0.817	0.359	7.98802e-59	GE
Spink1	6.49172e-61	5.07093	0.817	0.343	1.32288e-56	GE
Krt19	7.1497e-60	0.644522	0.305	0.035	1.45697e-55	GE
Ces2b	2.91166e-59	1.04476	0.267	0.028	5.93338e-55	GE
Fam213a	3.8752e-59	1.14085	0.725	0.197	7.89689e-55	GE
Rgl3	4.81165e-59	0.394405	0.298	0.034	9.80518e-55	GE
S100g	1.23433e-58	1.92493	0.405	0.064	2.51533e-54	GE
Jak2	3.08945e-58	1.03597	0.718	0.225	6.29567e-54	GE
Fbln7	9.03025e-58	0.57669	0.427	0.071	1.84018e-53	GE
Prkg1	1.74271e-57	0.482863	0.359	0.051	3.55129e-53	GE
Aldh1a1	1.62039e-56	0.330255	0.252	0.026	3.30203e-52	GE
Cpm	5.07682e-56	0.30641	0.275	0.03	1.03455e-51	GE
Plscr2	7.60765e-56	0.644075	0.466	0.082	1.55029e-51	GE
Ociad2	2.31383e-55	0.336486	0.366	0.054	4.71512e-51	GE
Tmem238	8.37478e-55	0.725879	0.649	0.173	1.70661e-50	GE
Ncald	1.22822e-54	0.499102	0.45	0.083	2.50287e-50	GE
Mpzl2	6.54869e-53	0.312767	0.344	0.048	1.33449e-48	GE
Car2	9.44215e-53	0.763332	0.542	0.115	1.92412e-48	GE
Lmo7	1.51788e-52	0.357229	0.313	0.041	3.09313e-48	GE
Lgr4	3.07214e-52	0.378007	0.382	0.061	6.2604e-48	GE
Rbbp7	4.09567e-51	1.49826	0.863	0.527	8.34616e-47	GE
F3	7.29741e-49	1.45947	0.748	0.264	1.48707e-44	GE
Tns3	1.09982e-48	0.580048	0.527	0.121	2.24121e-44	GE
Car4	7.75744e-48	0.912682	0.221	0.024	1.58081e-43	GE
Kazn	1.56289e-47	0.382137	0.351	0.057	3.18485e-43	GE
Fuom	2.08617e-47	0.910465	0.618	0.188	4.2512e-43	GE
Adi1	2.67953e-47	0.655127	0.489	0.112	5.46034e-43	GE
Mmp7	2.69193e-47	1.09003	0.214	0.022	5.48562e-43	GE
C1qtnf4	1.00373e-46	0.259766	0.282	0.037	2.0454e-42	GE
Ppl	1.17903e-46	0.317595	0.26	0.032	2.40263e-42	GE
Fzd6	2.95497e-46	0.352717	0.389	0.068	6.02164e-42	GE
Pla2g4a	3.18227e-46	0.724073	0.649	0.197	6.48483e-42	GE
Sema3c	7.54887e-46	0.781357	0.649	0.189	1.53831e-41	GE
Hyal1	8.77882e-46	0.428067	0.321	0.05	1.78895e-41	GE
Cys1	1.87154e-45	0.37946	0.321	0.049	3.81382e-41	GE
Hdac11	2.20089e-45	0.258213	0.321	0.048	4.48497e-41	GE
Enah	3.10447e-45	0.881024	0.626	0.197	6.32628e-41	GE
Fam20c	7.83902e-45	0.635141	0.557	0.143	1.59743e-40	GE
Trpv4	1.18019e-44	0.347381	0.313	0.048	2.40498e-40	GE
Eva1a	2.19459e-44	0.296093	0.305	0.046	4.47214e-40	GE
Sox17	4.15283e-44	0.387483	0.45	0.087	8.46263e-40	GE
Hp	4.41746e-44	0.913465	0.496	0.108	9.0019e-40	GE
Blnk	7.31874e-44	0.31864	0.427	0.08	1.49141e-39	GE
Tmem176a	8.0141e-44	1.48943	0.893	0.582	1.63311e-39	GE
Dixdc1	3.8993e-43	0.283479	0.282	0.04	7.94599e-39	GE
St6galnac2	3.92288e-43	0.451242	0.389	0.074	7.99404e-39	GE
Nav2	2.64856e-42	0.402897	0.42	0.086	5.39724e-38	GE
Dgat2	1.41333e-41	0.400867	0.351	0.062	2.88008e-37	GE
Gdf15	2.55279e-41	1.18345	0.519	0.139	5.20208e-37	GE
Etl4	4.74259e-41	0.597899	0.489	0.12	9.66444e-37	GE
Sorbs2	1.02037e-40	0.427897	0.565	0.143	2.07931e-36	GE
Hoxb3	2.64417e-40	0.287322	0.298	0.047	5.38829e-36	GE
Mettl26	3.60215e-39	0.550328	0.58	0.174	7.34047e-35	GE
Arg2	5.0684e-39	0.447163	0.435	0.091	1.03284e-34	GE
Ctsb	5.69857e-39	0.840686	0.985	0.839	1.16126e-34	GE
Scmh1	2.97242e-37	0.614223	0.534	0.159	6.0572e-33	GE
AL590144.2	3.4047e-37	0.375061	0.344	0.064	6.9381e-33	GE
Fam174b	5.66074e-37	0.335611	0.366	0.074	1.15355e-32	GE
Ntn1	7.29191e-37	0.293457	0.336	0.061	1.48595e-32	GE
Gng12	7.85158e-37	1.38235	0.824	0.597	1.59999e-32	GE
Bmyc	8.44945e-37	1.20535	0.634	0.266	1.72183e-32	GE
Net1	1.21855e-36	0.778471	0.634	0.23	2.48315e-32	GE
Mfsd6	1.59718e-36	0.301239	0.382	0.078	3.25473e-32	GE
Lcn2	1.76523e-36	0.962071	0.26	0.039	3.59719e-32	GE
Ldhb	2.15459e-36	0.784452	0.71	0.281	4.39062e-32	GE
Tuft1	2.71695e-36	0.252314	0.229	0.032	5.5366e-32	GE
Gprc5c	3.39248e-36	0.271059	0.237	0.034	6.91319e-32	GE
Sestd1	6.87239e-35	0.591019	0.527	0.165	1.40046e-30	GE
Zfp612	9.82029e-35	0.255098	0.214	0.029	2.00118e-30	GE
Myo6	1.21784e-34	0.794237	0.649	0.261	2.48172e-30	GE
Mgll	2.80818e-34	0.280601	0.534	0.139	5.7225e-30	GE
Lurap1l	3.14899e-34	0.280228	0.321	0.062	6.41701e-30	GE
Ivns1abp	3.79688e-34	0.899477	0.748	0.373	7.73729e-30	GE
Cmtm8	4.65964e-34	0.363656	0.427	0.101	9.49542e-30	GE
Lbp	5.91264e-34	0.673946	0.748	0.278	1.20488e-29	GE
Alad	7.09041e-34	0.848484	0.603	0.222	1.44488e-29	GE
Appl2	2.51886e-33	0.470429	0.466	0.126	5.13293e-29	GE
Stard10	7.09173e-33	0.550821	0.634	0.233	1.44515e-28	GE
Hoxb4	2.28913e-32	0.386712	0.359	0.078	4.6648e-28	GE
Klk1	4.6371e-32	1.15209	0.305	0.06	9.44948e-28	GE
Slc15a2	6.27164e-32	0.457677	0.458	0.122	1.27803e-27	GE
Ppp1r9a	6.53631e-32	0.342289	0.305	0.059	1.33197e-27	GE
Pla2g12a	9.97783e-32	0.443325	0.489	0.144	2.03328e-27	GE
Gsto1	1.20499e-31	0.843823	0.702	0.334	2.45553e-27	GE
Sec11c	1.50519e-31	0.879289	0.802	0.479	3.06727e-27	GE
Gmpr	2.41208e-31	0.362225	0.412	0.102	4.91534e-27	GE
Ssr4	2.93882e-31	0.844759	0.954	0.832	5.98872e-27	GE
Atp9a	3.17418e-31	0.33585	0.374	0.088	6.46835e-27	GE
Alcam	6.69281e-31	0.677677	0.588	0.194	1.36386e-26	GE
2200002D01Rik	7.93387e-31	0.494617	0.389	0.093	1.61676e-26	GE
Limk2	1.06549e-30	0.319706	0.405	0.1	2.17125e-26	GE
Mien1	1.52722e-30	1.0628	0.756	0.49	3.11217e-26	GE
Hoxb2	2.15838e-30	0.285436	0.344	0.075	4.39834e-26	GE
Ptprf	2.17161e-30	0.445746	0.405	0.107	4.42531e-26	GE
Cndp2	2.37594e-30	0.801997	0.626	0.234	4.8417e-26	GE
Slc12a2	3.22711e-30	0.707476	0.573	0.217	6.57621e-26	GE
Itpr2	2.4951e-29	0.611687	0.573	0.206	5.08452e-25	GE
Pgpep1	7.63528e-29	0.261525	0.397	0.101	1.55592e-24	GE
Myo10	1.44355e-28	0.378607	0.481	0.141	2.94166e-24	GE
Hopx	1.96072e-28	0.359442	0.504	0.149	3.99556e-24	GE
Tmem176b	3.22542e-28	1.17481	0.87	0.663	6.57276e-24	GE
Cenpv	3.57104e-28	0.29141	0.359	0.086	7.27706e-24	GE
Frk	4.69721e-28	0.262618	0.298	0.063	9.57198e-24	GE
Gm10138	1.45001e-27	0.30191	0.29	0.061	2.95483e-23	GE
Tst	1.85345e-27	0.328647	0.344	0.085	3.77696e-23	GE
Kif16b	2.11785e-27	0.318203	0.344	0.082	4.31576e-23	GE
Mapk13	2.20141e-27	0.305859	0.229	0.04	4.48603e-23	GE
Dbp	5.8253e-27	0.420404	0.344	0.083	1.18708e-22	GE
Igf2bp2	1.13064e-26	0.254929	0.237	0.044	2.30402e-22	GE
Wars	1.30265e-26	0.441295	0.511	0.174	2.65454e-22	GE
Chac2	3.70436e-26	0.2625	0.252	0.049	7.54874e-22	GE
Fuca1	8.49751e-26	0.735343	0.817	0.55	1.73162e-21	GE
Mt1	2.77003e-25	0.540708	0.947	0.681	5.64476e-21	GE
Ggh	2.85372e-25	0.801444	0.702	0.385	5.81531e-21	GE
Klf5	2.92486e-25	0.287096	0.412	0.113	5.96028e-21	GE
Trim2	9.18143e-25	0.533342	0.481	0.175	1.87099e-20	GE
Lifr	1.54016e-24	0.402832	0.504	0.165	3.13854e-20	GE
Dcxr	1.72741e-24	0.428316	0.435	0.134	3.52011e-20	GE
Slc35e2	3.04181e-24	0.258529	0.344	0.088	6.1986e-20	GE
Stx18	4.18007e-24	0.480455	0.489	0.183	8.51815e-20	GE
Bcam	4.50198e-24	0.360015	0.473	0.147	9.17413e-20	GE
Tmbim6	6.66331e-24	0.559956	0.901	0.768	1.35785e-19	GE
Rab11fip1	8.319e-24	0.33706	0.389	0.105	1.69525e-19	GE
Aktip	3.22535e-23	0.27	0.382	0.11	6.57262e-19	GE
Slc1a5	3.51387e-23	0.852247	0.656	0.35	7.16057e-19	GE
Plpp2	7.13529e-23	0.31679	0.389	0.116	1.45403e-18	GE
Fkbp4	8.51516e-23	0.653379	0.679	0.363	1.73522e-18	GE
Lcmt1	1.03213e-22	0.72739	0.534	0.212	2.10328e-18	GE
Gtf2f2	1.74583e-22	0.342697	0.427	0.139	3.55766e-18	GE
5930430L01Rik	1.7795e-22	0.261601	0.244	0.052	3.62626e-18	GE
Efna1	2.15517e-22	0.322233	0.336	0.09	4.39181e-18	GE
Sil1	2.92699e-22	0.309528	0.366	0.107	5.96462e-18	GE
Fnbp1l	2.01438e-21	0.415425	0.504	0.188	4.1049e-17	GE
Rogdi	3.3691e-21	0.275145	0.344	0.095	6.86554e-17	GE
F11r	4.48605e-21	0.28843	0.443	0.138	9.14167e-17	GE
Pla2g16	4.95692e-21	0.451314	0.58	0.245	1.01012e-16	GE
Ahcyl2	4.97365e-21	0.607403	0.58	0.273	1.01353e-16	GE
Sft2d2	6.24764e-21	0.390434	0.45	0.16	1.27314e-16	GE
Dnajc10	8.66164e-21	0.894859	0.649	0.405	1.76507e-16	GE
Cryab	8.79502e-21	0.539169	0.527	0.211	1.79225e-16	GE
Gramd3	1.09171e-20	0.305719	0.359	0.108	2.22469e-16	GE
Tmco3	1.30147e-20	0.320823	0.427	0.154	2.65213e-16	GE
2410015M20Rik	1.73026e-20	0.573129	0.809	0.613	3.52593e-16	GE
Acot1	2.29479e-20	0.460861	0.496	0.199	4.67632e-16	GE
Gpx3	2.82715e-20	0.326772	0.969	0.653	5.76116e-16	GE
Znhit6	3.74135e-20	0.607229	0.489	0.197	7.62413e-16	GE
Actn1	4.57847e-20	0.663848	0.618	0.332	9.33002e-16	GE
Mtus1	5.4567e-20	0.48026	0.496	0.195	1.11197e-15	GE
Anxa4	7.85063e-20	0.484706	0.573	0.282	1.5998e-15	GE
Xbp1	8.68236e-20	0.621178	0.74	0.51	1.76929e-15	GE
Gcnt2	1.1866e-19	0.26666	0.427	0.138	2.41805e-15	GE
Twnk	1.51691e-19	0.326014	0.351	0.105	3.09115e-15	GE
Lcorl	1.7549e-19	0.526854	0.511	0.212	3.57613e-15	GE
Mt2	2.09433e-19	0.348696	0.771	0.403	4.26783e-15	GE
Crim1	2.42988e-19	0.350575	0.519	0.204	4.95161e-15	GE
Ppp1r13b	2.45484e-19	0.32144	0.374	0.12	5.00247e-15	GE
Kif13b	2.73053e-19	0.391935	0.473	0.185	5.56428e-15	GE
Fam13a	3.30527e-19	0.541397	0.26	0.067	6.73549e-15	GE
Pdgfa	3.48101e-19	0.329162	0.405	0.139	7.0936e-15	GE
Gas6	3.65906e-19	0.687969	0.641	0.345	7.45642e-15	GE
Qsox1	5.44276e-19	0.527521	0.595	0.306	1.10913e-14	GE
Cd9	8.01343e-19	0.646547	0.809	0.621	1.63298e-14	GE
Erbb2	3.43109e-18	0.260017	0.237	0.057	6.99187e-14	GE
Paox	6.20748e-18	0.396103	0.344	0.11	1.26496e-13	GE
Casd1	1.61733e-17	0.394086	0.458	0.191	3.2958e-13	GE
Pdcd4	2.15603e-17	0.506807	0.695	0.411	4.39357e-13	GE
Pla2g7	3.41367e-17	0.418757	0.519	0.212	6.95637e-13	GE
Fkbp11	6.6756e-17	0.726085	0.656	0.355	1.36035e-12	GE
B4galt6	8.30581e-17	0.314839	0.366	0.127	1.69256e-12	GE
Edem2	1.12707e-16	0.431018	0.496	0.224	2.29674e-12	GE
Fgfr2	1.27987e-16	0.289172	0.206	0.049	2.60812e-12	GE
Strbp	1.40791e-16	0.334901	0.374	0.131	2.86905e-12	GE
Trappc6a	1.4435e-16	0.400104	0.58	0.279	2.94157e-12	GE
Slc39a8	1.64053e-16	0.301825	0.275	0.08	3.34307e-12	GE
Nit1	2.15996e-16	0.31468	0.42	0.16	4.40157e-12	GE
Cgnl1	5.15372e-16	0.506467	0.504	0.241	1.05023e-11	GE
Itga6	6.73627e-16	0.419833	0.496	0.207	1.37272e-11	GE
Pigyl	1.03683e-15	0.397254	0.511	0.245	2.11284e-11	GE
Abcb1b	1.07224e-15	1.1563	0.305	0.105	2.18501e-11	GE
Polr2e	1.28205e-15	0.5128	0.71	0.503	2.61255e-11	GE
Avpi1	1.37378e-15	0.271788	0.489	0.206	2.79949e-11	GE
Ppp2r3a	1.84868e-15	0.517895	0.443	0.195	3.76725e-11	GE
4931406C07Rik	2.08871e-15	0.444729	0.412	0.175	4.25637e-11	GE
Clcn3	2.44042e-15	0.478727	0.466	0.215	4.9731e-11	GE
Nr1d1	2.62309e-15	0.261736	0.305	0.099	5.34533e-11	GE
Arhgap42	3.2551e-15	0.359054	0.397	0.152	6.63324e-11	GE
Gclm	3.37619e-15	0.392885	0.511	0.248	6.88001e-11	GE
Tm9sf3	3.89785e-15	0.553378	0.779	0.658	7.94303e-11	GE
Hbegf	4.72599e-15	0.596027	0.443	0.195	9.63061e-11	GE
Ndufa6	6.06545e-15	0.462013	0.847	0.779	1.23602e-10	GE
Golga4	6.2381e-15	0.514445	0.603	0.334	1.2712e-10	GE
Rpl7	7.71618e-15	0.355505	0.977	0.991	1.5724e-10	GE
Ndufa12	1.54289e-14	0.485608	0.733	0.525	3.1441e-10	GE
Arsj	1.9392e-14	0.30889	0.328	0.116	3.9517e-10	GE
Zfhx3	2.03423e-14	0.507749	0.641	0.4	4.14536e-10	GE
Prap1	2.26972e-14	3.02906	0.786	0.583	4.62524e-10	GE
Isg20	2.30257e-14	0.37111	0.45	0.204	4.69217e-10	GE
Vps13c	3.59624e-14	0.4544	0.511	0.236	7.32842e-10	GE
Prpf6	4.01855e-14	0.304451	0.466	0.211	8.18901e-10	GE
Esr1	4.3301e-14	0.476816	0.687	0.428	8.82388e-10	GE
Rpl36al	4.56788e-14	0.381582	0.885	0.861	9.30843e-10	GE
Phlda1	9.41338e-14	0.892577	0.672	0.505	1.91826e-09	GE
Ier3	1.87043e-13	0.486559	0.916	0.794	3.81157e-09	GE
Pfkfb3	2.31391e-13	0.361813	0.366	0.144	4.71529e-09	GE
H2afj	2.41684e-13	0.477887	0.863	0.737	4.92504e-09	GE
Ss18l2	2.44754e-13	0.370364	0.496	0.252	4.98759e-09	GE
Tmem218	2.47382e-13	0.289629	0.298	0.106	5.04116e-09	GE
Ubxn2a	3.55019e-13	0.327316	0.427	0.189	7.23457e-09	GE
Arhgef5	3.86839e-13	0.340386	0.351	0.137	7.883e-09	GE
Mrps6	4.61039e-13	0.423719	0.557	0.291	9.39505e-09	GE
Greb1	7.09785e-13	0.291065	0.26	0.084	1.4464e-08	GE
Rdh10	1.00784e-12	0.461232	0.473	0.239	2.05377e-08	GE
Hint2	1.1014e-12	0.337854	0.565	0.318	2.24443e-08	GE
Smagp	1.22993e-12	0.32369	0.42	0.166	2.50636e-08	GE
Cebpzos	1.27892e-12	0.257158	0.397	0.168	2.60618e-08	GE
Las1l	1.55362e-12	0.363947	0.466	0.225	3.16597e-08	GE
Rab20	1.85828e-12	0.298854	0.473	0.211	3.78681e-08	GE
Cbr1	2.09401e-12	0.321466	0.466	0.232	4.26717e-08	GE
Psmd3	2.72305e-12	0.456798	0.588	0.362	5.54903e-08	GE
Knop1	3.96139e-12	0.424332	0.519	0.272	8.07252e-08	GE
Eif4a2	4.43746e-12	0.439004	0.779	0.684	9.04266e-08	GE
Ndufa7	4.52471e-12	0.434328	0.824	0.761	9.22045e-08	GE
Bsdc1	5.93223e-12	0.264887	0.42	0.193	1.20887e-07	GE
Bcat2	6.61669e-12	0.279914	0.374	0.161	1.34835e-07	GE
Tceal9	6.72289e-12	0.542859	0.794	0.64	1.36999e-07	GE
Cipc	6.7604e-12	0.257819	0.237	0.078	1.37763e-07	GE
Srd5a1	7.14405e-12	0.409894	0.206	0.063	1.45582e-07	GE
2810474O19Rik	1.41348e-11	0.650674	0.611	0.404	2.88039e-07	GE
Chp1	2.0011e-11	0.366729	0.542	0.294	4.07784e-07	GE
Igf1r	2.4465e-11	0.320468	0.527	0.289	4.98548e-07	GE
Napsa	2.70541e-11	1.86405	0.45	0.235	5.51309e-07	GE
Nucb2	2.90358e-11	0.566073	0.573	0.339	5.91691e-07	GE
Epb41l4aos	3.08833e-11	0.366595	0.496	0.261	6.2934e-07	GE
Suclg2	3.19141e-11	0.29602	0.466	0.229	6.50346e-07	GE
Tmed3	4.07004e-11	0.492045	0.802	0.636	8.29392e-07	GE
Eef2	5.05632e-11	0.28352	0.985	0.956	1.03038e-06	GE
Gpcpd1	5.18749e-11	0.301768	0.405	0.182	1.05711e-06	GE
Mpc2	5.33465e-11	0.536134	0.802	0.642	1.08709e-06	GE
Osbpl1a	5.86795e-11	0.332138	0.336	0.143	1.19577e-06	GE
Agpat2	6.37079e-11	0.35861	0.344	0.14	1.29824e-06	GE
Afdn	6.88492e-11	0.288566	0.504	0.251	1.40301e-06	GE
Bcl9	9.25508e-11	0.259236	0.328	0.134	1.886e-06	GE
Por	1.63762e-10	0.342265	0.481	0.254	3.33714e-06	GE
Mpst	1.79111e-10	0.266978	0.435	0.211	3.64993e-06	GE
Fkbp2	1.94197e-10	0.472178	0.687	0.536	3.95735e-06	GE
Gm42418	2.12705e-10	0.881973	0.992	0.983	4.3345e-06	GE
Bzw2	3.29598e-10	0.50812	0.58	0.41	6.71655e-06	GE
Vps28	3.44942e-10	0.369807	0.664	0.484	7.02922e-06	GE
Jup	3.57208e-10	0.252232	0.382	0.171	7.27918e-06	GE
N4bp2	3.84909e-10	0.35965	0.443	0.226	7.84368e-06	GE
Atp1a1	4.99659e-10	0.388843	0.733	0.593	1.01821e-05	GE
Akap9	5.34983e-10	0.409588	0.618	0.423	1.09019e-05	GE
Myo1b	5.78231e-10	0.2502	0.344	0.151	1.17832e-05	GE
Naxd	6.37648e-10	0.36991	0.565	0.372	1.2994e-05	GE
Emc6	6.69308e-10	0.307449	0.595	0.36	1.36392e-05	GE
Ngrn	6.73147e-10	0.319801	0.351	0.159	1.37174e-05	GE
Chpt1	6.76701e-10	0.416546	0.489	0.288	1.37898e-05	GE
Rps7	7.80515e-10	0.25176	0.992	0.994	1.59053e-05	GE
Bex3	9.55392e-10	0.425473	0.595	0.377	1.9469e-05	GE
Rps18	1.01302e-09	0.309579	0.992	0.981	2.06433e-05	GE
Mdh1	1.09348e-09	0.400058	0.664	0.504	2.22829e-05	GE
Gabarapl1	1.20779e-09	0.402702	0.634	0.413	2.46123e-05	GE
Pts	1.47358e-09	0.282037	0.45	0.234	3.00287e-05	GE
Aldh6a1	1.4996e-09	0.269148	0.321	0.141	3.05588e-05	GE
Abcd3	2.13227e-09	0.276358	0.374	0.179	4.34515e-05	GE
Dalrd3	2.15913e-09	0.269792	0.344	0.155	4.39987e-05	GE
Sfxn1	2.45329e-09	0.39095	0.511	0.32	4.9993e-05	GE
Inhbb	2.5281e-09	0.288269	0.29	0.123	5.15177e-05	GE
Il6st	3.8481e-09	0.464005	0.58	0.422	7.84166e-05	GE
Bsg	4.45337e-09	0.425382	0.901	0.805	9.07508e-05	GE
Timm8b	4.61061e-09	0.414459	0.641	0.467	9.3955e-05	GE
Adipor2	4.68618e-09	0.28879	0.473	0.271	9.54951e-05	GE
Pfdn2	5.87543e-09	0.383124	0.702	0.561	0.000119729	GE
Mcee	8.42202e-09	0.285259	0.504	0.296	0.000171624	GE
Ank3	1.01856e-08	0.250902	0.359	0.168	0.000207562	GE
Glul	1.04389e-08	0.317989	0.634	0.434	0.000212725	GE
Ndufa13	1.10235e-08	0.317751	0.832	0.813	0.000224636	GE
Gtpbp2	1.22784e-08	0.268535	0.366	0.178	0.00025021	GE
Ralbp1	1.25941e-08	0.398458	0.687	0.569	0.000256642	GE
Dstn	1.41652e-08	0.337158	0.771	0.642	0.000288659	GE
Prdx6	1.48416e-08	0.364995	0.718	0.631	0.000302442	GE
Dst	1.67881e-08	0.380327	0.588	0.393	0.000342107	GE
Myo18a	1.69534e-08	0.269507	0.298	0.131	0.000345475	GE
Tgm2	1.92234e-08	0.274258	0.534	0.306	0.000391735	GE
C3	2.18003e-08	0.561939	0.595	0.365	0.000444247	GE
Zfp771	2.83779e-08	0.318396	0.435	0.256	0.000578285	GE
Mpzl1	3.13387e-08	0.326474	0.481	0.298	0.000638619	GE
Rpl36	3.14389e-08	0.386629	1	0.994	0.000640662	GE
Atp5j	4.61748e-08	0.278827	0.863	0.835	0.00094095	GE
Tcim	5.13211e-08	0.376744	0.351	0.167	0.00104582	GE
Vegfa	5.3488e-08	0.323639	0.527	0.326	0.00108998	GE
Anapc13	7.63652e-08	0.366219	0.626	0.463	0.00155617	GE
Tmem205	1.02495e-07	0.313978	0.489	0.298	0.00208864	GE
Cpd	1.11063e-07	0.38779	0.542	0.388	0.00226325	GE
Pik3c2a	1.16835e-07	0.262558	0.412	0.235	0.00238087	GE
Trim27	1.23003e-07	0.254093	0.489	0.284	0.00250655	GE
Lzts2	1.35659e-07	0.276987	0.435	0.241	0.00276445	GE
Psmb5	2.11012e-07	0.363024	0.718	0.601	0.00430001	GE
Eps8	2.38461e-07	0.260792	0.466	0.269	0.00485936	GE
Pebp1	3.17549e-07	0.390148	0.74	0.686	0.006471	GE
Dclre1a	3.3112e-07	0.250565	0.244	0.11	0.00674756	GE
Cdk5rap3	3.89733e-07	0.316895	0.489	0.289	0.00794198	GE
Atp5g2	3.97076e-07	0.270637	0.908	0.901	0.00809162	GE
Mrps34	4.47782e-07	0.33041	0.481	0.312	0.00912491	GE
Abhd2	5.18006e-07	0.296713	0.366	0.211	0.0105559	GE
Rabac1	5.64534e-07	0.297761	0.733	0.669	0.0115041	GE
Chka	6.13611e-07	0.489018	0.618	0.466	0.0125042	GE
Med25	7.31248e-07	0.300162	0.397	0.223	0.0149014	GE
Park7	7.79922e-07	0.353356	0.74	0.666	0.0158933	GE
Sypl	8.59374e-07	0.26143	0.626	0.457	0.0175123	GE
Slc25a36	8.9446e-07	0.280817	0.511	0.327	0.0182273	GE
Map3k1	9.83504e-07	0.263002	0.473	0.279	0.0200419	GE
Mrps12	1.01703e-06	0.345971	0.595	0.418	0.020725	GE
Trabd	1.05514e-06	0.264635	0.435	0.262	0.0215017	GE
Nfix	1.07734e-06	0.366227	0.695	0.52	0.0219541	GE
Tmbim4	1.5073e-06	0.333541	0.565	0.446	0.0307158	GE
Srrm1	1.52958e-06	0.318329	0.718	0.629	0.0311698	GE
Tmem59	1.53325e-06	0.311955	0.802	0.771	0.0312445	GE
Cox7b	1.65234e-06	0.259323	0.84	0.762	0.0336713	GE
Cdkn2aip	1.77287e-06	0.379764	0.382	0.224	0.0361276	GE
St13	1.81252e-06	0.418506	0.748	0.655	0.0369356	GE
Mme	1.94083e-06	0.300502	0.359	0.192	0.0395503	GE
Prdx1	1.96579e-06	0.299426	0.87	0.915	0.0400589	GE
Lars2	2.16646e-06	0.587955	0.557	0.388	0.0441482	GE
Gpx4	2.28128e-06	0.299089	0.855	0.843	0.0464879	GE
Uqcr11	3.15125e-06	0.261114	0.817	0.754	0.0642162	GE
Echs1	3.17994e-06	0.293719	0.534	0.358	0.0648008	GE
Mia3	3.57215e-06	0.414944	0.557	0.429	0.0727934	GE
Zfp706	3.88058e-06	0.273043	0.679	0.586	0.0790785	GE
Nop10	4.22027e-06	0.2773	0.733	0.656	0.0860007	GE
Bag1	4.26791e-06	0.300964	0.71	0.638	0.0869714	GE
Tns1	1.04513e-05	0.335714	0.527	0.381	0.212976	GE
Ddx24	1.24265e-05	0.360423	0.718	0.618	0.253227	GE
Tecr	1.44065e-05	0.250756	0.649	0.536	0.293575	GE
Smim14	1.5798e-05	0.26206	0.695	0.564	0.321931	GE
Lap3	1.64252e-05	0.277704	0.473	0.322	0.334712	GE
Golgb1	2.02945e-05	0.347062	0.618	0.49	0.413562	GE
Ctnnd1	2.58346e-05	0.255883	0.443	0.295	0.526457	GE
Higd2a	2.88685e-05	0.279251	0.611	0.509	0.588283	GE
Ddost	3.60918e-05	0.355941	0.786	0.661	0.735479	GE
Polr2f	4.44706e-05	0.258642	0.695	0.593	0.906221	GE
Golph3	7.00323e-05	0.322662	0.489	0.397	1	GE
Mrps18a	8.05137e-05	0.264985	0.511	0.371	1	GE
Dnajc3	8.33106e-05	0.419058	0.672	0.611	1	GE
Gstm5	0.0001139	0.290715	0.489	0.355	1	GE
Acsl4	0.00012281	0.27998	0.359	0.228	1	GE
Zcchc7	0.000131559	0.432561	0.55	0.41	1	GE
H6pd	0.000216155	0.285909	0.313	0.189	1	GE
Gm26917	0.000235891	2.22886	0.55	0.477	1	GE
Arl6ip1	0.000250364	0.258619	0.679	0.645	1	GE
Galnt11	0.000356149	0.267569	0.313	0.196	1	GE
Use1	0.000361151	0.29803	0.588	0.482	1	GE
Fam3c	0.000506584	0.311871	0.405	0.272	1	GE
Ddrgk1	0.000517042	0.298815	0.58	0.489	1	GE
Chd6	0.000550543	0.279273	0.458	0.339	1	GE
Trf	0.000652609	0.358849	0.351	0.226	1	GE
Rpn2	0.000809531	0.28723	0.672	0.598	1	GE
Mif	0.00143693	0.278107	0.779	0.695	1	GE
Arid5b	0.00179878	0.279908	0.641	0.585	1	GE
Hsd11b1	0.0021703	1.2923	0.221	0.145	1	GE
Pdia6	0.00428178	0.381811	0.779	0.744	1	GE
Cyr61	0.0044467	0.388476	0.557	0.485	1	GE
Errfi1	0.00525959	0.270961	0.664	0.561	1	GE
Pdia4	0.00599383	0.353354	0.603	0.509	1	GE
Dcaf8	0.00763132	0.261174	0.504	0.412	1	GE
Cebpd	0.00813511	0.312049	0.611	0.563	1	GE
Creld2	0.00997031	0.410061	0.389	0.316	1	GE
Hsd11b2	0	2.33356	0.928	0.102	0	S2
Cdh11	0	1.56251	0.916	0.287	0	S2
Hoxa10	0	1.55538	0.951	0.31	0	S2
Sfrp2	0	1.54711	0.807	0.046	0	S2
Sfrp4	0	1.52246	0.836	0.329	0	S2
Igf1	0	1.51816	0.925	0.395	0	S2
Rxfp1	0	1.44855	0.838	0.073	0	S2
Zbtb20	0	1.4485	0.992	0.637	0	S2
Pbx1	0	1.40423	0.983	0.5	0	S2
Prlr	0	1.38878	0.647	0.151	0	S2
Nog	0	1.21886	0.507	0.015	0	S2
Rgs2	0	1.16822	0.843	0.419	0	S2
Hoxa11	0	1.16532	0.789	0.202	0	S2
Nr2f2	0	1.16136	0.887	0.421	0	S2
Aox3	0	1.14019	0.725	0.119	0	S2
Ifitm1	0	1.13848	0.921	0.39	0	S2
Rorb	0	1.11203	0.701	0.047	0	S2
Sox4	0	1.10494	0.89	0.444	0	S2
Osr2	0	1.09743	0.835	0.285	0	S2
Malat1	0	1.02891	1	0.987	0	S2
Ctla2a	0	1.02506	1	0.931	0	S2
Igfbp5	0	1.01948	0.831	0.34	0	S2
Rev3l	0	1.01462	0.84	0.388	0	S2
Hoxd11	0	1.01258	0.753	0.226	0	S2
Olfml3	0	1.01051	0.902	0.376	0	S2
Ednrb	0	0.999485	0.702	0.176	0	S2
Igfbp3	0	0.988163	0.683	0.229	0	S2
Kcnq1ot1	0	0.987127	0.866	0.535	0	S2
Ar	0	0.961975	0.893	0.386	0	S2
Palld	0	0.954047	0.822	0.336	0	S2
Robo2	0	0.948951	0.594	0.129	0	S2
Wfdc1	0	0.948675	0.609	0.039	0	S2
Islr	0	0.931713	0.868	0.324	0	S2
Jun	0	0.917624	0.988	0.74	0	S2
Klf9	0	0.913509	0.936	0.508	0	S2
Tac2	0	0.908909	0.491	0.113	0	S2
Sema5a	0	0.901276	0.832	0.322	0	S2
Gm26802	0	0.894242	0.613	0.223	0	S2
Dio2	0	0.891946	0.46	0.023	0	S2
Nbl1	0	0.88843	0.9	0.413	0	S2
Ramp1	0	0.887412	0.893	0.382	0	S2
Mfap5	0	0.886874	0.929	0.358	0	S2
Auts2	0	0.875055	0.659	0.208	0	S2
Serpine2	0	0.871114	0.675	0.261	0	S2
Mdk	0	0.86915	0.843	0.334	0	S2
Pdgfra	0	0.868936	0.898	0.344	0	S2
Lrrc17	0	0.855905	0.61	0.093	0	S2
Fzd2	0	0.855477	0.7	0.246	0	S2
Smoc1	0	0.849579	0.642	0.096	0	S2
Hand2	0	0.848125	0.658	0.107	0	S2
Tcf4	0	0.836919	0.979	0.701	0	S2
Chodl	0	0.833172	0.461	0.021	0	S2
Xist	0	0.816284	0.998	0.915	0	S2
Tmem100	0	0.812618	0.615	0.152	0	S2
Col4a5	0	0.798469	0.674	0.204	0	S2
Spon1	0	0.798202	0.888	0.341	0	S2
Ebf1	0	0.788596	0.873	0.403	0	S2
Wt1	0	0.788587	0.721	0.272	0	S2
Errfi1	0	0.788213	0.889	0.505	0	S2
Pi15	0	0.773164	0.667	0.245	0	S2
Acot1	0	0.771213	0.584	0.134	0	S2
Cped1	0	0.768133	0.743	0.281	0	S2
Tshz2	0	0.749693	0.928	0.487	0	S2
Cxcl14	0	0.746049	0.545	0.185	0	S2
Wnt5a	0	0.735245	0.624	0.185	0	S2
Atp8a1	0	0.729251	0.643	0.21	0	S2
Angptl7	0	0.718626	0.266	0.029	0	S2
Ccdc141	0	0.697221	0.415	0.076	0	S2
Atp8b1	0	0.691937	0.659	0.299	0	S2
Mgst1	0	0.689351	0.757	0.416	0	S2
Maob	0	0.683675	0.472	0.073	0	S2
Fos	0	0.675537	0.987	0.877	0	S2
Pgr	0	0.672602	0.656	0.277	0	S2
F3	0	0.672333	0.683	0.195	0	S2
Runx1t1	0	0.65428	0.558	0.17	0	S2
Tuba1a	0	0.653267	0.898	0.56	0	S2
Col4a6	0	0.648341	0.463	0.042	0	S2
Cdkn1c	0	0.647079	0.631	0.285	0	S2
Cxcl12	0	0.641304	0.78	0.342	0	S2
Foxl2	0	0.63808	0.442	0.038	0	S2
Mmp2	0	0.632712	0.921	0.352	0	S2
Fst	0	0.629678	0.732	0.259	0	S2
Dkk3	0	0.628043	0.533	0.133	0	S2
Rarres2	0	0.620183	0.907	0.364	0	S2
Cd63	0	0.615947	0.996	0.609	0	S2
Rhob	0	0.615561	0.827	0.504	0	S2
Esr1	0	0.614814	0.753	0.374	0	S2
Tgfbr3	0	0.61173	0.77	0.394	0	S2
Fmo1	0	0.61058	0.536	0.173	0	S2
Asl	0	0.593256	0.497	0.144	0	S2
Ptch1	0	0.589891	0.439	0.116	0	S2
Tbx3	0	0.589843	0.564	0.24	0	S2
Neo1	0	0.5882	0.501	0.136	0	S2
Ank3	0	0.585765	0.478	0.115	0	S2
Cldn10	0	0.584151	0.525	0.087	0	S2
Plpp3	0	0.570567	0.937	0.493	0	S2
Zbtb16	0	0.561288	0.52	0.186	0	S2
D630045J12Rik	0	0.556764	0.443	0.099	0	S2
Pde5a	0	0.554831	0.462	0.136	0	S2
Itgb8	0	0.550839	0.404	0.089	0	S2
Matn2	0	0.547803	0.794	0.337	0	S2
Smoc2	0	0.542721	0.454	0.117	0	S2
Robo1	0	0.532683	0.323	0.04	0	S2
Cp	0	0.520459	0.463	0.135	0	S2
Tmtc2	0	0.517003	0.396	0.083	0	S2
Rps19	0	0.514237	1	0.995	0	S2
Rps8	0	0.510724	1	0.998	0	S2
5033428I22Rik	0	0.49543	0.357	0.063	0	S2
Pth1r	0	0.490834	0.397	0.085	0	S2
Vit	0	0.475335	0.353	0.047	0	S2
Rpl36a	0	0.442384	0.999	0.965	0	S2
Rps5	0	0.439443	0.999	0.995	0	S2
Sall1	0	0.437408	0.352	0.057	0	S2
Rack1	0	0.434609	0.998	0.984	0	S2
Map2	0	0.434285	0.292	0.03	0	S2
Lsamp	0	0.433536	0.306	0.015	0	S2
Gm34030	0	0.419828	0.3	0.038	0	S2
Rpl3	0	0.413649	0.996	0.983	0	S2
Rpl12	0	0.411019	0.999	0.979	0	S2
Rpl10a	0	0.406738	0.999	0.989	0	S2
Rpl13	0	0.396596	1	0.998	0	S2
Cald1	0	0.396102	0.9	0.458	0	S2
Scube1	0	0.393119	0.272	0.029	0	S2
Rpl17	0	0.386897	1	0.994	0	S2
Rplp1	0	0.367872	1	0.996	0	S2
Rpl23	0	0.362089	1	0.998	0	S2
Rps4x	0	0.330201	0.999	0.996	0	S2
Rpl7	0	0.326045	0.999	0.989	0	S2
Gm48898	0	0.311649	0.227	0.012	0	S2
Rps16	0	0.306641	1	0.997	0	S2
Rps10	0	0.304258	1	0.997	0	S2
Tpt1	0	0.273564	1	0.999	0	S2
Nedd4	3.81189e-305	0.549713	0.96	0.596	7.76788e-301	S2
Rpl8	2.89201e-304	0.301158	0.999	0.993	5.89333e-300	S2
Lsp1	3.98276e-303	0.648778	0.912	0.62	8.11607e-299	S2
Tmem119	3.94612e-299	0.595665	0.605	0.266	8.0414e-295	S2
Gdf10	9.80248e-299	0.614267	0.473	0.162	1.99755e-294	S2
Sema3c	1.70967e-295	0.476466	0.458	0.147	3.48397e-291	S2
Tsc22d1	1.1478e-294	0.528722	0.828	0.52	2.33899e-290	S2
Pde3a	2.93794e-293	0.559321	0.607	0.273	5.98694e-289	S2
Tmem165	7.81064e-293	0.572199	0.742	0.457	1.59165e-288	S2
Hmgcs2	1.33248e-292	0.535849	0.484	0.169	2.71532e-288	S2
Gpx3	5.64939e-291	0.467538	0.915	0.611	1.15123e-286	S2
Scube2	3.91325e-288	0.350056	0.203	0.024	7.97443e-284	S2
Rps7	9.8454e-288	0.295871	1	0.993	2.0063e-283	S2
Timp3	2.619e-286	0.258294	0.665	0.27	5.33699e-282	S2
Rps18	3.8027e-285	0.353096	0.996	0.978	7.74914e-281	S2
Tenm3	2.02978e-284	0.419632	0.383	0.114	4.13628e-280	S2
Igfbp4	2.21946e-284	0.573974	0.921	0.579	4.52282e-280	S2
Rps21	4.98204e-280	0.284233	1	0.996	1.01524e-275	S2
Eef1a1	7.90591e-279	0.276309	1	0.998	1.61107e-274	S2
Rps6	5.81271e-278	0.354753	0.996	0.973	1.18451e-273	S2
Aldh2	6.75279e-278	0.546365	0.852	0.615	1.37608e-273	S2
Fzd1	7.539e-278	0.552321	0.556	0.244	1.5363e-273	S2
4932422M17Rik	9.90856e-278	0.399034	0.31	0.071	2.01917e-273	S2
Rpl6	3.07012e-277	0.318585	1	0.99	6.2563e-273	S2
Gdf11	4.39143e-274	0.438464	0.362	0.102	8.94886e-270	S2
Tshz1	6.93476e-273	0.562947	0.622	0.32	1.41316e-268	S2
Vegfa	7.62415e-273	0.540451	0.596	0.281	1.55365e-268	S2
Egr1	8.30537e-273	0.531759	0.981	0.719	1.69247e-268	S2
Creb5	3.01656e-272	0.603826	0.626	0.293	6.14715e-268	S2
Twist2	1.31831e-271	0.456663	0.418	0.143	2.68645e-267	S2
Fosb	2.87109e-271	0.62198	0.971	0.787	5.85072e-267	S2
Hoxd10	6.82871e-268	0.519636	0.483	0.195	1.39155e-263	S2
Snhg18	4.05559e-267	0.501106	0.793	0.403	8.26448e-263	S2
Fam189a2	5.04907e-265	0.482069	0.38	0.117	1.0289e-260	S2
Epdr1	1.34055e-264	0.52135	0.496	0.207	2.73178e-260	S2
Jazf1	5.7276e-264	0.264954	0.205	0.029	1.16717e-259	S2
Rpsa	6.00251e-264	0.311429	1	0.995	1.22319e-259	S2
Dnm3os	6.4109e-258	0.586542	0.499	0.198	1.30641e-253	S2
Pdlim3	3.5937e-255	0.365998	0.469	0.165	7.32324e-251	S2
Slc4a4	3.92461e-255	0.492369	0.406	0.138	7.99757e-251	S2
Svil	9.63497e-254	0.546871	0.737	0.46	1.96341e-249	S2
Ltbp4	1.63207e-253	0.638147	0.771	0.416	3.32582e-249	S2
Hoxa9	2.69426e-252	0.506281	0.409	0.142	5.49035e-248	S2
Zfp503	1.11917e-251	0.584438	0.618	0.332	2.28065e-247	S2
Fxyd1	3.92168e-251	0.458354	0.74	0.35	7.9916e-247	S2
Rps26	3.81954e-248	0.287239	1	0.995	7.78346e-244	S2
Sdk2	1.25798e-247	0.359298	0.239	0.045	2.56352e-243	S2
Ano1	4.16327e-246	0.297184	0.284	0.059	8.4839e-242	S2
Mmp14	1.17195e-244	0.496168	0.754	0.417	2.3882e-240	S2
Eef1g	4.868e-244	0.421758	0.959	0.836	9.92001e-240	S2
Sox5	8.58566e-242	0.504005	0.437	0.17	1.74959e-237	S2
Fus	1.50081e-241	0.531662	0.906	0.762	3.05835e-237	S2
Rps3	3.06619e-240	0.272096	0.999	0.992	6.24829e-236	S2
Htra1	3.3377e-240	0.44055	0.651	0.307	6.80157e-236	S2
Txnip	2.28331e-238	0.727289	0.784	0.527	4.65292e-234	S2
Rps13	9.34693e-238	0.26482	0.999	0.995	1.90472e-233	S2
Rpl14	1.58112e-236	0.326309	0.996	0.975	3.22201e-232	S2
Lpar1	7.42622e-236	0.496738	0.688	0.342	1.51331e-231	S2
Btg2	5.80446e-233	0.63704	0.917	0.788	1.18283e-228	S2
Mamdc2	1.68939e-231	0.460661	0.43	0.159	3.44263e-227	S2
Gsta4	8.46668e-230	0.334798	0.285	0.072	1.72534e-225	S2
Ank2	6.1052e-226	0.385586	0.343	0.105	1.24412e-221	S2
Rbms3	6.28479e-224	0.463165	0.595	0.3	1.28071e-219	S2
Acadsb	1.49098e-220	0.483987	0.513	0.255	3.03831e-216	S2
Tgm2	3.99216e-220	0.441636	0.563	0.263	8.13522e-216	S2
Crispld2	9.96239e-220	0.529504	0.604	0.29	2.03013e-215	S2
Gnai1	1.35506e-219	0.415683	0.374	0.134	2.76133e-215	S2
Bgn	3.07405e-219	0.344693	0.879	0.42	6.2643e-215	S2
Slc16a2	2.77401e-218	0.428472	0.538	0.252	5.65287e-214	S2
Synpo2	5.49873e-217	0.262174	0.317	0.086	1.12053e-212	S2
Scara5	1.97327e-216	0.423683	0.525	0.22	4.02112e-212	S2
Prdm1	1.08318e-215	0.426632	0.429	0.155	2.2073e-211	S2
Lmo4	9.28908e-214	0.503713	0.722	0.484	1.89293e-209	S2
B230369F24Rik	4.60414e-213	0.417997	0.369	0.131	9.38231e-209	S2
Rpl15	4.75097e-213	0.26265	0.997	0.989	9.68152e-209	S2
Tshz3	2.88899e-211	0.420619	0.407	0.164	5.88719e-207	S2
Nktr	7.1869e-209	0.537634	0.792	0.592	1.46455e-204	S2
Eif4a2	2.55529e-208	0.436839	0.855	0.655	5.20718e-204	S2
Myh10	7.16976e-207	0.51516	0.508	0.252	1.46105e-202	S2
Rnase4	1.25337e-204	0.419583	0.89	0.501	2.55412e-200	S2
Tubb5	6.371e-203	0.350197	0.934	0.732	1.29828e-198	S2
Maf	1.95227e-202	0.401804	0.853	0.528	3.97833e-198	S2
Rnf150	9.23454e-202	0.425781	0.408	0.16	1.88182e-197	S2
Spock2	5.52275e-201	0.35606	0.364	0.124	1.12543e-196	S2
Ndrg2	1.66769e-199	0.379783	0.392	0.147	3.39842e-195	S2
Gstm1	2.63594e-199	0.437714	0.68	0.417	5.37151e-195	S2
Ankrd10	3.97881e-199	0.472624	0.545	0.299	8.10803e-195	S2
Tcf21	5.5258e-198	0.466771	0.522	0.241	1.12605e-193	S2
Pcsk5	8.3159e-198	0.425831	0.522	0.233	1.69461e-193	S2
Col18a1	1.80421e-197	0.368665	0.584	0.298	3.67663e-193	S2
Gpsm2	1.69377e-196	0.367649	0.349	0.125	3.45155e-192	S2
Rplp0	8.24336e-196	0.251825	0.998	0.993	1.67983e-191	S2
Stra6	2.40289e-194	0.252991	0.203	0.039	4.89661e-190	S2
Cachd1	5.11723e-194	0.341284	0.302	0.096	1.04279e-189	S2
Rpl22l1	2.9232e-193	0.337182	0.994	0.928	5.95691e-189	S2
E230001N04Rik	1.20683e-191	0.267823	0.206	0.042	2.45928e-187	S2
Rps2	2.68197e-191	0.272355	0.998	0.987	5.46532e-187	S2
Rbpms	4.62502e-191	0.50917	0.842	0.564	9.42486e-187	S2
Emx2	7.64171e-191	0.45944	0.432	0.197	1.55723e-186	S2
Rhoj	3.89332e-190	0.40754	0.773	0.473	7.93381e-186	S2
Acss3	3.36231e-189	0.39609	0.385	0.153	6.85171e-185	S2
Rab34	1.76203e-188	0.431879	0.499	0.258	3.59067e-184	S2
Sesn1	2.74012e-188	0.418819	0.398	0.163	5.58381e-184	S2
Retreg1	6.4918e-188	0.383394	0.431	0.176	1.3229e-183	S2
Ebpl	9.98738e-188	0.448328	0.592	0.344	2.03523e-183	S2
Pkdcc	1.75864e-186	0.375328	0.495	0.221	3.58376e-182	S2
Tsc22d3	1.27749e-185	0.551424	0.652	0.403	2.60328e-181	S2
Cyp27a1	1.50694e-185	0.38843	0.424	0.184	3.07084e-181	S2
Serpinf1	8.15841e-185	0.286771	0.809	0.376	1.66252e-180	S2
Col6a4	1.05239e-184	0.331412	0.301	0.09	2.14456e-180	S2
Slc2a12	1.13451e-184	0.274996	0.293	0.087	2.3119e-180	S2
Gpc6	1.17584e-181	0.419355	0.441	0.196	2.39613e-177	S2
Ripor2	1.75724e-180	0.320982	0.349	0.12	3.58091e-176	S2
Sned1	2.08271e-180	0.348592	0.331	0.116	4.24414e-176	S2
Slc6a2	1.04406e-179	0.314763	0.243	0.063	2.12758e-175	S2
Gm26735	5.51978e-178	0.330412	0.26	0.075	1.12482e-173	S2
Rpl5	1.71751e-177	0.271788	0.994	0.962	3.49994e-173	S2
Greb1	4.16636e-176	0.298699	0.232	0.06	8.4902e-172	S2
Trp53inp1	1.12557e-175	0.465397	0.382	0.157	2.29368e-171	S2
Eef1b2	4.29519e-173	0.258014	0.996	0.969	8.75275e-169	S2
Ephb2	9.83892e-173	0.374339	0.352	0.14	2.00497e-168	S2
Mrvi1	1.50455e-172	0.336879	0.359	0.137	3.06597e-168	S2
Morf4l1	4.07706e-171	0.394824	0.94	0.848	8.30824e-167	S2
Plce1	1.49552e-170	0.438787	0.453	0.219	3.04757e-166	S2
Col15a1	3.73021e-169	0.298827	0.751	0.362	7.60142e-165	S2
Adm	6.71923e-168	0.452897	0.479	0.229	1.36924e-163	S2
Rpl4	1.4767e-167	0.304195	0.986	0.935	3.00921e-163	S2
Adamts1	1.54087e-166	0.263644	0.866	0.487	3.13999e-162	S2
Bicc1	9.65344e-166	0.380103	0.567	0.296	1.96718e-161	S2
Antxr1	2.15339e-165	0.377933	0.547	0.291	4.38817e-161	S2
Cebpd	4.72732e-165	0.520507	0.746	0.531	9.63333e-161	S2
A4galt	7.89575e-165	0.340048	0.356	0.146	1.609e-160	S2
Camk2n1	4.19287e-164	0.427494	0.495	0.258	8.54423e-160	S2
Crispld1	2.11154e-162	0.290809	0.246	0.07	4.3029e-158	S2
Slc29a1	3.10916e-162	0.459209	0.599	0.372	6.33585e-158	S2
Smad7	8.51362e-159	0.454991	0.734	0.503	1.73491e-154	S2
Enpp2	1.83676e-158	0.337227	0.409	0.173	3.74296e-154	S2
Mex3a	8.59269e-158	0.38222	0.37	0.163	1.75102e-153	S2
Zcchc24	1.22974e-157	0.391248	0.562	0.339	2.50597e-153	S2
Aldh1a2	1.75708e-157	0.323216	0.393	0.156	3.58058e-153	S2
Fut8	6.54283e-156	0.461587	0.421	0.208	1.3333e-151	S2
Ccdc71l	4.10034e-153	0.4222	0.416	0.201	8.35567e-149	S2
Gata2	5.41493e-153	0.48446	0.491	0.277	1.10345e-148	S2
Matr3	3.02487e-151	0.383915	0.778	0.614	6.16408e-147	S2
Ldhb	7.25931e-151	0.32944	0.493	0.249	1.4793e-146	S2
Pknox2	2.98337e-149	0.328395	0.319	0.129	6.07951e-145	S2
Cnn3	2.40647e-147	0.418016	0.722	0.48	4.9039e-143	S2
Angptl2	7.17103e-147	0.326823	0.4	0.181	1.46131e-142	S2
Impdh2	4.43705e-146	0.42112	0.695	0.526	9.04182e-142	S2
2410080I02Rik	3.9979e-145	0.27138	0.206	0.055	8.14693e-141	S2
Rasl11b	5.01447e-143	0.331181	0.302	0.116	1.02185e-138	S2
Axl	5.52373e-143	0.358396	0.544	0.31	1.12563e-138	S2
Tmem65	1.36744e-142	0.417143	0.51	0.308	2.78658e-138	S2
Sdc1	2.19533e-142	0.362809	0.416	0.203	4.47365e-138	S2
Fam102b	4.69334e-141	0.381868	0.63	0.403	9.56409e-137	S2
Nt5e	1.17397e-140	0.295116	0.278	0.1	2.39231e-136	S2
F2r	1.33601e-140	0.366351	0.476	0.248	2.72252e-136	S2
Nfatc4	8.13049e-140	0.305624	0.321	0.133	1.65683e-135	S2
Vldlr	4.54741e-139	0.415028	0.476	0.261	9.26671e-135	S2
Dync2li1	5.76684e-138	0.280869	0.27	0.099	1.17517e-133	S2
Nid1	3.59832e-137	0.271725	0.835	0.466	7.33266e-133	S2
Ppp1r14a	1.47062e-136	0.277186	0.422	0.199	2.99683e-132	S2
Frmd4a	9.22552e-136	0.347711	0.437	0.221	1.87998e-131	S2
Maged1	4.23326e-135	0.34861	0.747	0.489	8.62654e-131	S2
Pgrmc1	1.81283e-134	0.377266	0.654	0.474	3.69419e-130	S2
Cd81	2.38991e-134	0.289536	0.968	0.691	4.87016e-130	S2
Plekha5	2.59892e-134	0.385164	0.486	0.283	5.29608e-130	S2
Tsix	1.58739e-133	0.29586	0.295	0.115	3.23478e-129	S2
Antxr2	2.12756e-133	0.382853	0.539	0.324	4.33555e-129	S2
Fblim1	1.82279e-131	0.335083	0.352	0.161	3.71449e-127	S2
Zeb1	1.99301e-131	0.383737	0.562	0.354	4.06136e-127	S2
Ptov1	2.46307e-131	0.371258	0.668	0.481	5.01924e-127	S2
Zfp36l1	7.58771e-130	0.338573	0.973	0.848	1.54622e-125	S2
Gadd45g	1.55368e-128	0.625387	0.756	0.533	3.16609e-124	S2
Gpx8	6.5509e-125	0.28223	0.698	0.403	1.33494e-120	S2
Nxn	3.11129e-124	0.356561	0.593	0.375	6.34018e-120	S2
Peli2	6.95014e-124	0.377736	0.464	0.269	1.4163e-119	S2
Tmem47	1.06366e-122	0.312317	0.327	0.148	2.16753e-118	S2
Pttg1ip	5.30407e-122	0.361086	0.687	0.502	1.08086e-117	S2
Khk	5.51864e-122	0.276389	0.276	0.106	1.12459e-117	S2
Traf3ip2	6.09764e-122	0.275972	0.275	0.11	1.24258e-117	S2
Mef2a	7.72439e-122	0.62335	0.746	0.613	1.57408e-117	S2
Dzip1	9.63969e-122	0.265917	0.238	0.086	1.96438e-117	S2
Fkbp7	8.0095e-121	0.330314	0.608	0.372	1.63218e-116	S2
Zcchc7	3.84617e-120	0.35003	0.566	0.384	7.83772e-116	S2
Ier2	1.60337e-119	0.331741	0.929	0.827	3.26735e-115	S2
Tgfb3	1.7221e-119	0.287384	0.273	0.109	3.50929e-115	S2
Kdm5b	5.40828e-119	0.375161	0.558	0.375	1.1021e-114	S2
Frmd6	7.89321e-118	0.34401	0.574	0.345	1.60848e-113	S2
Tmem158	8.62948e-118	0.366691	0.338	0.161	1.75852e-113	S2
AW551984	8.89092e-118	0.367887	0.321	0.144	1.81179e-113	S2
Ilf2	9.39316e-118	0.347122	0.544	0.364	1.91414e-113	S2
Ptpn13	7.51885e-116	0.270125	0.27	0.11	1.53219e-111	S2
Ctr9	3.08658e-115	0.359992	0.443	0.265	6.28984e-111	S2
Smco4	2.10292e-114	0.324634	0.523	0.33	4.28532e-110	S2
Tcp11l2	4.12504e-113	0.330134	0.466	0.273	8.40601e-109	S2
Hdgfl3	2.24435e-112	0.325886	0.382	0.204	4.57354e-108	S2
Lamb1	3.00783e-112	0.276651	0.645	0.383	6.12935e-108	S2
Fam213a	2.41722e-111	0.260886	0.366	0.173	4.92581e-107	S2
Wls	4.1506e-111	0.334411	0.619	0.441	8.45809e-107	S2
Arl4a	5.83795e-111	0.290525	0.54	0.331	1.18966e-106	S2
Swt1	1.0126e-110	0.337545	0.507	0.329	2.06348e-106	S2
Chd6	2.79892e-110	0.338422	0.493	0.313	5.70364e-106	S2
Zcchc3	3.11871e-110	0.271031	0.242	0.093	6.35531e-106	S2
Tspan3	5.00243e-110	0.317483	0.565	0.389	1.0194e-105	S2
Gxylt2	2.97617e-109	0.304061	0.488	0.271	6.06485e-105	S2
Smarca2	1.46606e-107	0.34848	0.641	0.474	2.98754e-103	S2
Clip3	1.76798e-107	0.2801	0.291	0.132	3.60279e-103	S2
Ddit4l	3.06315e-107	0.318111	0.302	0.136	6.24209e-103	S2
Arhgef25	1.46649e-105	0.277433	0.384	0.204	2.98841e-101	S2
Cdc37l1	8.19236e-105	0.350148	0.464	0.294	1.66944e-100	S2
Mllt3	1.47332e-103	0.315719	0.428	0.246	3.00233e-99	S2
Klf4	1.1004e-102	0.31788	0.894	0.722	2.24239e-98	S2
Alkbh5	6.76584e-102	0.358242	0.653	0.508	1.37874e-97	S2
Gm47283	1.94201e-101	0.373779	0.663	0.503	3.95743e-97	S2
Itgb5	2.58504e-101	0.315667	0.571	0.378	5.26779e-97	S2
Abca5	3.70628e-101	0.254367	0.236	0.094	7.55265e-97	S2
Gm26825	4.5599e-101	0.280298	0.255	0.104	9.29217e-97	S2
Tbc1d4	1.52283e-100	0.287845	0.336	0.162	3.10323e-96	S2
Steap3	1.52689e-100	0.269798	0.367	0.192	3.1115e-96	S2
Smo	1.6647e-100	0.31474	0.356	0.194	3.39233e-96	S2
Fermt2	1.17203e-99	0.283994	0.653	0.439	2.38837e-95	S2
Sesn3	1.33149e-99	0.315162	0.429	0.253	2.7133e-95	S2
Snhg12	2.11128e-99	0.344368	0.595	0.437	4.30237e-95	S2
Igf1r	2.1487e-99	0.33651	0.44	0.265	4.37862e-95	S2
Nrip1	1.64854e-97	0.331528	0.602	0.441	3.35939e-93	S2
Tmem9	5.80289e-97	0.297387	0.34	0.184	1.18251e-92	S2
Ddah2	3.94277e-96	0.313868	0.535	0.358	8.03457e-92	S2
Gjc1	9.42502e-96	0.280901	0.359	0.195	1.92063e-91	S2
Amotl1	3.43788e-95	0.300057	0.549	0.37	7.00571e-91	S2
Tcf23	2.09952e-94	0.286425	0.339	0.172	4.2784e-90	S2
Atp1a2	2.93288e-94	0.285319	0.277	0.126	5.97663e-90	S2
Prrg2	5.69478e-94	0.305051	0.313	0.158	1.16048e-89	S2
Slc6a6	5.87466e-94	0.263642	0.635	0.413	1.19714e-89	S2
Gstm5	2.22926e-92	0.303368	0.502	0.331	4.54278e-88	S2
Bcl2	1.87506e-90	0.261724	0.406	0.228	3.82099e-86	S2
Hsd17b11	6.22718e-90	0.30254	0.488	0.323	1.26897e-85	S2
3632451O06Rik	6.23417e-90	0.269171	0.272	0.127	1.2704e-85	S2
AY036118	8.47195e-90	0.273707	0.466	0.285	1.72641e-85	S2
Ryk	1.08635e-89	0.313853	0.52	0.369	2.21377e-85	S2
Eef1d	3.72312e-88	0.260565	0.917	0.825	7.58698e-84	S2
Ak3	2.97735e-87	0.295744	0.437	0.284	6.06723e-83	S2
Gm26669	5.8566e-87	0.343005	0.403	0.236	1.19346e-82	S2
Ift74	9.23413e-87	0.252345	0.258	0.121	1.88173e-82	S2
Dpysl3	2.38967e-86	0.3036	0.535	0.357	4.86967e-82	S2
Fam110b	4.14237e-86	0.255634	0.252	0.115	8.44133e-82	S2
Grb10	3.67548e-85	0.281732	0.567	0.384	7.4899e-81	S2
Casp12	4.64026e-85	0.266124	0.319	0.172	9.45593e-81	S2
Hoxd9	5.7474e-85	0.323105	0.409	0.251	1.17121e-80	S2
Taf1d	1.11482e-84	0.323035	0.638	0.51	2.27178e-80	S2
Pcdh7	1.48043e-84	0.306952	0.414	0.248	3.01682e-80	S2
Prrx1	1.55165e-84	0.263102	0.489	0.295	3.16195e-80	S2
Cpe	2.1089e-84	0.311644	0.32	0.161	4.29752e-80	S2
Ptk7	7.09228e-84	0.280954	0.308	0.166	1.44527e-79	S2
Luc7l2	7.15885e-84	0.287439	0.807	0.709	1.45883e-79	S2
Lima1	2.6192e-82	0.293049	0.616	0.449	5.33741e-78	S2
Foxo3	7.8694e-82	0.291537	0.393	0.239	1.60363e-77	S2
Gnl3	8.39063e-82	0.309347	0.528	0.385	1.70984e-77	S2
Ddr2	9.04591e-82	0.258827	0.449	0.276	1.84338e-77	S2
Prickle1	1.07265e-81	0.273271	0.318	0.174	2.18584e-77	S2
Dcaf8	2.32448e-80	0.295447	0.529	0.392	4.73683e-76	S2
Airn	6.30135e-80	0.284353	0.322	0.179	1.28409e-75	S2
Nfx1	2.16077e-79	0.293359	0.398	0.254	4.40321e-75	S2
Arid1b	2.82929e-79	0.307486	0.473	0.332	5.76554e-75	S2
D430042O09Rik	4.37956e-79	0.25956	0.258	0.124	8.92466e-75	S2
Angptl4	1.28509e-78	0.302007	0.416	0.259	2.61875e-74	S2
St3gal1	2.47336e-78	0.276488	0.44	0.286	5.04021e-74	S2
Mesd	1.94197e-77	0.297285	0.534	0.407	3.95735e-73	S2
Lonp2	2.41516e-77	0.274132	0.4	0.255	4.92161e-73	S2
Ackr3	2.74294e-77	0.254441	0.398	0.232	5.58956e-73	S2
Pard3b	9.16807e-77	0.262044	0.302	0.164	1.86827e-72	S2
Zfp608	6.89726e-76	0.264011	0.311	0.168	1.40552e-71	S2
Aldh7a1	3.56307e-75	0.280299	0.398	0.262	7.26083e-71	S2
Cd59a	4.10333e-75	0.296776	0.417	0.275	8.36176e-71	S2
Snai1	5.21943e-75	0.284709	0.299	0.16	1.06362e-70	S2
Sgce	3.21247e-74	0.251743	0.351	0.204	6.54636e-70	S2
Ppp2r3a	2.46521e-73	0.274809	0.311	0.177	5.0236e-69	S2
Mxra8	1.7674e-71	0.263553	0.552	0.38	3.60161e-67	S2
Meg3	4.20934e-71	0.267645	0.486	0.282	8.57779e-67	S2
Arhgef40	8.82161e-71	0.255197	0.314	0.181	1.79767e-66	S2
Crybg3	3.93845e-70	0.255951	0.328	0.189	8.02577e-66	S2
Topors	4.673e-70	0.337297	0.613	0.495	9.52263e-66	S2
Mga	2.36109e-69	0.28957	0.541	0.418	4.81143e-65	S2
Rhou	3.66849e-69	0.276461	0.348	0.209	7.47565e-65	S2
Tjp2	5.5723e-69	0.260722	0.26	0.134	1.13552e-64	S2
Cfh	1.12615e-68	0.262317	0.729	0.515	2.29487e-64	S2
Gaa	1.1736e-68	0.263597	0.475	0.335	2.39156e-64	S2
Pds5b	1.26397e-68	0.28478	0.437	0.307	2.57571e-64	S2
Golgb1	8.83977e-68	0.317473	0.588	0.474	1.80137e-63	S2
Rsrc2	9.76692e-68	0.255217	0.683	0.575	1.9903e-63	S2
Klf2	1.07057e-67	0.25018	0.77	0.628	2.18161e-63	S2
Creb3l2	7.38346e-67	0.287477	0.452	0.324	1.5046e-62	S2
Phf3	1.85866e-66	0.25516	0.583	0.463	3.78757e-62	S2
Rcn2	3.96836e-66	0.272054	0.451	0.328	8.08672e-62	S2
Tbl1x	5.36607e-66	0.298264	0.586	0.475	1.0935e-61	S2
Znhit6	6.14793e-66	0.285024	0.307	0.181	1.25283e-61	S2
Ddx50	7.03567e-66	0.276622	0.621	0.508	1.43373e-61	S2
Map1lc3a	7.85127e-66	0.261417	0.639	0.518	1.59993e-61	S2
Tra2b	7.86533e-66	0.25522	0.803	0.712	1.6028e-61	S2
Arl3	2.0551e-65	0.268884	0.426	0.303	4.18789e-61	S2
Mettl1	7.55356e-65	0.282333	0.426	0.304	1.53927e-60	S2
Nufip2	1.64113e-64	0.264553	0.727	0.633	3.3443e-60	S2
Tfpi	7.46015e-64	0.272952	0.451	0.33	1.52023e-59	S2
Rin2	1.80384e-63	0.266793	0.434	0.302	3.67587e-59	S2
Vps13b	1.22274e-62	0.259286	0.343	0.213	2.4917e-58	S2
Nisch	6.64698e-62	0.250587	0.656	0.546	1.35452e-57	S2
Thra	6.37624e-61	0.250511	0.433	0.304	1.29935e-56	S2
Tcf7l2	1.97115e-60	0.251955	0.525	0.4	4.01681e-56	S2
Cspp1	3.26897e-60	0.282046	0.376	0.248	6.6615e-56	S2
Cgnl1	3.92321e-60	0.277981	0.348	0.225	7.99472e-56	S2
Trim44	7.66742e-60	0.262972	0.416	0.298	1.56247e-55	S2
Cir1	3.30684e-59	0.257672	0.401	0.277	6.73867e-55	S2
Chka	5.09154e-59	0.291743	0.574	0.449	1.03755e-54	S2
Trove2	1.18606e-57	0.268647	0.373	0.255	2.41695e-53	S2
Stag1	4.1433e-57	0.258842	0.541	0.439	8.44322e-53	S2
Rab11fip2	2.20011e-56	0.276617	0.383	0.264	4.48339e-52	S2
Rasd1	2.84005e-56	0.290334	0.266	0.15	5.78745e-52	S2
Acaa2	1.74759e-55	0.26045	0.538	0.425	3.56124e-51	S2
Vezf1	3.75337e-52	0.251482	0.546	0.446	7.64861e-48	S2
Hist1h2bc	3.59108e-49	0.253562	0.367	0.25	7.31791e-45	S2
H1f0	3.12461e-48	0.308856	0.476	0.369	6.36732e-44	S2
Col3a1	0	3.07369	1	0.536	0	S1
Col1a2	0	3.01771	1	0.492	0	S1
Lum	0	2.9147	0.999	0.213	0	S1
Col1a1	0	2.80477	1	0.442	0	S1
Dcn	0	2.65221	1	0.387	0	S1
Col6a1	0	2.26109	0.999	0.356	0	S1
Sparc	0	2.2574	1	0.648	0	S1
Postn	0	2.25253	0.932	0.139	0	S1
Col6a3	0	2.18074	0.996	0.254	0	S1
Gsn	0	2.16465	0.998	0.534	0	S1
Aebp1	0	2.12278	0.999	0.371	0	S1
Col6a2	0	2.11975	0.999	0.316	0	S1
Col14a1	0	2.09504	0.994	0.161	0	S1
Dpt	0	2.02533	0.995	0.23	0	S1
Igfbp6	0	2.00673	0.997	0.323	0	S1
Clec3b	0	1.89969	0.774	0.027	0	S1
Col5a1	0	1.86734	0.987	0.21	0	S1
Col5a2	0	1.84906	0.995	0.302	0	S1
C3	0	1.83689	0.899	0.206	0	S1
Eln	0	1.75797	0.84	0.141	0	S1
Serping1	0	1.74685	0.998	0.336	0	S1
Pla1a	0	1.73164	0.89	0.071	0	S1
Prss23	0	1.7286	0.959	0.162	0	S1
Pcolce	0	1.70151	0.966	0.276	0	S1
Serpinf1	0	1.6788	0.995	0.273	0	S1
Penk	0	1.67787	0.868	0.215	0	S1
Mfap4	0	1.64926	0.752	0.151	0	S1
Bgn	0	1.64481	0.993	0.336	0	S1
Ogn	0	1.64054	0.955	0.119	0	S1
Mgp	0	1.63659	0.998	0.477	0	S1
Lpl	0	1.59525	0.788	0.101	0	S1
Fbln1	0	1.59099	0.994	0.27	0	S1
Ccdc80	0	1.56304	0.98	0.228	0	S1
Serpinh1	0	1.55463	0.999	0.499	0	S1
Rcn3	0	1.52093	0.983	0.335	0	S1
Lox	0	1.51072	0.956	0.188	0	S1
Timp2	0	1.49714	0.999	0.548	0	S1
Itih5	0	1.4914	0.946	0.215	0	S1
Col15a1	0	1.47817	0.983	0.249	0	S1
Adamts2	0	1.4586	0.969	0.185	0	S1
Mmp3	0	1.45023	0.515	0.02	0	S1
Meg3	0	1.4462	0.853	0.148	0	S1
Fbn1	0	1.43575	0.944	0.259	0	S1
Ctla2a	0	1.41879	0.991	0.926	0	S1
Htra3	0	1.39973	0.929	0.179	0	S1
Mmp2	0	1.39766	0.989	0.269	0	S1
Spon2	0	1.32767	0.863	0.102	0	S1
Mfap2	0	1.31923	0.957	0.185	0	S1
Adamts1	0	1.31452	0.98	0.411	0	S1
Fstl1	0	1.29309	0.987	0.383	0	S1
Efemp1	0	1.27969	0.847	0.159	0	S1
Tnxb	0	1.27678	0.914	0.145	0	S1
Dpep1	0	1.26738	0.716	0.081	0	S1
Plod2	0	1.25794	0.949	0.226	0	S1
Matn2	0	1.2213	0.968	0.234	0	S1
Fmo2	0	1.20904	0.724	0.083	0	S1
Rbp1	0	1.19174	0.947	0.216	0	S1
Mmp23	0	1.18857	0.937	0.2	0	S1
Cpz	0	1.18001	0.809	0.035	0	S1
Cpxm1	0	1.16727	0.767	0.072	0	S1
Nid1	0	1.16435	0.989	0.379	0	S1
Vegfd	0	1.14402	0.752	0.091	0	S1
Rnase4	0	1.13737	0.991	0.428	0	S1
Rarres2	0	1.12625	0.972	0.285	0	S1
Sparcl1	0	1.10703	0.996	0.419	0	S1
Loxl1	0	1.10473	0.867	0.15	0	S1
Tmed3	0	1.09966	0.98	0.534	0	S1
Sfrp1	0	1.09641	0.857	0.125	0	S1
Svep1	0	1.08349	0.874	0.123	0	S1
Has1	0	1.08028	0.599	0.063	0	S1
Frzb	0	1.06184	0.814	0.117	0	S1
Fn1	0	1.06022	0.932	0.387	0	S1
Pdgfrl	0	1.05911	0.866	0.147	0	S1
Gpm6b	0	1.0514	0.826	0.093	0	S1
Flrt2	0	1.04786	0.806	0.098	0	S1
Entpd2	0	1.04428	0.827	0.104	0	S1
Egr1	0	1.04259	0.983	0.69	0	S1
Cygb	0	1.0368	0.851	0.129	0	S1
Fkbp9	0	1.03152	0.935	0.295	0	S1
Ecm1	0	1.02685	0.945	0.281	0	S1
C1s1	0	1.02495	0.9	0.147	0	S1
Ltbp4	0	1.02156	0.977	0.315	0	S1
Timp1	0	1.00901	0.715	0.186	0	S1
Col5a3	0	0.993921	0.69	0.045	0	S1
Pi16	0	0.988941	0.59	0.132	0	S1
Col16a1	0	0.981901	0.878	0.149	0	S1
Nenf	0	0.979866	0.981	0.515	0	S1
Mfap5	0	0.979054	0.869	0.314	0	S1
Gas1	0	0.972492	0.944	0.274	0	S1
Plpp3	0	0.970674	0.978	0.431	0	S1
Ctsk	0	0.967528	0.734	0.109	0	S1
Selenom	0	0.960343	0.968	0.434	0	S1
Gpx8	0	0.957753	0.941	0.297	0	S1
Hspg2	0	0.956823	0.919	0.272	0	S1
Igfbp5	0	0.955795	0.844	0.283	0	S1
Abi3bp	0	0.953913	0.777	0.135	0	S1
Tgfbr2	0	0.948623	0.965	0.516	0	S1
Mdk	0	0.937605	0.916	0.257	0	S1
Lama4	0	0.936427	0.839	0.215	0	S1
Thbs1	0	0.935553	0.861	0.271	0	S1
Vkorc1	0	0.933749	0.937	0.41	0	S1
Snhg18	0	0.923582	0.96	0.31	0	S1
Ctsl	0	0.922222	0.998	0.695	0	S1
Spon1	0	0.922134	0.917	0.272	0	S1
Ntrk2	0	0.921959	0.812	0.126	0	S1
Nfix	0	0.916534	0.961	0.388	0	S1
Creb3l1	0	0.915064	0.833	0.122	0	S1
Col4a1	0	0.912142	0.99	0.447	0	S1
Crtap	0	0.906944	0.905	0.28	0	S1
Adh1	0	0.905201	0.715	0.053	0	S1
Col11a1	0	0.898258	0.412	0.102	0	S1
Cd248	0	0.897787	0.789	0.142	0	S1
Ly6a	0	0.893389	0.932	0.522	0	S1
Lamb1	0	0.887455	0.904	0.276	0	S1
Nfia	0	0.88552	0.936	0.358	0	S1
Vcan	0	0.883664	0.797	0.177	0	S1
Ces1d	0	0.882939	0.236	0.008	0	S1
Cd63	0	0.882228	0.998	0.566	0	S1
Serpina3n	0	0.875077	0.438	0.062	0	S1
Lamc1	0	0.859157	0.894	0.308	0	S1
Pdgfra	0	0.859025	0.962	0.264	0	S1
Hpgd	0	0.855698	0.722	0.196	0	S1
Cd55	0	0.8536	0.823	0.196	0	S1
Ppic	0	0.852662	0.949	0.386	0	S1
Frmd6	0	0.851574	0.859	0.233	0	S1
Ckap4	0	0.84787	0.904	0.348	0	S1
Akap12	0	0.846653	0.803	0.188	0	S1
Cfh	0	0.843495	0.957	0.422	0	S1
Cyr61	0	0.841067	0.9	0.36	0	S1
Lrp1	0	0.84049	0.964	0.421	0	S1
Txndc5	0	0.838889	0.924	0.358	0	S1
Prelp	0	0.837069	0.761	0.125	0	S1
Fbln2	0	0.829228	0.851	0.23	0	S1
Thbs2	0	0.82578	0.641	0.032	0	S1
Loxl2	0	0.820918	0.8	0.129	0	S1
Colec12	0	0.818868	0.847	0.209	0	S1
Gadd45g	0	0.818209	0.913	0.461	0	S1
Fkbp7	0	0.807849	0.872	0.266	0	S1
Ptgis	0	0.805354	0.801	0.098	0	S1
Cxcl12	0	0.802212	0.894	0.259	0	S1
Mmp14	0	0.802055	0.916	0.331	0	S1
Fxyd1	0	0.797596	0.923	0.252	0	S1
P3h3	0	0.793963	0.812	0.155	0	S1
Htra1	0	0.792903	0.786	0.229	0	S1
Lpar1	0	0.78732	0.89	0.243	0	S1
Crispld2	0	0.784929	0.805	0.195	0	S1
Maged1	0	0.781909	0.938	0.403	0	S1
Cntn1	0	0.766817	0.565	0.059	0	S1
C1ra	0	0.76173	0.78	0.109	0	S1
Bmp1	0	0.760947	0.85	0.211	0	S1
Tnfaip6	0	0.759816	0.584	0.104	0	S1
Dclk1	0	0.756603	0.736	0.09	0	S1
Slit3	0	0.751067	0.806	0.177	0	S1
Lama2	0	0.74929	0.783	0.122	0	S1
Thbd	0	0.748937	0.757	0.177	0	S1
Mrc2	0	0.748649	0.766	0.101	0	S1
Bicc1	0	0.748279	0.832	0.186	0	S1
Apod	0	0.743749	0.475	0.021	0	S1
Gxylt2	0	0.742927	0.801	0.153	0	S1
Adamtsl1	0	0.742357	0.773	0.125	0	S1
Fibin	0	0.741694	0.656	0.052	0	S1
Abca8a	0	0.736577	0.616	0.02	0	S1
Scara5	0	0.73464	0.706	0.132	0	S1
Col4a2	0	0.732401	0.96	0.392	0	S1
Adamts4	0	0.729419	0.707	0.158	0	S1
Kdelr3	0	0.727351	0.777	0.164	0	S1
P4ha2	0	0.724677	0.784	0.169	0	S1
Ppib	0	0.722378	0.991	0.869	0	S1
Col12a1	0	0.722351	0.517	0.074	0	S1
Nbl1	0	0.718887	0.942	0.348	0	S1
Tgfbr3	0	0.718121	0.87	0.323	0	S1
Emilin1	0	0.717698	0.83	0.256	0	S1
Gucy1a1	0	0.715766	0.596	0.095	0	S1
Islr	0	0.714649	0.905	0.253	0	S1
Efemp2	0	0.714564	0.8	0.195	0	S1
Mxra8	0	0.711254	0.87	0.265	0	S1
Ptgfrn	0	0.701331	0.74	0.132	0	S1
Fndc3b	0	0.700773	0.906	0.391	0	S1
Igsf10	0	0.697707	0.711	0.095	0	S1
Cd34	0	0.694415	0.909	0.275	0	S1
Cthrc1	0	0.690459	0.387	0.044	0	S1
Nedd4	0	0.68321	0.992	0.547	0	S1
Rcn1	0	0.683078	0.903	0.32	0	S1
Fkbp11	0	0.678273	0.792	0.226	0	S1
Mmp19	0	0.676696	0.732	0.125	0	S1
Calu	0	0.676602	0.937	0.439	0	S1
Ms4a4d	0	0.673717	0.575	0.032	0	S1
Tcf21	0	0.671606	0.746	0.142	0	S1
Medag	0	0.667482	0.697	0.113	0	S1
Adamts5	0	0.663387	0.601	0.127	0	S1
Aspn	0	0.661817	0.516	0.053	0	S1
Twist1	0	0.660867	0.691	0.113	0	S1
Kdelr2	0	0.657979	0.921	0.514	0	S1
Nupr1	0	0.649654	0.858	0.282	0	S1
Tgfb2	0	0.648677	0.751	0.213	0	S1
Hspa1b	0	0.643695	0.835	0.301	0	S1
Prnp	0	0.641523	0.861	0.312	0	S1
Chpf	0	0.641513	0.726	0.148	0	S1
Oat	0	0.640882	0.899	0.386	0	S1
Oaf	0	0.640134	0.783	0.218	0	S1
Gria3	0	0.639238	0.662	0.059	0	S1
App	0	0.636025	0.983	0.637	0	S1
S100a16	0	0.634866	0.858	0.293	0	S1
Fosb	0	0.632297	0.978	0.765	0	S1
Cyb5a	0	0.631916	0.968	0.638	0	S1
Plxdc2	0	0.630887	0.703	0.157	0	S1
Thbs3	0	0.630136	0.699	0.086	0	S1
Ifi205	0	0.628592	0.705	0.112	0	S1
Ly6c1	0	0.628014	0.782	0.294	0	S1
Clec11a	0	0.627322	0.587	0.048	0	S1
Cpq	0	0.626897	0.809	0.266	0	S1
Plat	0	0.623122	0.731	0.187	0	S1
Fam198b	0	0.620731	0.678	0.114	0	S1
Sulf2	0	0.619487	0.832	0.294	0	S1
Ddr2	0	0.613251	0.743	0.168	0	S1
Fkbp10	0	0.603544	0.746	0.204	0	S1
Prrx1	0	0.600813	0.792	0.181	0	S1
Socs2	0	0.598772	0.818	0.266	0	S1
Gpc3	0	0.593056	0.518	0.063	0	S1
Jun	0	0.591398	0.989	0.713	0	S1
Cd302	0	0.590587	0.827	0.344	0	S1
Gem	0	0.584791	0.791	0.286	0	S1
Sema5a	0	0.582668	0.849	0.261	0	S1
Pmp22	0	0.581789	0.874	0.334	0	S1
C1qtnf6	0	0.580722	0.685	0.158	0	S1
Egfr	0	0.579883	0.689	0.132	0	S1
Lgals1	0	0.579031	0.996	0.799	0	S1
Pcsk5	0	0.577839	0.594	0.179	0	S1
Lhfp	0	0.577138	0.706	0.146	0	S1
Ugdh	0	0.576558	0.721	0.211	0	S1
Fos	0	0.574048	0.989	0.864	0	S1
Tuba1a	0	0.57392	0.955	0.506	0	S1
Gpx7	0	0.573021	0.708	0.167	0	S1
Igfbp4	0	0.572928	0.956	0.531	0	S1
Naalad2	0	0.570581	0.662	0.09	0	S1
Atf5	0	0.568924	0.669	0.158	0	S1
Myadm	0	0.566676	0.901	0.453	0	S1
Rbms3	0	0.565587	0.773	0.214	0	S1
Cxcl16	0	0.564616	0.727	0.181	0	S1
Ltbp3	0	0.562697	0.714	0.172	0	S1
Dusp1	0	0.560854	0.973	0.765	0	S1
Fam114a1	0	0.555753	0.732	0.192	0	S1
Lima1	0	0.554624	0.844	0.361	0	S1
Hspa1a	0	0.553984	0.8	0.338	0	S1
Tceal8	0	0.549057	0.835	0.343	0	S1
Itm2a	0	0.547026	0.588	0.196	0	S1
Sec24d	0	0.546609	0.73	0.192	0	S1
Klf4	0	0.546316	0.97	0.68	0	S1
Spry1	0	0.546035	0.584	0.13	0	S1
Hdlbp	0	0.545369	0.934	0.601	0	S1
Ar	0	0.54419	0.917	0.323	0	S1
Ikbip	0	0.54034	0.75	0.24	0	S1
Antxr1	0	0.539614	0.751	0.202	0	S1
Pmepa1	0	0.539486	0.741	0.315	0	S1
P4hb	0	0.538855	0.967	0.653	0	S1
Man1a	0	0.538733	0.873	0.434	0	S1
Adgrd1	0	0.537982	0.541	0.024	0	S1
Meis2	0	0.536974	0.918	0.329	0	S1
Dpysl3	0	0.536792	0.784	0.261	0	S1
Gstm2	0	0.536188	0.703	0.165	0	S1
S100a1	0	0.535148	0.857	0.416	0	S1
Pamr1	0	0.529143	0.529	0.093	0	S1
Maged2	0	0.527666	0.678	0.213	0	S1
Fap	0	0.525339	0.542	0.032	0	S1
Fndc5	0	0.524547	0.458	0.064	0	S1
Tenm4	0	0.523875	0.479	0.035	0	S1
Copz2	0	0.523343	0.719	0.23	0	S1
Tceal9	0	0.52151	0.95	0.548	0	S1
Errfi1	0	0.520447	0.895	0.461	0	S1
Slc16a2	0	0.515443	0.711	0.168	0	S1
Fuca1	0	0.515311	0.862	0.458	0	S1
Snai2	0	0.512844	0.615	0.134	0	S1
Fkbp14	0	0.512766	0.651	0.126	0	S1
G0s2	0	0.511048	0.466	0.066	0	S1
Mt2	0	0.510209	0.814	0.282	0	S1
Vat1	0	0.509615	0.798	0.306	0	S1
Arl1	0	0.509562	0.878	0.494	0	S1
Myc	0	0.507914	0.665	0.239	0	S1
Creb5	0	0.50755	0.711	0.231	0	S1
Fxyd6	0	0.505013	0.573	0.128	0	S1
Gpr153	0	0.504633	0.569	0.049	0	S1
C1rb	0	0.504552	0.58	0.06	0	S1
Dnm1	0	0.502687	0.583	0.066	0	S1
Ahnak2	0	0.500459	0.633	0.13	0	S1
Pkd2	0	0.500449	0.74	0.236	0	S1
Sntb2	0	0.498963	0.812	0.331	0	S1
Atp8b1	0	0.498212	0.746	0.233	0	S1
Npdc1	0	0.497351	0.797	0.309	0	S1
Sdc2	0	0.495489	0.654	0.173	0	S1
Lamp2	0	0.494545	0.984	0.726	0	S1
Ltbp1	0	0.493292	0.512	0.095	0	S1
Olfml2b	0	0.492174	0.505	0.041	0	S1
C2	0	0.491509	0.546	0.079	0	S1
Mt1	0	0.491452	0.965	0.597	0	S1
Osr2	0	0.491135	0.808	0.233	0	S1
Sfrp4	0	0.490629	0.834	0.274	0	S1
Scn7a	0	0.488292	0.535	0.053	0	S1
Dnm3os	0	0.487448	0.588	0.138	0	S1
Laptm4a	0	0.486941	0.982	0.762	0	S1
Plekha6	0	0.48654	0.393	0.019	0	S1
Srpx	0	0.486514	0.535	0.09	0	S1
Hmcn2	0	0.486148	0.341	0.033	0	S1
Ramp1	0	0.486092	0.822	0.348	0	S1
Sar1a	0	0.482694	0.872	0.487	0	S1
Cavin1	0	0.482571	0.892	0.399	0	S1
Prdx4	0	0.480377	0.858	0.466	0	S1
C1qtnf3	0	0.477213	0.391	0.025	0	S1
Dcbld2	0	0.476771	0.587	0.137	0	S1
Clmp	0	0.476729	0.694	0.21	0	S1
Adm	0	0.476613	0.57	0.174	0	S1
Lmna	0	0.476121	0.921	0.534	0	S1
Erlec1	0	0.475944	0.767	0.307	0	S1
Kcnn3	0	0.475512	0.429	0.079	0	S1
Klf9	0	0.475278	0.931	0.462	0	S1
Sec31a	0	0.474879	0.825	0.39	0	S1
Sptbn1	0	0.470438	0.973	0.614	0	S1
Adk	0	0.469991	0.715	0.242	0	S1
Rbpms	0	0.469595	0.939	0.505	0	S1
Pdpn	0	0.468263	0.545	0.067	0	S1
Lamb2	0	0.465164	0.664	0.241	0	S1
C4b	0	0.464668	0.483	0.092	0	S1
Mxra7	0	0.464665	0.634	0.148	0	S1
Ostc	0	0.463536	0.931	0.606	0	S1
Gaa	0	0.463412	0.722	0.245	0	S1
Fam102b	0	0.462957	0.788	0.33	0	S1
Pde10a	0	0.458968	0.531	0.106	0	S1
Atp2a2	0	0.458605	0.897	0.517	0	S1
Esr1	0	0.458172	0.827	0.31	0	S1
Cnpy2	0	0.45756	0.902	0.517	0	S1
Cped1	0	0.457187	0.763	0.225	0	S1
Ednra	0	0.456855	0.52	0.093	0	S1
Agtr2	0	0.456345	0.324	0.021	0	S1
Tpst1	0	0.455723	0.648	0.192	0	S1
Rhoj	0	0.455661	0.905	0.4	0	S1
Slc44a1	0	0.453983	0.692	0.218	0	S1
Pbx1	0	0.452457	0.974	0.45	0	S1
Pam	0	0.451939	0.679	0.226	0	S1
Ctsh	0	0.449713	0.935	0.507	0	S1
Pappa	0	0.448133	0.418	0.027	0	S1
Gja1	0	0.447746	0.866	0.323	0	S1
Ift20	0	0.447412	0.872	0.504	0	S1
Nucb1	0	0.447287	0.884	0.498	0	S1
Nfib	0	0.446488	0.824	0.241	0	S1
Tmem119	0	0.446282	0.703	0.199	0	S1
P4ha1	0	0.445319	0.779	0.32	0	S1
Morf4l2	0	0.444678	0.926	0.574	0	S1
Ddost	0	0.443692	0.923	0.582	0	S1
Ggt5	0	0.44116	0.551	0.124	0	S1
Qpct	0	0.441129	0.518	0.089	0	S1
Pdgfrb	0	0.440102	0.655	0.129	0	S1
Arf4	0	0.43828	0.976	0.762	0	S1
Gm13305	0	0.437417	0.653	0.194	0	S1
Grb10	0	0.435277	0.772	0.302	0	S1
Gpx3	0	0.433815	0.986	0.556	0	S1
Krtcap2	0	0.429223	0.967	0.692	0	S1
Wipi1	0	0.427941	0.637	0.17	0	S1
Pde3a	0	0.427907	0.709	0.206	0	S1
Plod1	0	0.427799	0.73	0.269	0	S1
Lgals3bp	0	0.425471	0.869	0.465	0	S1
Kdelr1	0	0.425285	0.92	0.563	0	S1
Ssr2	0	0.425051	0.885	0.548	0	S1
Ergic3	0	0.424276	0.88	0.511	0	S1
Ssc5d	0	0.423351	0.541	0.086	0	S1
Ecm2	0	0.422104	0.554	0.093	0	S1
2900097C17Rik	0	0.421284	0.829	0.416	0	S1
Tmem263	0	0.419312	0.646	0.21	0	S1
Pofut2	0	0.419276	0.735	0.313	0	S1
[truncated: 13,775 more rows]
