# Supplementary material for: Identification of Intercellular Crosstalk between Decidual Cells and Niche Cells in Mice
Source: Int J Mol Sci. 2021 Jul 19;22(14):7696. doi: 10.3390/ijms22147696 (PMC8306874; doi:10.3390/ijms22147696)
Supplement: Supplementary file 1 [file ijms-22-07696-s001.zip › ijms-1289998-supplementary/suppl/Table-S2.xls]

## Sheet: Table-S1
Supplementary Table 2. The complete list of signature genes for stromal cell clusters.
gene_symbol	p_val	avg_logFC	pct.1	pct.2	p_val_adj	cell_type
Hsd11b2	0	2.11249	0.928	0.222	0	S2
Ednrb	0	1.49024	0.702	0.108	0	S2
Sfrp2	0	1.47172	0.807	0.109	0	S2
Rgs2	0	1.39258	0.843	0.359	0	S2
Rxfp1	0	1.38295	0.838	0.128	0	S2
Nog	0	1.20036	0.507	0.032	0	S2
Apoe	0	1.19774	0.897	0.819	0	S2
Cdh11	0	1.11513	0.916	0.733	0	S2
Hoxa10	0	1.07451	0.951	0.739	0	S2
Rorb	0	1.05132	0.701	0.111	0	S2
Zbtb20	0	1.01984	0.992	0.961	0	S2
Malat1	0	1.01454	1	0.991	0	S2
Igf1	0	1.01116	0.925	0.792	0	S2
Ifitm1	0	0.987004	0.921	0.755	0	S2
Wfdc1	0	0.95239	0.609	0.047	0	S2
Aox3	0	0.928837	0.725	0.326	0	S2
Tcf4	0	0.927728	0.979	0.917	0	S2
Hoxa11	0	0.911756	0.789	0.502	0	S2
Dio2	0	0.863681	0.46	0.053	0	S2
Atp8a1	0	0.863322	0.643	0.138	0	S2
Chodl	0	0.811719	0.461	0.04	0	S2
Pbx1	0	0.748495	0.983	0.966	0	S2
Smoc1	0	0.714228	0.642	0.22	0	S2
Xist	0	0.673132	0.998	0.974	0	S2
Col4a6	0	0.60866	0.463	0.089	0	S2
Rack1	0	0.5884	0.998	0.994	0	S2
Rps19	0	0.53243	1	1	0	S2
H3f3b	0	0.510518	0.997	0.995	0	S2
mt-Nd2	0	0.49679	0.996	0.986	0	S2
Rps16	0	0.494672	1	0.999	0	S2
Rpl12	0	0.492037	0.999	0.997	0	S2
Rpl17	0	0.480491	1	0.998	0	S2
Rps5	0	0.470736	0.999	0.999	0	S2
Rpl3	0	0.451273	0.996	0.998	0	S2
Rpl13	0	0.449094	1	1	0	S2
Rps6	0	0.448637	0.996	0.995	0	S2
Rps8	0	0.445447	1	1	0	S2
Rps13	0	0.43463	0.999	0.999	0	S2
Rps21	0	0.430397	1	1	0	S2
Rpl23	0	0.422168	1	1	0	S2
Rps27	0	0.421966	0.999	1	0	S2
Rps7	0	0.4065	1	0.999	0	S2
Rpl6	0	0.405085	1	0.999	0	S2
Rpl8	0	0.399769	0.999	0.998	0	S2
Rps10	0	0.397522	1	0.999	0	S2
Rpl27a	0	0.392528	1	0.999	0	S2
Rpl9	0	0.388249	0.999	0.999	0	S2
mt-Co3	0	0.377064	0.999	0.999	0	S2
Fau	0	0.375961	0.999	0.999	0	S2
Rps24	0	0.370895	1	1	0	S2
Rpl10	0	0.368946	0.999	0.998	0	S2
Rps3	0	0.363001	0.999	0.998	0	S2
Eef1a1	0	0.321806	1	0.999	0	S2
Cldn10	5.30553e-308	0.679525	0.525	0.124	1.08116e-303	S2
Hand2	4.98863e-298	0.59737	0.658	0.191	1.01658e-293	S2
Rps23	1.71414e-297	0.338989	1	0.999	3.49308e-293	S2
Rps18	1.97503e-297	0.403031	0.996	0.997	4.02471e-293	S2
Rpl7	1.97288e-294	0.346077	0.999	0.998	4.02032e-290	S2
Foxl2	4.34207e-292	0.604447	0.442	0.087	8.84826e-288	S2
Lrrc17	6.38815e-286	0.715991	0.61	0.245	1.30178e-281	S2
Nr2f2	1.09146e-285	0.911183	0.887	0.801	2.22418e-281	S2
Rps4x	1.80794e-283	0.302496	0.999	1	3.68423e-279	S2
F3	9.44615e-283	0.855856	0.683	0.381	1.92494e-278	S2
Rpl36a	1.72619e-276	0.3807	0.999	0.997	3.51763e-272	S2
Tgm2	7.28171e-276	0.687648	0.563	0.209	1.48387e-271	S2
Timp3	2.09893e-274	0.765824	0.665	0.303	4.27719e-270	S2
Prdm1	5.61406e-274	0.627086	0.429	0.085	1.14403e-269	S2
Rpl15	4.07134e-273	0.321261	0.997	0.998	8.29658e-269	S2
Rps14	2.46421e-271	0.311203	0.999	0.999	5.02158e-267	S2
Rpl18	5.18435e-261	0.324248	0.999	0.999	1.05647e-256	S2
Palld	3.46364e-255	0.729516	0.822	0.673	7.05821e-251	S2
Asl	6.70285e-254	0.62672	0.497	0.159	1.36591e-249	S2
Rpl18a	2.21974e-250	0.316635	0.999	0.999	4.52338e-246	S2
Gm42418	2.01113e-247	0.446843	0.995	0.985	4.09828e-243	S2
Rps29	3.24173e-245	0.262244	1	1	6.60601e-241	S2
Rps26	3.79862e-245	0.316402	1	1	7.74083e-241	S2
Igfbp3	1.46489e-244	1.22942	0.683	0.337	2.98516e-240	S2
Rps15a	2.01983e-243	0.282361	0.999	0.999	4.116e-239	S2
Btg2	8.59929e-241	0.783677	0.917	0.829	1.75236e-236	S2
Rpl14	1.62646e-240	0.363736	0.996	0.996	3.31441e-236	S2
Rpsa	2.31676e-239	0.317293	1	1	4.7211e-235	S2
Rpl5	7.24279e-238	0.367085	0.994	0.991	1.47594e-233	S2
Rpl21	1.45572e-236	0.321375	0.997	0.996	2.96647e-232	S2
Slc6a6	9.48628e-236	0.550872	0.635	0.264	1.93311e-231	S2
Lsamp	1.84252e-235	0.420853	0.306	0.032	3.7547e-231	S2
Acot1	1.73275e-232	0.660841	0.584	0.287	3.53101e-228	S2
Ptch1	1.28596e-231	0.603144	0.439	0.124	2.62053e-227	S2
Rev3l	4.73112e-229	0.680778	0.84	0.707	9.64107e-225	S2
Rps9	6.944e-229	0.25716	1	0.999	1.41505e-224	S2
Map2	3.82305e-215	0.435952	0.292	0.034	7.79061e-211	S2
Auts2	2.23998e-213	0.710549	0.659	0.42	4.56462e-209	S2
Rpl35a	6.21235e-213	0.280556	1	0.998	1.26595e-208	S2
Ccdc141	3.38066e-212	0.68122	0.415	0.12	6.88911e-208	S2
Rpl37a	2.93035e-211	0.259959	0.999	1	5.97148e-207	S2
Rpl10a	3.26905e-210	0.296479	0.999	1	6.66167e-206	S2
Rpl24	8.40842e-210	0.285285	0.998	0.999	1.71347e-205	S2
Rpl26	9.58982e-209	0.31524	0.998	0.996	1.95421e-204	S2
Rpl32	3.91552e-208	0.278482	0.999	0.999	7.97904e-204	S2
Rpl37	8.82895e-207	0.28821	1	0.999	1.79916e-202	S2
Rpl30	1.64624e-205	0.261691	1	0.999	3.35471e-201	S2
Hoxd11	1.0992e-203	0.676783	0.753	0.573	2.23995e-199	S2
Maob	1.20939e-202	0.604526	0.472	0.173	2.46449e-198	S2
mt-Co2	6.10435e-201	0.250878	0.999	1	1.24394e-196	S2
Ptma	1.28582e-195	0.312763	1	0.998	2.62025e-191	S2
Rpl38	3.26023e-195	0.265994	1	0.999	6.6437e-191	S2
Rpl28	1.21831e-194	0.265448	0.999	1	2.48267e-190	S2
mt-Nd4	4.30461e-194	0.308001	0.998	0.997	8.77193e-190	S2
Ebf1	1.12384e-191	0.632537	0.873	0.75	2.29017e-187	S2
Tmtc2	1.5156e-190	0.501236	0.396	0.118	3.0885e-186	S2
Tsc22d1	3.88295e-189	0.546283	0.828	0.744	7.91267e-185	S2
Retreg1	4.33023e-188	0.529158	0.431	0.148	8.82414e-184	S2
Rbm39	3.10378e-184	0.45983	0.941	0.922	6.32489e-180	S2
Kcnq1ot1	2.07811e-183	0.734095	0.866	0.79	4.23477e-179	S2
Angptl7	8.98329e-178	0.714785	0.266	0.038	1.83061e-173	S2
Rps15	5.41711e-177	0.309677	0.998	0.996	1.1039e-172	S2
Serpine2	4.52734e-173	0.765142	0.675	0.452	9.22581e-169	S2
Cp	1.6115e-170	0.575864	0.463	0.186	3.28391e-166	S2
Rhob	1.99927e-169	0.542975	0.827	0.718	4.07411e-165	S2
Osr2	6.93221e-169	0.59102	0.835	0.735	1.41265e-164	S2
Robo2	1.39414e-168	0.730153	0.594	0.356	2.84097e-164	S2
Rpl4	5.49799e-166	0.335568	0.986	0.986	1.12038e-161	S2
Txnip	2.37259e-165	0.756879	0.784	0.668	4.83486e-161	S2
Prlr	6.74387e-161	0.968187	0.647	0.41	1.37427e-156	S2
Rps3a1	1.78199e-160	0.261721	0.999	0.999	3.63133e-156	S2
Klf9	2.57494e-160	0.457503	0.936	0.912	5.24721e-156	S2
Fus	3.74343e-160	0.500835	0.906	0.901	7.62836e-156	S2
Hsp90ab1	9.5414e-160	0.271114	0.998	0.998	1.94435e-155	S2
Rps28	3.73788e-158	0.266765	0.996	0.998	7.61704e-154	S2
Sox4	3.17229e-157	0.648383	0.89	0.81	6.46449e-153	S2
Lmo4	6.83642e-157	0.61762	0.722	0.614	1.39313e-152	S2
Slc38a1	4.77471e-154	0.532852	0.389	0.141	9.7299e-150	S2
Tgfbi	1.10391e-151	0.611358	0.524	0.273	2.24956e-147	S2
Jun	4.60389e-151	0.442166	0.988	0.968	9.38181e-147	S2
Mef2a	4.73952e-151	0.814176	0.746	0.684	9.65818e-147	S2
Col4a5	2.56802e-148	0.517645	0.674	0.485	5.23311e-144	S2
Gm48898	1.22095e-147	0.29726	0.227	0.033	2.48806e-143	S2
Ar	1.68913e-146	0.46356	0.893	0.874	3.44211e-142	S2
Lsp1	9.78617e-146	0.514028	0.912	0.833	1.99423e-141	S2
mt-Nd5	1.63934e-145	0.374966	0.94	0.918	3.34065e-141	S2
Sall1	1.15475e-144	0.394832	0.352	0.117	2.35314e-140	S2
Frmd4a	2.29552e-144	0.482542	0.437	0.2	4.67782e-140	S2
Rps25	3.25053e-144	0.260762	0.996	0.995	6.62392e-140	S2
Tmem100	5.91184e-144	0.54597	0.615	0.367	1.20471e-139	S2
Ank3	2.91746e-140	0.468888	0.478	0.231	5.94521e-136	S2
Robo1	2.10473e-137	0.483794	0.323	0.1	4.28902e-133	S2
mt-Nd1	2.73798e-136	0.257542	0.996	0.997	5.57945e-132	S2
Svil	1.11012e-134	0.500035	0.737	0.66	2.2622e-130	S2
Eif4a2	3.54035e-133	0.39799	0.855	0.862	7.21452e-129	S2
Fzd2	4.62881e-133	0.537448	0.7	0.625	9.43259e-129	S2
AY036118	3.49039e-132	0.485398	0.466	0.249	7.11271e-128	S2
Neo1	4.53075e-131	0.475749	0.501	0.299	9.23277e-127	S2
Vit	4.96906e-131	0.395349	0.353	0.123	1.0126e-126	S2
Ncl	2.85705e-130	0.43649	0.897	0.9	5.8221e-126	S2
Ramp1	1.68603e-128	0.435212	0.893	0.749	3.4358e-124	S2
Scube1	1.04156e-125	0.362397	0.272	0.072	2.1225e-121	S2
Aldh2	3.09853e-124	0.403835	0.852	0.834	6.31419e-120	S2
Wnt5a	4.47287e-124	0.472966	0.624	0.438	9.11481e-120	S2
Morf4l1	4.3908e-123	0.375599	0.94	0.95	8.94757e-119	S2
Naca	6.68967e-120	0.264029	0.993	0.992	1.36322e-115	S2
Dkk3	9.43088e-120	0.453593	0.533	0.331	1.92182e-115	S2
Gm34030	3.90041e-118	0.363571	0.3	0.093	7.94825e-114	S2
Itgb8	4.99369e-118	0.462869	0.404	0.189	1.01761e-113	S2
D630045J12Rik	8.18245e-118	0.451613	0.443	0.239	1.66742e-113	S2
Pde5a	1.7347e-117	0.495369	0.462	0.254	3.53498e-113	S2
Klf6	1.8429e-117	0.464886	0.861	0.83	3.75546e-113	S2
Tubb5	1.30812e-115	0.306696	0.934	0.925	2.66569e-111	S2
Gm26802	2.61462e-114	0.658469	0.613	0.432	5.32806e-110	S2
Mylk	3.90005e-114	0.488373	0.548	0.349	7.94752e-110	S2
Ier2	1.65402e-111	0.407066	0.929	0.914	3.37057e-107	S2
Eef1g	9.98272e-109	0.28656	0.959	0.972	2.03428e-104	S2
Khk	5.43794e-108	0.338401	0.276	0.089	1.10814e-103	S2
Scube2	2.58963e-105	0.336787	0.203	0.043	5.27714e-101	S2
5033428I22Rik	3.94992e-104	0.410466	0.357	0.153	8.04914e-100	S2
Tbc1d4	2.04051e-103	0.425557	0.336	0.144	4.15816e-99	S2
Tmem165	2.58167e-102	0.402175	0.742	0.708	5.26093e-98	S2
Ddx5	2.78568e-102	0.291826	0.987	0.987	5.67666e-98	S2
Pth1r	2.88706e-101	0.401191	0.397	0.203	5.88325e-97	S2
Tshz2	1.50811e-99	0.341968	0.928	0.924	3.07322e-95	S2
Sesn1	1.698e-99	0.437461	0.398	0.213	3.46018e-95	S2
Fam189a2	3.09307e-99	0.440103	0.38	0.189	6.30305e-95	S2
Tac2	7.70767e-99	0.348064	0.491	0.234	1.57067e-94	S2
Sema5a	1.37034e-96	0.375699	0.832	0.811	2.79248e-92	S2
Olfml3	1.8209e-96	0.370566	0.902	0.894	3.71062e-92	S2
Synpo2	3.02745e-96	0.365414	0.317	0.13	6.16935e-92	S2
4932422M17Rik	5.265e-96	0.37492	0.31	0.127	1.0729e-91	S2
Sema3c	8.9128e-95	0.41347	0.458	0.267	1.81625e-90	S2
Atp1b3	1.51896e-94	0.360307	0.71	0.652	3.09534e-90	S2
Jazf1	1.65494e-94	0.251873	0.205	0.051	3.37244e-90	S2
Tsc22d3	1.15781e-93	0.509004	0.652	0.54	2.35938e-89	S2
Ripor2	7.25085e-92	0.390279	0.349	0.164	1.47758e-87	S2
Mgst1	1.88163e-91	0.449678	0.757	0.706	3.83439e-87	S2
Nsa2	1.1699e-90	0.328452	0.878	0.906	2.38402e-86	S2
Cped1	5.26259e-88	0.369403	0.743	0.688	1.07241e-83	S2
Islr	8.60283e-88	0.334848	0.868	0.841	1.75309e-83	S2
Rsrc2	1.5933e-87	0.419848	0.683	0.66	3.24682e-83	S2
Runx1t1	1.77627e-85	0.416462	0.558	0.422	3.61969e-81	S2
Serpinb1a	1.07898e-84	0.410569	0.339	0.167	2.19875e-80	S2
Kctd12	5.08927e-84	0.403862	0.756	0.712	1.03709e-79	S2
Hoxd10	5.51534e-84	0.434029	0.483	0.347	1.12392e-79	S2
B230369F24Rik	1.48713e-83	0.388046	0.369	0.201	3.03047e-79	S2
Ankrd10	3.03719e-83	0.432673	0.545	0.446	6.1892e-79	S2
Rad51b	1.60227e-82	0.252733	0.205	0.06	3.26511e-78	S2
Luc7l2	5.6387e-82	0.367794	0.807	0.832	1.14905e-77	S2
Matr3	5.00896e-81	0.3415	0.778	0.81	1.02073e-76	S2
Nktr	3.6693e-78	0.397915	0.792	0.811	7.47731e-74	S2
Swt1	2.64667e-77	0.41092	0.507	0.401	5.39339e-73	S2
Zcchc7	9.47517e-76	0.407082	0.566	0.492	1.93085e-71	S2
Wt1	2.29052e-75	0.376133	0.721	0.693	4.66763e-71	S2
Sfrp4	1.67026e-73	0.724563	0.836	0.83	3.40366e-69	S2
Jund	1.72615e-72	0.271428	0.987	0.982	3.51755e-68	S2
Tbx3	1.08383e-71	0.42701	0.564	0.488	2.20863e-67	S2
Pdlim3	1.28789e-70	0.360385	0.469	0.308	2.62447e-66	S2
Ccdc71l	6.53971e-70	0.419785	0.416	0.277	1.33266e-65	S2
Hnrnpa2b1	1.3368e-67	0.306145	0.926	0.946	2.72413e-63	S2
Zfp608	2.66114e-66	0.340002	0.311	0.167	5.42287e-62	S2
Trp53inp1	5.15724e-66	0.439038	0.382	0.239	1.05094e-61	S2
Smoc2	6.65882e-66	0.32428	0.454	0.28	1.35693e-61	S2
Klf2	7.53944e-66	0.410982	0.77	0.734	1.53639e-61	S2
Prrg2	5.44548e-65	0.338139	0.313	0.171	1.10968e-60	S2
Clk1	9.94444e-65	0.325514	0.821	0.864	2.02648e-60	S2
Gm26825	1.91631e-64	0.323399	0.255	0.115	3.90506e-60	S2
Fos	8.10161e-64	0.29035	0.987	0.959	1.65095e-59	S2
Col18a1	6.83011e-63	0.371975	0.584	0.512	1.39184e-58	S2
Gm47283	7.66737e-63	0.40741	0.663	0.63	1.56246e-58	S2
Tsix	9.06048e-63	0.303674	0.295	0.154	1.84634e-58	S2
Gdf11	1.11001e-62	0.355484	0.362	0.222	2.26197e-58	S2
Errfi1	1.47184e-62	0.309059	0.889	0.886	2.99931e-58	S2
Bcl2	2.2948e-60	0.384965	0.406	0.27	4.67634e-56	S2
Fmo1	1.14843e-59	0.362729	0.536	0.442	2.34027e-55	S2
Tcp11l2	3.11265e-59	0.356343	0.466	0.355	6.34297e-55	S2
Tshz1	9.43201e-59	0.371792	0.622	0.597	1.92206e-54	S2
Phf3	4.35079e-58	0.354714	0.583	0.55	8.86603e-54	S2
Brd2	1.2315e-57	0.27372	0.845	0.874	2.50954e-53	S2
Zbtb16	4.40601e-57	0.361268	0.52	0.429	8.97856e-53	S2
Zfp503	1.55056e-55	0.387683	0.618	0.593	3.15973e-51	S2
Tob2	1.6649e-55	0.359858	0.661	0.641	3.39272e-51	S2
Fut8	3.14044e-54	0.419364	0.421	0.319	6.39959e-50	S2
Sdk2	6.73729e-54	0.306177	0.239	0.113	1.37293e-49	S2
Gm26669	9.46621e-54	0.409851	0.403	0.284	1.92902e-49	S2
Impdh2	2.34409e-53	0.322851	0.695	0.736	4.77679e-49	S2
Srrm2	8.24746e-53	0.279878	0.831	0.878	1.68067e-48	S2
Gm26735	1.87014e-52	0.292653	0.26	0.134	3.81098e-48	S2
Rbm25	4.05224e-52	0.325818	0.728	0.775	8.25765e-48	S2
Top1	4.56714e-52	0.268617	0.879	0.911	9.30693e-48	S2
Vegfa	8.13017e-52	0.353392	0.596	0.562	1.65677e-47	S2
Smad7	1.32602e-51	0.368451	0.734	0.729	2.70215e-47	S2
Tjp2	1.61679e-51	0.293429	0.26	0.137	3.2947e-47	S2
Pi15	1.83934e-51	0.333646	0.667	0.611	3.74821e-47	S2
Bmp2k	1.67916e-50	0.360272	0.371	0.267	3.4218e-46	S2
Tra2b	1.75835e-50	0.306005	0.803	0.847	3.58316e-46	S2
Tmem65	4.71771e-49	0.360754	0.51	0.462	9.61375e-45	S2
Taf1d	7.09249e-48	0.346087	0.638	0.651	1.44531e-43	S2
Hsd17b11	1.89872e-47	0.327355	0.488	0.423	3.86922e-43	S2
Eif3m	2.03414e-47	0.259601	0.734	0.769	4.14516e-43	S2
Ldhb	3.12043e-47	0.317373	0.493	0.411	6.35881e-43	S2
Chd6	9.17685e-47	0.326615	0.493	0.428	1.87006e-42	S2
Gpsm2	9.7904e-47	0.295821	0.349	0.238	1.99509e-42	S2
Ppp1r10	6.47903e-46	0.317804	0.792	0.801	1.3203e-41	S2
Lncpint	6.79566e-46	0.347197	0.44	0.354	1.38482e-41	S2
Ank2	1.35796e-45	0.294369	0.343	0.223	2.76726e-41	S2
Igf1r	2.47878e-44	0.351944	0.44	0.358	5.05125e-40	S2
Bclaf1	2.81133e-44	0.304012	0.701	0.745	5.72893e-40	S2
Gng2	3.22554e-44	0.288367	0.368	0.266	6.573e-40	S2
Bcl2l11	4.63706e-44	0.316662	0.314	0.201	9.44941e-40	S2
Arl4a	5.58496e-44	0.27124	0.54	0.45	1.1381e-39	S2
Prpf38b	7.25671e-44	0.348624	0.592	0.606	1.47877e-39	S2
Gm26917	1.26813e-43	0.432232	0.562	0.533	2.5842e-39	S2
Rnf150	8.60752e-43	0.325276	0.408	0.307	1.75404e-38	S2
4930523C07Rik	6.51549e-42	0.310075	0.278	0.166	1.32773e-37	S2
Sf3b2	2.22688e-41	0.25459	0.733	0.79	4.53794e-37	S2
Cebpd	3.72654e-41	0.366957	0.746	0.775	7.59394e-37	S2
Acadsb	1.74412e-40	0.31919	0.513	0.487	3.55418e-36	S2
Atrx	1.85642e-40	0.28081	0.78	0.834	3.783e-36	S2
Fblim1	6.14413e-40	0.288385	0.352	0.25	1.25205e-35	S2
Ilf2	6.18118e-40	0.298279	0.544	0.53	1.2596e-35	S2
Ndrg2	5.29939e-39	0.281561	0.392	0.291	1.07991e-34	S2
Spock2	1.46404e-38	0.266695	0.364	0.251	2.98342e-34	S2
Arid4b	2.80551e-37	0.291269	0.652	0.698	5.71708e-33	S2
Mkln1	4.60653e-37	0.327172	0.525	0.522	9.38718e-33	S2
Tcim	1.82871e-36	0.271016	0.209	0.108	3.72654e-32	S2
Mex3a	6.87166e-36	0.3031	0.37	0.288	1.40031e-31	S2
Slc29a1	7.62281e-36	0.314394	0.599	0.589	1.55338e-31	S2
Cachd1	8.65221e-36	0.262127	0.302	0.209	1.76315e-31	S2
Hoxa9	1.01501e-35	0.344927	0.409	0.333	2.0684e-31	S2
Tshz3	1.37119e-35	0.297412	0.407	0.343	2.79421e-31	S2
Smarca2	2.57875e-35	0.304567	0.641	0.691	5.25498e-31	S2
Sned1	3.20545e-35	0.255496	0.331	0.229	6.53207e-31	S2
Gnai1	6.94386e-35	0.29293	0.374	0.295	1.41502e-30	S2
Tmem47	8.25243e-35	0.272544	0.327	0.239	1.68168e-30	S2
Nrip1	5.00593e-34	0.316859	0.602	0.614	1.02011e-29	S2
Kmt2e	5.0704e-34	0.29918	0.607	0.655	1.03325e-29	S2
Cpe	5.20787e-34	0.323804	0.32	0.218	1.06126e-29	S2
F2r	6.01178e-34	0.295025	0.476	0.405	1.22508e-29	S2
Tenm3	9.18012e-34	0.268085	0.383	0.31	1.87073e-29	S2
Topors	2.17607e-33	0.351848	0.613	0.643	4.4344e-29	S2
Fbxo32	8.93474e-33	0.282695	0.338	0.241	1.82072e-28	S2
Cwc22	1.12774e-32	0.319711	0.542	0.553	2.29812e-28	S2
Dcaf8	1.17885e-32	0.286652	0.529	0.537	2.40226e-28	S2
Tsc22d2	1.6897e-32	0.312937	0.576	0.59	3.44327e-28	S2
Ctr9	1.93852e-32	0.303574	0.443	0.407	3.95031e-28	S2
Rps27rt	2.6825e-32	0.287865	0.548	0.569	5.46639e-28	S2
Mrvi1	9.60027e-32	0.261797	0.359	0.274	1.95634e-27	S2
Lonp2	3.99161e-31	0.276903	0.4	0.347	8.1341e-27	S2
Rnf167	2.50587e-30	0.279816	0.385	0.328	5.10647e-26	S2
Mllt3	3.81484e-30	0.299049	0.428	0.375	7.77388e-26	S2
Zmiz1	5.72519e-30	0.271136	0.575	0.59	1.16668e-25	S2
Atp8b1	9.23225e-30	0.278722	0.659	0.686	1.88135e-25	S2
Smco4	1.23217e-29	0.274418	0.523	0.514	2.51091e-25	S2
Cyp27a1	4.8846e-29	0.267299	0.424	0.374	9.95384e-25	S2
Cirbp	5.3782e-29	0.267277	0.369	0.307	1.09597e-24	S2
Anp32a	7.99641e-29	0.268434	0.595	0.637	1.62951e-24	S2
Prap1	1.88483e-28	0.278762	0.633	0.657	3.84091e-24	S2
Fam213a	4.76933e-28	0.277806	0.366	0.275	9.71893e-24	S2
Rbpj	5.81386e-28	0.29998	0.511	0.519	1.18475e-23	S2
Crybg3	1.11905e-27	0.256085	0.328	0.252	2.28039e-23	S2
Pnn	3.68596e-27	0.289397	0.55	0.577	7.51124e-23	S2
Bod1l	3.85369e-27	0.302912	0.524	0.541	7.85305e-23	S2
Cir1	4.92176e-27	0.276201	0.401	0.357	1.00296e-22	S2
Rbm5	6.53053e-27	0.30059	0.51	0.526	1.33079e-22	S2
Chka	7.08278e-27	0.297357	0.574	0.575	1.44333e-22	S2
Ktn1	1.23465e-26	0.276002	0.514	0.515	2.51598e-22	S2
Trp53	1.67279e-26	0.271229	0.555	0.586	3.40881e-22	S2
Nop53	1.82355e-26	0.252366	0.55	0.585	3.71604e-22	S2
Saraf	2.5161e-26	0.254029	0.584	0.634	5.1273e-22	S2
Rasl11b	3.98227e-26	0.252394	0.302	0.224	8.11506e-22	S2
Gata2	1.17654e-25	0.352469	0.491	0.489	2.39756e-21	S2
Igfbp5	8.11813e-25	0.267999	0.831	0.756	1.65431e-20	S2
Twist2	5.51241e-24	0.263532	0.418	0.388	1.12332e-19	S2
Cspp1	6.22243e-24	0.297802	0.376	0.328	1.26801e-19	S2
Klhl24	7.1669e-24	0.265049	0.507	0.506	1.46047e-19	S2
Cdk12	8.49823e-24	0.276408	0.54	0.58	1.73177e-19	S2
Pgr	1.83019e-23	0.25695	0.656	0.665	3.72957e-19	S2
Foxp1	3.75798e-23	0.297531	0.552	0.575	7.658e-19	S2
Gdf10	8.79698e-23	0.310591	0.473	0.429	1.79265e-18	S2
Arid1b	2.15008e-22	0.275681	0.473	0.485	4.38143e-18	S2
Slc4a4	2.16664e-22	0.284136	0.406	0.361	4.41518e-18	S2
Cdkn1c	3.04777e-22	0.265298	0.631	0.644	6.21075e-18	S2
Zfp644	8.01466e-22	0.286207	0.484	0.511	1.63323e-17	S2
Gpatch8	1.61636e-21	0.272009	0.413	0.397	3.29382e-17	S2
Sesn3	1.99034e-21	0.255557	0.429	0.397	4.05591e-17	S2
Chd2	4.94006e-21	0.282607	0.474	0.473	1.00669e-16	S2
Epdr1	7.5496e-21	0.274483	0.496	0.511	1.53846e-16	S2
Ppp1r12a	8.61741e-21	0.252292	0.547	0.602	1.75606e-16	S2
Hexim1	9.5548e-21	0.262033	0.556	0.598	1.94708e-16	S2
Cdc37l1	4.31926e-20	0.260608	0.464	0.47	8.80178e-16	S2
Slbp	1.03468e-19	0.287961	0.515	0.549	2.10847e-15	S2
Tcf7l2	1.26001e-19	0.254682	0.525	0.555	2.56766e-15	S2
Smad1	7.27677e-19	0.259999	0.411	0.395	1.48286e-14	S2
Ccnd2	1.54219e-18	0.321411	0.357	0.3	3.14267e-14	S2
Foxo3	1.57259e-18	0.255189	0.393	0.372	3.20463e-14	S2
Znhit6	2.91114e-17	0.263911	0.307	0.266	5.93233e-13	S2
Tra2a	3.96559e-17	0.270476	0.633	0.717	8.08108e-13	S2
Sox5	4.08212e-17	0.280213	0.437	0.441	8.31855e-13	S2
Tmem158	1.20332e-16	0.276099	0.338	0.301	2.45212e-12	S2
Zfp292	1.03639e-15	0.252654	0.488	0.525	2.11196e-11	S2
Mier1	2.00893e-15	0.253292	0.52	0.577	4.0938e-11	S2
Emx2	8.63209e-14	0.260211	0.432	0.454	1.75905e-09	S2
Hoxd9	1.7541e-13	0.262054	0.409	0.42	3.5745e-09	S2
Myo6	2.098e-12	0.256389	0.351	0.344	4.27531e-08	S2
Lum	0	2.22341	0.999	0.475	0	S1
Col3a1	0	2.03405	1	0.959	0	S1
C3	0	1.99423	0.899	0.243	0	S1
Col1a2	0	1.95066	1	0.939	0	S1
Postn	0	1.94142	0.932	0.241	0	S1
Clec3b	0	1.84328	0.774	0.053	0	S1
Col1a1	0	1.76003	1	0.94	0	S1
Sparc	0	1.72951	1	0.987	0	S1
Prss23	0	1.71819	0.959	0.199	0	S1
Dcn	0	1.59069	1	0.883	0	S1
Lpl	0	1.59052	0.788	0.111	0	S1
Col14a1	0	1.5888	0.994	0.458	0	S1
Col6a3	0	1.53339	0.996	0.648	0	S1
Ogn	0	1.50808	0.955	0.26	0	S1
Pla1a	0	1.49901	0.89	0.181	0	S1
Eln	0	1.49447	0.84	0.261	0	S1
Mmp3	0	1.40485	0.515	0.045	0	S1
Gsn	0	1.37031	0.998	0.919	0	S1
Col5a1	0	1.31581	0.987	0.57	0	S1
Aebp1	0	1.30213	0.999	0.856	0	S1
Col6a1	0	1.28322	0.999	0.895	0	S1
Igfbp6	0	1.26964	0.997	0.737	0	S1
Fmo2	0	1.20119	0.724	0.109	0	S1
Col6a2	0	1.18774	0.999	0.84	0	S1
Dpt	0	1.17878	0.995	0.711	0	S1
Ctsh	0	1.13085	0.935	0.356	0	S1
Hpgd	0	1.10959	0.722	0.167	0	S1
Cpz	0	1.10201	0.809	0.096	0	S1
Itih5	0	1.0954	0.946	0.479	0	S1
Col5a2	0	1.06048	0.995	0.826	0	S1
Dpep1	0	1.04164	0.716	0.247	0	S1
Pcolce	0	1.0404	0.966	0.705	0	S1
Adamts2	0	1.01344	0.969	0.545	0	S1
Cpxm1	0	1.00196	0.767	0.213	0	S1
Spon2	0	0.998532	0.863	0.302	0	S1
Col4a1	0	0.996685	0.99	0.821	0	S1
Timp2	0	0.987222	0.999	0.912	0	S1
Tnxb	0	0.970218	0.914	0.369	0	S1
Vegfd	0	0.963194	0.752	0.229	0	S1
Col5a3	0	0.960928	0.69	0.091	0	S1
Fbln1	0	0.947675	0.994	0.731	0	S1
Ccdc80	0	0.94654	0.98	0.633	0	S1
Serping1	0	0.936998	0.998	0.859	0	S1
Dusp1	0	0.923755	0.973	0.76	0	S1
Nfib	0	0.911711	0.824	0.172	0	S1
Cxcl16	0	0.907285	0.727	0.085	0	S1
Hspg2	0	0.894832	0.919	0.413	0	S1
Thbd	0	0.893501	0.757	0.164	0	S1
Serpinf1	0	0.893469	0.995	0.723	0	S1
Lox	0	0.890205	0.956	0.593	0	S1
Fgl2	0	0.884455	0.557	0.115	0	S1
Flrt2	0	0.876364	0.806	0.251	0	S1
Rbp1	0	0.872923	0.947	0.48	0	S1
Lama4	0	0.862707	0.839	0.332	0	S1
Fbn1	0	0.859765	0.944	0.668	0	S1
Fam46a	0	0.855405	0.753	0.277	0	S1
Ptgis	0	0.853988	0.801	0.12	0	S1
Gpm6b	0	0.846433	0.826	0.252	0	S1
Entpd2	0	0.840874	0.827	0.252	0	S1
Htra3	0	0.829066	0.929	0.555	0	S1
Efemp1	0	0.823884	0.847	0.48	0	S1
Col4a2	0	0.815873	0.96	0.695	0	S1
Abi3bp	0	0.800321	0.777	0.275	0	S1
Serpinh1	0	0.793882	0.999	0.957	0	S1
Slfn5	0	0.782493	0.672	0.156	0	S1
Rcn3	0	0.780431	0.983	0.801	0	S1
Thbs2	0	0.772505	0.641	0.076	0	S1
Adh1	0	0.770497	0.715	0.154	0	S1
Plod2	0	0.767196	0.949	0.591	0	S1
Ifi205	0	0.764357	0.705	0.11	0	S1
Adamts1	0	0.764181	0.98	0.83	0	S1
Mfap2	0	0.764121	0.957	0.574	0	S1
Tmed3	0	0.760113	0.98	0.768	0	S1
Nr4a1	0	0.759038	0.907	0.53	0	S1
Gucy1a1	0	0.755038	0.596	0.157	0	S1
Mmp23	0	0.742759	0.937	0.552	0	S1
Sparcl1	0	0.737112	0.996	0.821	0	S1
Mgp	0	0.735657	0.998	0.913	0	S1
Tgfbr2	0	0.73408	0.965	0.712	0	S1
Frzb	0	0.732785	0.814	0.357	0	S1
Prelp	0	0.729447	0.761	0.234	0	S1
Col15a1	0	0.725836	0.983	0.678	0	S1
Cygb	0	0.72383	0.851	0.372	0	S1
Aspn	0	0.723174	0.516	0.057	0	S1
Cd55	0	0.721909	0.823	0.339	0	S1
Bgn	0	0.718394	0.993	0.869	0	S1
Svep1	0	0.715184	0.874	0.407	0	S1
Cd34	0	0.709391	0.909	0.485	0	S1
Fkbp9	0	0.702719	0.935	0.576	0	S1
Apod	0	0.701773	0.475	0.051	0	S1
Nupr1	0	0.69959	0.858	0.353	0	S1
Nfkbiz	0	0.698562	0.787	0.357	0	S1
Abca8a	0	0.698513	0.616	0.049	0	S1
Loxl1	0	0.6924	0.867	0.45	0	S1
Fam198b	0	0.684562	0.678	0.114	0	S1
C1s1	0	0.682977	0.9	0.423	0	S1
Cntn1	0	0.677005	0.565	0.132	0	S1
Sfrp1	0	0.674348	0.857	0.402	0	S1
Akap12	0	0.668445	0.803	0.339	0	S1
Pdgfrl	0	0.657197	0.866	0.466	0	S1
H2-K1	0	0.656861	0.981	0.744	0	S1
S100a16	0	0.656452	0.858	0.395	0	S1
Ptgfrn	0	0.652438	0.74	0.207	0	S1
Fuca1	0	0.645839	0.862	0.458	0	S1
Creb3l1	0	0.644793	0.833	0.332	0	S1
Crtap	0	0.634791	0.905	0.521	0	S1
Nfia	0	0.633692	0.936	0.595	0	S1
Adamtsl1	0	0.633461	0.773	0.213	0	S1
Loxl2	0	0.626228	0.8	0.286	0	S1
Col16a1	0	0.62614	0.878	0.435	0	S1
Fibin	0	0.618493	0.656	0.151	0	S1
Man1a	0	0.618384	0.873	0.477	0	S1
Nid1	0	0.613536	0.989	0.833	0	S1
Vim	0	0.606263	0.993	0.895	0	S1
Ms4a4d	0	0.602054	0.575	0.102	0	S1
Dclk1	0	0.598707	0.736	0.202	0	S1
Ifi211	0	0.598459	0.636	0.108	0	S1
Ecm1	0	0.591992	0.945	0.57	0	S1
Fstl1	0	0.591793	0.987	0.847	0	S1
Ppic	0	0.586666	0.949	0.714	0	S1
Mndal	0	0.586494	0.663	0.186	0	S1
Vkorc1	0	0.585637	0.937	0.687	0	S1
App	0	0.582582	0.983	0.795	0	S1
Tm4sf1	0	0.565433	0.554	0.096	0	S1
Gria3	0	0.55584	0.662	0.151	0	S1
C1qtnf6	0	0.550279	0.685	0.223	0	S1
Clec11a	0	0.548344	0.587	0.116	0	S1
Selenom	0	0.547105	0.968	0.773	0	S1
C1ra	0	0.542195	0.78	0.308	0	S1
Nfix	0	0.5339	0.961	0.671	0	S1
Nenf	0	0.513859	0.981	0.838	0	S1
Lrp1	0	0.512279	0.964	0.765	0	S1
Fap	0	0.502796	0.542	0.066	0	S1
Adgrd1	0	0.487113	0.541	0.071	0	S1
Ppib	0	0.486089	0.991	0.968	0	S1
Ces2g	0	0.414953	0.43	0.024	0	S1
Thbs3	1.81497e-306	0.466887	0.699	0.23	3.69855e-302	S1
Fxyd5	7.70641e-306	0.672169	0.766	0.297	1.57041e-301	S1
Ctsk	7.73338e-305	0.70782	0.734	0.32	1.57591e-300	S1
Apbb1ip	1.40982e-303	0.465663	0.581	0.144	2.87293e-299	S1
Tenm4	7.99869e-302	0.488936	0.479	0.07	1.62997e-297	S1
Oat	5.00117e-296	0.508653	0.899	0.562	1.01914e-291	S1
Mrc2	1.28878e-294	0.505059	0.766	0.329	2.62629e-290	S1
P3h3	1.55902e-293	0.505921	0.812	0.396	3.17697e-289	S1
Thbs1	4.22095e-292	0.782906	0.861	0.492	8.60145e-288	S1
Gadd45b	8.20735e-292	0.660232	0.947	0.705	1.67249e-287	S1
Lamc1	1.04472e-291	0.580271	0.894	0.517	2.12892e-287	S1
Sat1	4.71029e-288	0.597342	0.916	0.581	9.59864e-284	S1
Tmsb10	2.86393e-284	0.407149	0.998	0.984	5.83612e-280	S1
Ntrk2	1.05259e-282	0.559562	0.812	0.386	2.14496e-278	S1
Meg3	1.4177e-282	0.793695	0.853	0.455	2.889e-278	S1
Olfml2b	2.72994e-282	0.437087	0.505	0.098	5.56308e-278	S1
Ctsb	1.587e-280	0.472153	0.98	0.839	3.234e-276	S1
C1qtnf3	3.8867e-273	0.466581	0.391	0.031	7.92032e-269	S1
Has1	5.92271e-273	0.841787	0.599	0.188	1.20693e-268	S1
Plekha6	4.5818e-271	0.471519	0.393	0.035	9.33679e-267	S1
Spry1	1.19368e-270	0.527616	0.584	0.163	2.43249e-266	S1
Mmp2	2.6217e-266	0.541024	0.989	0.833	5.3425e-262	S1
Pdpn	3.55887e-266	0.423829	0.545	0.139	7.25226e-262	S1
Nr4a3	1.18461e-265	0.520776	0.549	0.145	2.41399e-261	S1
C1rb	4.51235e-262	0.399121	0.58	0.165	9.19527e-258	S1
Txndc5	7.60141e-260	0.458565	0.924	0.67	1.54902e-255	S1
Ckap4	2.73599e-259	0.494313	0.904	0.591	5.57539e-255	S1
Fndc1	4.96984e-258	0.417031	0.344	0.016	1.01275e-253	S1
Plcb4	7.49877e-258	0.34116	0.399	0.049	1.5281e-253	S1
Nrp2	2.78856e-257	0.425927	0.519	0.118	5.68253e-253	S1
Ecm2	8.09859e-257	0.383834	0.554	0.137	1.65033e-252	S1
Lamb1	3.41034e-256	0.504891	0.904	0.577	6.94959e-252	S1
Gpr153	8.1636e-255	0.386484	0.569	0.155	1.66358e-250	S1
P4ha3	6.03464e-252	0.365913	0.455	0.085	1.22974e-247	S1
Gata6	3.99374e-251	0.348892	0.367	0.033	8.13845e-247	S1
Igsf10	4.39104e-247	0.461636	0.711	0.285	8.94805e-243	S1
Acvrl1	4.08103e-246	0.355574	0.545	0.145	8.31632e-242	S1
Scn1b	1.44903e-244	0.361772	0.506	0.133	2.95284e-240	S1
Hspa1b	3.18053e-244	0.500485	0.835	0.464	6.48128e-240	S1
Icam1	5.24631e-244	0.519085	0.803	0.408	1.06909e-239	S1
Spry2	2.06474e-243	0.507943	0.673	0.257	4.20752e-239	S1
Pappa	5.01785e-242	0.404183	0.418	0.064	1.02254e-237	S1
Grn	6.7351e-242	0.432608	0.927	0.655	1.37248e-237	S1
Cd248	2.10099e-241	0.541802	0.789	0.423	4.2814e-237	S1
Plpp1	3.55002e-240	0.475902	0.717	0.324	7.23424e-236	S1
Lgals3bp	3.69899e-239	0.468771	0.869	0.518	7.5378e-235	S1
Celf2	1.22186e-238	0.462513	0.947	0.641	2.4899e-234	S1
Junb	1.63765e-238	0.584131	0.981	0.921	3.3372e-234	S1
Ifi204	4.65894e-237	0.496176	0.683	0.285	9.49398e-233	S1
Atf3	5.57483e-237	0.611801	0.869	0.536	1.13604e-232	S1
Matn2	5.13333e-236	0.507448	0.968	0.745	1.04607e-231	S1
Bmp1	8.33186e-235	0.429828	0.85	0.507	1.69787e-230	S1
Ly6c1	2.71789e-234	0.622973	0.782	0.391	5.53851e-230	S1
Ampd3	3.36277e-234	0.373122	0.48	0.114	6.85265e-230	S1
Adcyap1r1	4.22124e-234	0.323609	0.335	0.024	8.60205e-230	S1
Rnase4	1.53957e-233	0.428419	0.991	0.889	3.13734e-229	S1
Cd9	1.16527e-232	0.438801	0.948	0.668	2.37459e-228	S1
Vcan	4.81075e-232	0.578682	0.797	0.436	9.80335e-228	S1
Ahnak2	1.2682e-231	0.406041	0.633	0.245	2.58433e-227	S1
Fam129a	1.16381e-230	0.376641	0.485	0.113	2.3716e-226	S1
Fndc3b	9.4562e-230	0.437711	0.906	0.62	1.92698e-225	S1
Hmcn2	5.93581e-229	0.495479	0.341	0.031	1.2096e-224	S1
Aoc3	9.37308e-228	0.311004	0.349	0.035	1.91005e-223	S1
Adamts4	7.75836e-227	0.527676	0.707	0.318	1.581e-222	S1
Lama2	2.52943e-224	0.4304	0.783	0.385	5.15447e-220	S1
Ctsl	1.25862e-223	0.428402	0.998	0.976	2.56481e-219	S1
P4ha2	3.52916e-223	0.434666	0.784	0.438	7.19172e-219	S1
Ifi202b	2.14147e-222	0.365596	0.56	0.176	4.3639e-218	S1
Cercam	9.5263e-221	0.30024	0.492	0.118	1.94127e-216	S1
Bhlhe40	5.49551e-220	0.592811	0.66	0.29	1.11988e-215	S1
Gpx8	8.62263e-220	0.403513	0.941	0.754	1.75712e-215	S1
Sec24d	1.06672e-218	0.384276	0.73	0.337	2.17376e-214	S1
Cfh	3.42004e-217	0.490086	0.957	0.727	6.96936e-213	S1
Meis2	9.30458e-215	0.415422	0.918	0.58	1.89609e-210	S1
Fbln5	1.06479e-214	0.390607	0.539	0.166	2.16982e-210	S1
Acp5	1.6023e-214	0.32134	0.422	0.092	3.26516e-210	S1
Creg1	2.98308e-212	0.438699	0.794	0.447	6.07893e-208	S1
Colec12	7.89934e-212	0.478503	0.847	0.524	1.60973e-207	S1
Pam	1.05176e-211	0.402026	0.679	0.299	2.14327e-207	S1
Mfap4	3.55944e-211	0.97828	0.752	0.449	7.25344e-207	S1
Itpripl2	2.37112e-210	0.352821	0.568	0.191	4.83186e-206	S1
Gem	5.1239e-210	0.538756	0.791	0.409	1.04415e-205	S1
Cyb5a	1.94277e-209	0.424042	0.968	0.825	3.95897e-205	S1
Ppfibp1	2.41935e-209	0.406277	0.721	0.36	4.93015e-205	S1
Fkbp10	2.88924e-209	0.413899	0.746	0.395	5.88769e-205	S1
Pcolce2	7.32757e-208	0.364022	0.367	0.06	1.49321e-203	S1
Lamp2	3.07545e-207	0.360313	0.984	0.887	6.26715e-203	S1
Fbln2	1.09718e-206	0.501239	0.851	0.53	2.23583e-202	S1
Ppp1r2	3.05498e-206	0.46657	0.804	0.467	6.22544e-202	S1
C4b	6.80538e-205	0.551478	0.483	0.142	1.3868e-200	S1
Twist1	3.40839e-204	0.415461	0.691	0.312	6.94563e-200	S1
Irf8	4.4503e-204	0.341656	0.421	0.088	9.06882e-200	S1
Metrnl	6.86933e-203	0.3653	0.562	0.208	1.39983e-198	S1
Ifi203	1.85815e-202	0.42582	0.533	0.174	3.78653e-198	S1
Ltbp3	2.87441e-202	0.380206	0.714	0.348	5.85747e-198	S1
Cxcl1	5.29619e-202	0.876549	0.481	0.147	1.07926e-197	S1
Mpo	2.07266e-201	0.316516	0.337	0.047	4.22366e-197	S1
Mmp19	6.25761e-201	0.415374	0.732	0.346	1.27518e-196	S1
Gpc3	8.25204e-200	0.471321	0.518	0.17	1.6816e-195	S1
Anxa5	1.02102e-199	0.38623	0.976	0.846	2.08063e-195	S1
Kdelr3	1.03909e-199	0.405538	0.777	0.422	2.11747e-195	S1
Cst3	8.35269e-199	0.391806	0.998	0.978	1.70211e-194	S1
Dnm1	2.50183e-197	0.350512	0.583	0.213	5.09822e-193	S1
Rnf144a	2.84234e-197	0.291672	0.43	0.099	5.79213e-193	S1
Rcan1	2.9662e-197	0.484262	0.464	0.137	6.04452e-193	S1
Naalad2	3.3924e-197	0.350849	0.662	0.267	6.91303e-193	S1
Vcam1	3.18234e-196	0.36288	0.288	0.021	6.48496e-192	S1
Plxdc2	1.88392e-195	0.462243	0.703	0.358	3.83905e-191	S1
Dapk1	2.37926e-194	0.350538	0.548	0.193	4.84846e-190	S1
Scn7a	2.08911e-192	0.34412	0.535	0.172	4.25718e-188	S1
Cd302	8.78186e-191	0.462319	0.827	0.523	1.78957e-186	S1
Medag	6.08339e-190	0.401943	0.697	0.334	1.23967e-185	S1
Ugdh	7.71219e-190	0.400056	0.721	0.368	1.57159e-185	S1
H2-D1	2.57041e-189	0.416819	0.993	0.919	5.23799e-185	S1
Fam114a1	1.25768e-188	0.358299	0.732	0.384	2.56291e-184	S1
Rspo1	1.74582e-187	0.31675	0.51	0.158	3.55764e-183	S1
Fndc5	4.51076e-186	0.444747	0.458	0.136	9.19202e-182	S1
Sar1a	2.12505e-185	0.385237	0.872	0.613	4.33043e-181	S1
Vat1	6.07772e-185	0.380551	0.798	0.47	1.23852e-180	S1
Ddx3x	2.6572e-184	0.400261	0.966	0.826	5.41485e-180	S1
Nr4a2	3.23082e-184	0.54675	0.626	0.284	6.58376e-180	S1
Selenop	4.84579e-184	0.434654	0.968	0.8	9.87474e-180	S1
Osmr	7.1638e-184	0.308471	0.417	0.111	1.45984e-179	S1
Frmd6	4.79395e-183	0.426906	0.859	0.546	9.7691e-179	S1
Gabarap	5.77806e-183	0.306288	0.988	0.917	1.17745e-178	S1
Gas6	2.57428e-182	0.550822	0.654	0.305	5.24588e-178	S1
Dnajb1	2.3767e-181	0.494149	0.736	0.419	4.84323e-177	S1
Penk	5.14473e-181	0.80785	0.868	0.593	1.04839e-176	S1
C2	7.5251e-181	0.372561	0.546	0.221	1.53347e-176	S1
Ltbp1	4.07346e-180	0.403672	0.512	0.18	8.3009e-176	S1
S100a13	6.43887e-180	0.412422	0.86	0.575	1.31211e-175	S1
Adk	7.52356e-180	0.366445	0.715	0.383	1.53315e-175	S1
Slc1a5	8.20543e-179	0.342034	0.655	0.304	1.6721e-174	S1
Sntb2	9.735e-178	0.398787	0.812	0.5	1.9838e-173	S1
Agtr2	2.77572e-176	0.406076	0.324	0.05	5.65636e-172	S1
Tfpi2	3.55221e-175	0.299511	0.407	0.103	7.23869e-171	S1
Gngt2	3.91394e-175	0.29388	0.469	0.149	7.97582e-171	S1
B2m	4.80638e-175	0.388483	0.988	0.883	9.79444e-171	S1
2021-09-11	9.81655e-175	0.393542	0.81	0.499	2.00042e-170	S1
P4ha1	4.52284e-174	0.358205	0.779	0.447	9.21664e-170	S1
Fam171b	5.88041e-174	0.290068	0.469	0.138	1.19831e-169	S1
Baiap2	8.10407e-174	0.32779	0.518	0.189	1.65145e-169	S1
G0s2	1.09976e-173	0.43712	0.466	0.146	2.2411e-169	S1
Fbn2	1.22959e-173	0.340124	0.384	0.097	2.50566e-169	S1
Ces1d	1.45572e-173	0.885593	0.236	0.008	2.96647e-169	S1
Csrnp1	3.11727e-173	0.35917	0.631	0.291	6.35238e-169	S1
Tnfrsf11b	6.16781e-173	0.369259	0.388	0.091	1.25688e-168	S1
Gas1	1.21104e-171	0.448304	0.944	0.746	2.46785e-167	S1
Gpx7	1.55969e-170	0.332891	0.708	0.347	3.17834e-166	S1
Serf2	3.01608e-170	0.313146	0.997	0.978	6.14617e-166	S1
Egr1	3.23744e-170	0.463569	0.983	0.92	6.59725e-166	S1
Nov	7.13109e-170	0.312739	0.279	0.029	1.45317e-165	S1
Tram1	2.77032e-169	0.366296	0.842	0.56	5.64536e-165	S1
Timp1	4.9581e-168	0.564748	0.715	0.38	1.01036e-163	S1
Fkbp7	1.04609e-167	0.372322	0.872	0.605	2.13171e-163	S1
Pnp	9.56833e-167	0.480933	0.806	0.513	1.94983e-162	S1
Anxa1	2.09569e-166	0.410759	0.856	0.571	4.2706e-162	S1
Ifi27l2a	5.82659e-166	0.485156	0.92	0.624	1.18734e-161	S1
Ltbp4	7.61124e-166	0.377366	0.977	0.688	1.55102e-161	S1
Hexb	9.45633e-166	0.303973	0.587	0.248	1.92701e-161	S1
Adamts15	7.02866e-165	0.296989	0.353	0.077	1.4323e-160	S1
Chpf	5.20257e-164	0.357347	0.726	0.39	1.06018e-159	S1
Nucb1	1.2257e-163	0.350531	0.884	0.661	2.49773e-159	S1
Slc43a3	2.13809e-163	0.356023	0.491	0.184	4.357e-159	S1
Efemp2	2.27252e-163	0.372716	0.8	0.497	4.63095e-159	S1
Socs2	1.33772e-161	0.309413	0.818	0.455	2.72601e-157	S1
Ctsd	7.88202e-161	0.34897	0.911	0.692	1.6062e-156	S1
Fn1	2.04576e-160	0.609887	0.932	0.779	4.16884e-156	S1
Nnmt	1.3942e-159	0.259306	0.336	0.074	2.8411e-155	S1
Slc38a10	1.568e-159	0.30781	0.625	0.305	3.19527e-155	S1
Cthrc1	3.32797e-159	0.559527	0.387	0.107	6.78175e-155	S1
Arl1	4.24858e-159	0.351638	0.878	0.661	8.65777e-155	S1
Clec2d	8.63648e-158	0.283403	0.412	0.119	1.75994e-153	S1
Cpq	1.65968e-157	0.346488	0.809	0.489	3.38209e-153	S1
Pid1	2.675e-156	0.40987	0.648	0.313	5.45112e-152	S1
Gxylt2	7.36231e-156	0.355851	0.801	0.471	1.50029e-151	S1
Cebpb	7.6858e-156	0.415707	0.957	0.789	1.56621e-151	S1
Zfp36	7.69991e-156	0.443183	0.892	0.688	1.56909e-151	S1
Csf1	7.97049e-154	0.257716	0.44	0.141	1.62423e-149	S1
Mxra7	8.10513e-154	0.307208	0.634	0.305	1.65166e-149	S1
Anxa6	5.89238e-153	0.313185	0.697	0.37	1.20075e-148	S1
Atf5	6.37499e-153	0.364012	0.669	0.344	1.2991e-148	S1
Tapbp	2.36904e-152	0.323872	0.724	0.395	4.82762e-148	S1
Cyr61	2.91377e-152	0.489468	0.9	0.674	5.93768e-148	S1
Ifi207	3.82789e-152	0.280017	0.291	0.049	7.80047e-148	S1
Col12a1	4.19112e-152	0.458018	0.517	0.2	8.54067e-148	S1
Gnas	1.21446e-151	0.325457	0.995	0.974	2.47482e-147	S1
Tmem45a	4.16603e-151	0.264697	0.524	0.195	8.48954e-147	S1
Marcks	8.09612e-151	0.411091	0.982	0.887	1.64983e-146	S1
Gda	1.45918e-150	0.307272	0.542	0.222	2.97353e-146	S1
Rarres2	2.07039e-150	0.439255	0.972	0.776	4.21904e-146	S1
Adamts5	6.02296e-150	0.450745	0.601	0.276	1.22736e-145	S1
Ghr	2.26074e-148	0.261089	0.502	0.189	4.60693e-144	S1
Calu	3.99702e-148	0.318613	0.937	0.729	8.14512e-144	S1
Fxyd6	6.84952e-148	0.441205	0.573	0.266	1.3958e-143	S1
Tubb2a	1.17003e-147	0.357445	0.787	0.482	2.3843e-143	S1
Plat	7.49752e-147	0.365328	0.731	0.427	1.52784e-142	S1
Jdp2	4.36139e-146	0.261466	0.435	0.154	8.88763e-142	S1
Fkbp14	6.24688e-146	0.292797	0.651	0.332	1.27299e-141	S1
Srgap1	2.46365e-144	0.262889	0.383	0.115	5.02042e-140	S1
Copz2	4.24582e-144	0.319406	0.719	0.43	8.65213e-140	S1
Matn4	6.14667e-144	0.279443	0.364	0.097	1.25257e-139	S1
Fxyd1	9.63486e-144	0.31811	0.923	0.664	1.96339e-139	S1
Dst	1.09943e-143	0.313414	0.698	0.386	2.24043e-139	S1
Il6st	2.3922e-143	0.302947	0.719	0.404	4.87483e-139	S1
Lhfp	5.51575e-143	0.320634	0.706	0.367	1.124e-138	S1
Nr3c1	1.78589e-142	0.315642	0.624	0.315	3.6393e-138	S1
Pxdn	3.4394e-141	0.287515	0.653	0.334	7.00881e-137	S1
Shisa5	4.25312e-140	0.302978	0.775	0.475	8.66702e-136	S1
Fbln7	1.38841e-139	0.280709	0.25	0.033	2.82931e-135	S1
Hexa	4.24398e-139	0.323225	0.823	0.52	8.64838e-135	S1
Srpx	7.67337e-139	0.321856	0.535	0.229	1.56368e-134	S1
Gm266	8.25555e-139	0.256996	0.362	0.105	1.68232e-134	S1
Id3	8.58259e-139	0.361477	0.887	0.599	1.74896e-134	S1
Man2a1	2.23045e-138	0.332795	0.773	0.481	4.5452e-134	S1
Maged2	7.04349e-138	0.377101	0.678	0.397	1.43532e-133	S1
Smpdl3a	8.88969e-138	0.265641	0.464	0.168	1.81154e-133	S1
Pnrc1	1.06375e-137	0.320141	0.962	0.838	2.1677e-133	S1
Rbms1	5.73425e-137	0.333215	0.872	0.57	1.16852e-132	S1
Plod1	2.04629e-136	0.301049	0.73	0.418	4.16992e-132	S1
Crip1	4.21152e-136	0.373816	0.937	0.704	8.58224e-132	S1
Itm2b	3.59619e-135	0.37527	0.995	0.976	7.32832e-131	S1
Mxra8	6.93484e-135	0.314572	0.87	0.612	1.41318e-130	S1
Emilin1	8.37126e-135	0.351544	0.83	0.579	1.70589e-130	S1
Man2b1	2.18175e-133	0.275084	0.605	0.302	4.44598e-129	S1
Gns	1.04192e-132	0.27582	0.636	0.332	2.12323e-128	S1
Fcgrt	3.43761e-132	0.308526	0.904	0.687	7.00516e-128	S1
Itgb1	7.37852e-132	0.29158	0.949	0.798	1.5036e-127	S1
Npdc1	2.53408e-130	0.296497	0.797	0.543	5.16394e-126	S1
Gstm2	1.05211e-129	0.292307	0.703	0.416	2.14399e-125	S1
Pld3	2.66462e-129	0.25402	0.575	0.272	5.42995e-125	S1
Erlec1	5.79421e-128	0.284005	0.767	0.488	1.18074e-123	S1
Ifitm3	1.26037e-127	0.289365	0.995	0.956	2.56838e-123	S1
Ift20	1.4918e-127	0.316798	0.872	0.657	3.03999e-123	S1
Krtcap2	1.72706e-127	0.284589	0.967	0.847	3.51941e-123	S1
Armcx3	7.51246e-127	0.26038	0.67	0.369	1.53089e-122	S1
Egfr	1.21389e-126	0.298544	0.689	0.388	2.47367e-122	S1
Egr2	2.3983e-126	0.299969	0.541	0.244	4.88726e-122	S1
Serpine1	4.31491e-125	0.320857	0.391	0.128	8.79292e-121	S1
Pmepa1	4.72347e-125	0.382582	0.741	0.463	9.6255e-121	S1
Myadm	7.65494e-125	0.301315	0.901	0.685	1.55992e-120	S1
Tgoln1	1.62691e-124	0.2921	0.778	0.489	3.31533e-120	S1
Rora	8.71895e-124	0.275538	0.574	0.264	1.77675e-119	S1
Fkbp11	1.98055e-123	0.346115	0.792	0.526	4.03596e-119	S1
Bicc1	2.09802e-123	0.305849	0.832	0.544	4.27534e-119	S1
Lgmn	4.69765e-123	0.283242	0.683	0.378	9.57286e-119	S1
Igfbp7	9.77178e-123	0.380418	0.993	0.891	1.99129e-118	S1
Ostc	1.21507e-122	0.313921	0.931	0.742	2.47607e-118	S1
Ckb	1.36859e-122	0.308189	0.574	0.279	2.78892e-118	S1
Hspa1a	2.59531e-122	0.367696	0.8	0.535	5.28873e-118	S1
Bmp4	6.12122e-122	0.29896	0.409	0.141	1.24738e-117	S1
Lamp1	8.42413e-122	0.272361	0.957	0.796	1.71667e-117	S1
Smim14	3.22293e-121	0.290831	0.812	0.537	6.56768e-117	S1
Ptp4a1	3.27438e-121	0.314904	0.714	0.448	6.67252e-117	S1
Laptm4a	7.99243e-121	0.252375	0.982	0.93	1.6287e-116	S1
Uap1	9.18791e-121	0.274388	0.545	0.271	1.87231e-116	S1
Maged1	1.11619e-120	0.280774	0.938	0.777	2.27458e-116	S1
Phlda1	1.79195e-120	0.36812	0.807	0.516	3.65164e-116	S1
Ssc5d	1.95148e-120	0.252589	0.541	0.259	3.97673e-116	S1
Atf4	5.04163e-120	0.292155	0.906	0.707	1.02738e-115	S1
Spty2d1	7.42925e-120	0.312646	0.732	0.457	1.51393e-115	S1
Bsg	9.47934e-120	0.263424	0.982	0.904	1.9317e-115	S1
Lgals3	1.43903e-119	0.302655	0.596	0.304	2.93246e-115	S1
Slit3	2.96907e-119	0.316734	0.806	0.542	6.05037e-115	S1
Sulf2	3.51627e-119	0.317412	0.832	0.575	7.16546e-115	S1
Tcn2	1.05484e-118	0.250185	0.6	0.298	2.14955e-114	S1
Tgfb2	1.48344e-118	0.353482	0.751	0.481	3.02294e-114	S1
Oaf	1.80628e-118	0.306075	0.783	0.496	3.68084e-114	S1
Serpina3n	2.75954e-117	0.624907	0.438	0.183	5.62339e-113	S1
Kdelr2	5.54889e-117	0.314839	0.921	0.761	1.13075e-112	S1
Hdlbp	1.60435e-116	0.293169	0.934	0.791	3.26934e-112	S1
Arl5b	1.85455e-116	0.27148	0.565	0.282	3.77919e-112	S1
Pdlim2	1.91388e-116	0.268122	0.623	0.335	3.90011e-112	S1
Emp1	8.19948e-116	0.349695	0.848	0.601	1.67089e-111	S1
Snai2	2.25528e-115	0.282976	0.615	0.327	4.59582e-111	S1
Serpinb6a	3.90506e-114	0.28725	0.902	0.668	7.95773e-110	S1
Snhg18	7.90613e-114	0.287708	0.96	0.797	1.61111e-109	S1
Pi16	1.78974e-112	0.643729	0.59	0.358	3.64713e-108	S1
Lmna	3.9752e-112	0.325072	0.921	0.749	8.10067e-108	S1
Pamr1	9.56154e-111	0.295408	0.529	0.238	1.94845e-106	S1
Nrp1	1.10048e-110	0.250422	0.585	0.298	2.24255e-106	S1
Prnp	1.27103e-110	0.267883	0.861	0.615	2.59011e-106	S1
Pofut2	1.4009e-109	0.278846	0.735	0.476	2.85475e-105	S1
Tmem263	1.57402e-109	0.250947	0.646	0.376	3.20753e-105	S1
Idh1	5.59727e-109	0.257135	0.655	0.367	1.14061e-104	S1
Pkd2	1.05946e-108	0.257207	0.74	0.461	2.15896e-104	S1
Pde10a	2.00391e-108	0.268326	0.531	0.253	4.08356e-104	S1
Surf4	2.25058e-108	0.274365	0.81	0.543	4.58623e-104	S1
Dcbld2	2.2944e-108	0.28285	0.587	0.325	4.67552e-104	S1
Tpst1	1.08958e-107	0.281357	0.648	0.378	2.22035e-103	S1
Plpp3	1.25608e-107	0.383188	0.978	0.91	2.55965e-103	S1
Pmp22	2.05343e-107	0.287149	0.874	0.639	4.18449e-103	S1
Itpkb	2.2756e-107	0.254204	0.49	0.224	4.63722e-103	S1
Atp2a2	2.78919e-107	0.302027	0.897	0.68	5.68382e-103	S1
Ccl11	8.50561e-107	0.334173	0.236	0.048	1.73327e-102	S1
Gfpt2	5.67366e-106	0.260684	0.426	0.185	1.15618e-101	S1
Ddr2	2.80205e-105	0.280413	0.743	0.471	5.71001e-101	S1
Cilp	4.37633e-105	0.370175	0.206	0.032	8.91808e-101	S1
Fyn	4.67985e-105	0.252345	0.669	0.368	9.53659e-101	S1
Ehd2	6.58153e-105	0.253064	0.655	0.389	1.34118e-100	S1
Vwa5a	1.49036e-104	0.264365	0.591	0.324	3.03706e-100	S1
Stat3	2.14482e-104	0.266306	0.798	0.536	4.37072e-100	S1
Rrbp1	3.28233e-104	0.270482	0.977	0.896	6.68873e-100	S1
Litaf	7.2257e-103	0.25257	0.702	0.428	1.47245e-98	S1
Ikbip	8.64164e-103	0.25688	0.75	0.503	1.76099e-98	S1
Adam17	1.36568e-102	0.255048	0.496	0.25	2.78299e-98	S1
Socs3	7.37496e-102	0.427892	0.753	0.513	1.50287e-97	S1
Mbnl2	1.90086e-101	0.250176	0.902	0.726	3.87357e-97	S1
Sec31a	6.03776e-101	0.265216	0.825	0.593	1.23038e-96	S1
Mmp14	1.37812e-100	0.279587	0.916	0.726	2.80833e-96	S1
Gls	1.6125e-100	0.299827	0.8	0.564	3.28596e-96	S1
AW112010	4.21726e-99	0.32246	0.345	0.125	8.59393e-95	S1
Sqstm1	9.04007e-98	0.288203	0.875	0.673	1.84219e-93	S1
Ednra	1.3651e-97	0.269716	0.52	0.257	2.7818e-93	S1
Ergic3	5.02244e-97	0.251339	0.88	0.703	1.02347e-92	S1
Wsb1	1.50325e-95	0.257301	0.881	0.668	3.06333e-91	S1
Nfkb1	5.36154e-95	0.401429	0.567	0.324	1.09257e-90	S1
Hes1	5.67653e-95	0.287161	0.845	0.591	1.15676e-90	S1
Mex3b	6.37885e-93	0.270625	0.488	0.243	1.29988e-88	S1
Cltc	9.51456e-92	0.257003	0.852	0.627	1.93888e-87	S1
Tagln	3.47269e-91	0.391077	0.433	0.202	7.07666e-87	S1
Klf4	3.99071e-90	0.330284	0.97	0.853	8.13227e-86	S1
Tnfaip6	5.3683e-89	0.458334	0.584	0.342	1.09395e-84	S1
Tmem167	7.84982e-89	0.259297	0.895	0.668	1.59964e-84	S1
Picalm	1.17882e-87	0.270219	0.795	0.585	2.40219e-83	S1
Cdkn1a	1.62244e-87	0.278814	0.643	0.385	3.30621e-83	S1
Scara5	1.92122e-87	0.299616	0.706	0.448	3.91507e-83	S1
Ppp1r15a	1.93084e-87	0.302074	0.909	0.736	3.93466e-83	S1
Kcnn3	1.28043e-86	0.300855	0.429	0.198	2.60925e-82	S1
Tpm1	5.24618e-83	0.304419	0.873	0.686	1.06907e-78	S1
Fndc3a	1.19817e-81	0.252263	0.805	0.579	2.44162e-77	S1
Htra1	2.75824e-79	0.326855	0.786	0.559	5.62073e-75	S1
Sh3bgrl3	1.69409e-66	0.308748	0.783	0.567	3.45222e-62	S1
Myc	6.40204e-66	0.264212	0.665	0.449	1.30461e-61	S1
Thy1	1.97912e-64	0.27694	0.457	0.259	4.03306e-60	S1
Ccl7	7.77991e-48	0.282631	0.232	0.101	1.58539e-43	S1
Ccl2	8.1458e-43	0.384996	0.261	0.132	1.65995e-38	S1
Col11a1	6.13703e-19	0.48711	0.412	0.342	1.2506e-14	S1
Ctla2a	1.97296e-09	0.256941	0.991	0.999	4.02049e-05	S1
Pclaf	0	1.22617	0.749	0.036	0	S1p
Ube2c	0	1.158	0.557	0.044	0	S1p
Top2a	0	1.0454	0.559	0.041	0	S1p
Birc5	0	1.03903	0.667	0.042	0	S1p
Mki67	0	0.874428	0.605	0.028	0	S1p
Prc1	0	0.859633	0.53	0.028	0	S1p
Cenpf	0	0.812339	0.534	0.019	0	S1p
Tpx2	0	0.796037	0.575	0.026	0	S1p
Ccnb2	0	0.746813	0.6	0.034	0	S1p
Cdc20	0	0.743139	0.505	0.033	0	S1p
Ccna2	0	0.630575	0.516	0.023	0	S1p
Hmmr	0	0.618902	0.473	0.018	0	S1p
Cdca8	0	0.613562	0.541	0.03	0	S1p
Spc24	0	0.584417	0.685	0.063	0	S1p
Anln	0	0.540721	0.502	0.025	0	S1p
Ccnb1	0	0.517384	0.429	0.016	0	S1p
Cenpm	0	0.497993	0.607	0.03	0	S1p
Cenpe	0	0.492093	0.443	0.021	0	S1p
Cenpw	0	0.491433	0.646	0.067	0	S1p
Tk1	0	0.491287	0.55	0.021	0	S1p
Cdca3	0	0.465818	0.537	0.029	0	S1p
Pbk	0	0.433773	0.409	0.014	0	S1p
Racgap1	0	0.432166	0.511	0.022	0	S1p
Kif20a	0	0.419434	0.452	0.015	0	S1p
Diaph3	0	0.406525	0.459	0.028	0	S1p
Tacc3	0	0.385526	0.482	0.03	0	S1p
Ckap2l	0	0.376774	0.395	0.017	0	S1p
Knl1	0	0.368435	0.406	0.013	0	S1p
Knstrn	0	0.354491	0.475	0.025	0	S1p
Depdc1a	0	0.317398	0.333	0.009	0	S1p
Nuf2	0	0.306681	0.393	0.014	0	S1p
Mxd3	0	0.280934	0.338	0.006	0	S1p
Tprg	0	0.276949	0.34	0.009	0	S1p
Ncapg	0	0.275977	0.388	0.014	0	S1p
Bub1b	0	0.259591	0.352	0.011	0	S1p
Pimreg	0	0.259333	0.301	0.005	0	S1p
Cdkn3	5.8364e-308	0.380652	0.404	0.02	1.18934e-303	S1p
Plk1	4.68417e-300	0.299825	0.345	0.013	9.54541e-296	S1p
Pappa2	2.79604e-299	0.564614	0.447	0.028	5.69777e-295	S1p
Car2	5.30639e-299	0.483064	0.486	0.036	1.08134e-294	S1p
Cenpa	4.81646e-288	0.960994	0.568	0.06	9.81499e-284	S1p
Stmn1	1.65362e-286	0.975706	0.838	0.168	3.36975e-282	S1p
Spc25	3.73312e-284	0.320123	0.352	0.015	7.60736e-280	S1p
Lockd	4.6746e-283	0.368503	0.486	0.039	9.52589e-279	S1p
C330027C09Rik	1.91818e-276	0.309592	0.409	0.025	3.90886e-272	S1p
Kif11	1.02572e-273	0.313379	0.333	0.014	2.09021e-269	S1p
Aspm	1.29943e-272	0.388667	0.368	0.019	2.64798e-268	S1p
Uhrf1	1.1873e-266	0.320721	0.434	0.032	2.41947e-262	S1p
Kif23	1.38624e-258	0.393044	0.441	0.035	2.82488e-254	S1p
Stmn2	2.91067e-256	0.908103	0.409	0.03	5.93136e-252	S1p
Sgo2a	1.30297e-255	0.275815	0.331	0.016	2.65519e-251	S1p
Pttg1	2.06173e-248	0.645326	0.525	0.059	4.2014e-244	S1p
Aurkb	5.43254e-248	0.265626	0.313	0.014	1.10704e-243	S1p
Ckap2	3.04898e-240	0.336438	0.393	0.029	6.21321e-236	S1p
Ect2	9.90058e-237	0.273796	0.352	0.022	2.01754e-232	S1p
Tyms	8.36987e-231	0.59561	0.648	0.107	1.70561e-226	S1p
Krtdap	3.32072e-226	0.851759	0.61	0.093	6.76696e-222	S1p
Gmnn	3.11219e-219	0.344362	0.438	0.044	6.34201e-215	S1p
Dbf4	1.48505e-217	0.345558	0.457	0.049	3.02624e-213	S1p
Cdk1	1.10474e-215	0.670178	0.584	0.09	2.25123e-211	S1p
Lmnb1	4.48892e-214	0.554185	0.626	0.109	9.14751e-210	S1p
Selenoh	3.32924e-204	1.12588	0.916	0.365	6.78433e-200	S1p
Psat1	9.01129e-204	0.332003	0.582	0.092	1.83632e-199	S1p
Hist1h1b	6.61178e-195	0.48721	0.244	0.011	1.34735e-190	S1p
Smc2	5.82351e-193	0.72087	0.639	0.131	1.18672e-188	S1p
Nusap1	6.1683e-192	0.422683	0.345	0.029	1.25698e-187	S1p
Slfn9	4.25541e-191	0.369053	0.381	0.037	8.67167e-187	S1p
Mad2l1	6.49627e-189	0.270108	0.459	0.057	1.32381e-184	S1p
Ntm	4.15526e-185	0.431555	0.411	0.046	8.46758e-181	S1p
Ran	2.43291e-181	1.16929	0.977	0.733	4.95778e-177	S1p
Kif20b	9.73853e-180	0.269026	0.324	0.027	1.98452e-175	S1p
Ppia	5.78409e-179	0.792801	0.998	0.992	1.17868e-174	S1p
Hells	1.58757e-178	0.470695	0.571	0.101	3.23514e-174	S1p
Smc4	4.05964e-177	0.738466	0.776	0.218	8.27274e-173	S1p
Angpt1	1.82446e-176	0.386017	0.559	0.096	3.71789e-172	S1p
Cks2	1.02712e-174	1.00353	0.808	0.25	2.09307e-170	S1p
H2afz	1.9891e-173	1.31141	0.984	0.912	4.05339e-169	S1p
Hist1h2ae	6.58192e-173	0.39981	0.311	0.026	1.34126e-168	S1p
Ddx39	1.09623e-170	0.44288	0.71	0.169	2.23389e-166	S1p
Dut	4.71135e-170	0.900708	0.824	0.288	9.60079e-166	S1p
Hist1h2ap	1.39571e-168	1.17797	0.342	0.035	2.84419e-164	S1p
Idi1	1.75744e-166	0.343872	0.489	0.075	3.58131e-162	S1p
Incenp	1.9175e-166	0.271115	0.336	0.033	3.90748e-162	S1p
Mcm5	9.95442e-166	0.338436	0.45	0.065	2.02851e-161	S1p
Rbm3	4.64879e-163	0.800815	0.982	0.762	9.47331e-159	S1p
Rprm	1.8106e-160	0.302845	0.386	0.047	3.68964e-156	S1p
Fdps	2.95496e-155	0.575098	0.589	0.128	6.02161e-151	S1p
Hmgn5	3.70758e-154	1.3988	0.774	0.265	7.55531e-150	S1p
Hmgn2	4.06061e-154	0.789714	0.959	0.541	8.27471e-150	S1p
Aldh1a2	9.53199e-153	1.05405	0.82	0.339	1.94243e-148	S1p
Gins2	8.39525e-152	0.260916	0.489	0.084	1.71078e-147	S1p
Alcam	9.10515e-152	0.442634	0.594	0.123	1.85545e-147	S1p
Hmgb1	6.46241e-150	0.775055	0.995	0.964	1.31691e-145	S1p
Ripk3	4.95891e-146	0.275291	0.582	0.121	1.01053e-141	S1p
Gapdh	1.46982e-142	0.824386	0.995	0.952	2.99519e-138	S1p
Pcdh19	4.62814e-142	0.302302	0.589	0.123	9.43122e-138	S1p
Klf5	6.50256e-142	0.450519	0.644	0.148	1.32509e-137	S1p
Pfn1	1.1525e-139	0.636291	0.993	0.948	2.34856e-135	S1p
Txn1	1.60774e-139	0.747698	0.993	0.91	3.27625e-135	S1p
Ybx1	4.9754e-138	0.628945	0.989	0.96	1.01389e-133	S1p
Cks1b	8.08851e-137	0.679104	0.845	0.338	1.64828e-132	S1p
Lig1	3.80664e-136	0.32695	0.47	0.086	7.75717e-132	S1p
Cyp1b1	2.70129e-135	0.398253	0.411	0.064	5.50468e-131	S1p
Sulf1	7.64326e-133	0.800376	0.826	0.352	1.55754e-128	S1p
Emb	1.37233e-132	0.520564	0.447	0.082	2.79653e-128	S1p
Dctpp1	3.23311e-132	0.510525	0.774	0.259	6.58843e-128	S1p
Nme1	2.80735e-131	0.805835	0.936	0.6	5.72082e-127	S1p
Hmgb2	6.07417e-131	1.20672	0.947	0.566	1.23779e-126	S1p
Timp1	1.28608e-128	0.965501	0.954	0.528	2.62078e-124	S1p
Dio3	1.99051e-128	0.559346	0.559	0.125	4.05626e-124	S1p
Gm10076	1.31822e-127	0.64733	0.989	0.883	2.68627e-123	S1p
Fam111a	4.5732e-127	0.431741	0.676	0.194	9.31927e-123	S1p
Ranbp1	1.31605e-126	0.748533	0.95	0.714	2.68185e-122	S1p
Cxcl5	3.18694e-126	0.267175	0.299	0.034	6.49434e-122	S1p
Prkg2	1.6264e-125	0.335383	0.628	0.15	3.31427e-121	S1p
Dnmt1	7.30204e-125	0.375192	0.671	0.19	1.48801e-120	S1p
Anp32b	3.32643e-124	0.700445	0.982	0.784	6.7786e-120	S1p
Pgk1	1.07434e-123	0.595649	0.938	0.492	2.18929e-119	S1p
Rpl41	9.19559e-123	0.388956	1	1	1.87388e-118	S1p
Alpl	1.99515e-121	0.26556	0.473	0.093	4.06571e-117	S1p
Snrpd1	3.30846e-120	0.672221	0.941	0.583	6.74198e-116	S1p
Spink8	2.34507e-119	0.520848	0.495	0.101	4.77879e-115	S1p
Dhfr	6.02765e-117	0.256289	0.457	0.09	1.22832e-112	S1p
Nucks1	1.33265e-115	0.736105	0.938	0.623	2.71568e-111	S1p
Lgals1	2.06785e-115	0.56786	0.998	0.993	4.21387e-111	S1p
Anapc15	1.33883e-114	0.257044	0.559	0.134	2.72827e-110	S1p
Cyp51	3.35573e-113	0.331511	0.55	0.135	6.8383e-109	S1p
Uqcrq	8.66391e-113	0.608645	0.989	0.783	1.76553e-108	S1p
Lsm4	2.2753e-112	0.527698	0.886	0.44	4.6366e-108	S1p
Hint1	2.33986e-111	0.516829	0.993	0.936	4.76818e-107	S1p
Ccdc34	8.14926e-111	0.600839	0.795	0.308	1.66066e-106	S1p
S100a11	1.12914e-110	0.610702	1	0.948	2.30097e-106	S1p
Hmgn1	1.31843e-110	0.570102	0.993	0.885	2.6867e-106	S1p
Ezh2	1.45119e-110	0.327735	0.603	0.162	2.95724e-106	S1p
Cmc2	7.50527e-110	0.323243	0.655	0.192	1.52942e-105	S1p
Prps2	2.06466e-109	0.65317	0.779	0.305	4.20736e-105	S1p
Avpi1	2.16053e-109	0.286279	0.598	0.159	4.40272e-105	S1p
Prdx1	2.80311e-109	0.54934	0.995	0.962	5.71218e-105	S1p
S100a6	6.5763e-108	0.494099	1	0.994	1.34012e-103	S1p
Hat1	2.77615e-107	0.334402	0.61	0.17	5.65723e-103	S1p
Mcm6	4.89044e-107	0.35936	0.541	0.14	9.96574e-103	S1p
Anxa2	1.98854e-106	0.66984	0.982	0.882	4.05224e-102	S1p
Rfc4	3.20123e-106	0.262866	0.482	0.109	6.52347e-102	S1p
Pmvk	2.7232e-105	0.26021	0.507	0.121	5.54934e-101	S1p
Cdk6	1.89278e-103	0.516602	0.719	0.266	3.85711e-99	S1p
Nsmce1	5.67946e-103	0.39012	0.804	0.307	1.15736e-98	S1p
Alyref	1.37062e-102	0.550743	0.895	0.484	2.79306e-98	S1p
Snrpe	1.88888e-102	0.547894	0.973	0.806	3.84916e-98	S1p
Ptms	2.31916e-102	0.58277	0.989	0.879	4.72599e-98	S1p
Snrpf	3.68259e-102	0.586681	0.963	0.683	7.50438e-98	S1p
Slc25a5	7.779e-102	0.627822	0.954	0.674	1.5852e-97	S1p
Erh	2.11187e-101	0.533145	0.92	0.553	4.30356e-97	S1p
Pkm	1.10599e-100	0.680145	0.952	0.717	2.25379e-96	S1p
Dtymk	1.86861e-100	0.513288	0.858	0.436	3.80784e-96	S1p
Runx1	5.96509e-100	0.508923	0.74	0.27	1.21557e-95	S1p
Psmb9	1.95714e-99	0.258135	0.543	0.141	3.98826e-95	S1p
Cox7a2	2.85582e-99	0.553112	0.986	0.84	5.81958e-95	S1p
Ostf1	3.25531e-99	0.588396	0.927	0.544	6.63368e-95	S1p
Usp1	2.24703e-98	0.531625	0.874	0.422	4.579e-94	S1p
Dnajc9	5.11069e-98	0.334823	0.626	0.192	1.04146e-93	S1p
Pkdcc	6.80781e-98	0.603437	0.9	0.461	1.38729e-93	S1p
H2afx	2.04964e-97	0.53819	0.76	0.309	4.17675e-93	S1p
Eno1	3.08762e-97	0.611714	0.856	0.471	6.29195e-93	S1p
Lsm6	7.39099e-97	0.453299	0.84	0.377	1.50614e-92	S1p
Ptma	8.05766e-97	0.458782	1	0.998	1.64199e-92	S1p
Tmpo	1.10866e-96	0.589493	0.822	0.383	2.25923e-92	S1p
Cox5a	1.28138e-96	0.442779	0.97	0.711	2.61119e-92	S1p
Nap1l1	8.38099e-96	0.544946	0.97	0.833	1.70788e-91	S1p
Fxyd5	8.40782e-96	0.647126	0.913	0.517	1.71335e-91	S1p
Atp5g2	1.96865e-95	0.461073	0.995	0.947	4.01172e-91	S1p
Cox7c	2.83159e-95	0.475731	0.995	0.939	5.77021e-91	S1p
Ndufa4	3.92312e-95	0.501904	0.986	0.915	7.99454e-91	S1p
Tagln2	7.45253e-95	0.622814	0.97	0.789	1.51868e-90	S1p
Hnrnpa1	9.22686e-95	0.493515	0.982	0.855	1.88025e-90	S1p
Penk	1.42698e-94	0.990693	0.95	0.722	2.90791e-90	S1p
Minos1	3.40559e-94	0.50638	0.989	0.863	6.93991e-90	S1p
H2afj	3.64369e-94	0.557053	0.959	0.682	7.4251e-90	S1p
Nt5dc2	4.06305e-94	0.38048	0.703	0.259	8.27968e-90	S1p
Lbp	4.73336e-94	0.778115	0.831	0.414	9.64564e-90	S1p
Actg1	8.88022e-94	0.489628	1	0.99	1.80961e-89	S1p
Mcm4	1.42583e-93	0.317092	0.555	0.161	2.90555e-89	S1p
H1fx	2.16178e-93	0.27911	0.6	0.171	4.40528e-89	S1p
Eif5a	2.98608e-93	0.614532	0.989	0.904	6.08502e-89	S1p
Oxct1	9.23839e-93	0.701257	0.902	0.612	1.8826e-88	S1p
Abcg2	9.3861e-93	0.399231	0.66	0.222	1.9127e-88	S1p
Rangap1	1.17578e-92	0.270851	0.548	0.156	2.396e-88	S1p
Tinagl1	5.92015e-92	0.251827	0.477	0.114	1.20641e-87	S1p
Mcm3	2.24257e-91	0.273062	0.463	0.118	4.5699e-87	S1p
Mthfd2	2.85691e-91	0.257166	0.482	0.126	5.82182e-87	S1p
Slc6a2	6.78562e-91	0.374319	0.571	0.167	1.38277e-86	S1p
Lsm2	1.12473e-90	0.440489	0.811	0.363	2.29198e-86	S1p
Rrm1	1.23484e-90	0.323896	0.646	0.205	2.51635e-86	S1p
Sumo2	2.12724e-90	0.48347	0.986	0.879	4.3349e-86	S1p
Vdac1	8.76876e-90	0.514434	0.936	0.589	1.7869e-85	S1p
Tubb5	9.76813e-90	0.735872	0.989	0.924	1.99055e-85	S1p
Arpc1b	1.31823e-89	0.604894	0.975	0.818	2.68629e-85	S1p
Cox5b	4.32932e-89	0.50486	0.977	0.811	8.82229e-85	S1p
Snrpa1	8.9715e-89	0.410166	0.822	0.366	1.82821e-84	S1p
Cox8a	1.03461e-88	0.443142	0.989	0.964	2.10833e-84	S1p
Tspo	3.48277e-88	0.523714	0.963	0.739	7.0972e-84	S1p
Rps27l	7.87382e-88	0.515672	0.979	0.87	1.60453e-83	S1p
Rfc2	2.5241e-87	0.348952	0.692	0.256	5.1436e-83	S1p
Uqcr10	4.94965e-87	0.464595	0.963	0.789	1.00864e-82	S1p
Atp5b	6.87532e-87	0.514027	0.97	0.861	1.40105e-82	S1p
Ppp1ca	1.95265e-86	0.471702	0.97	0.75	3.97912e-82	S1p
Npm1	2.76699e-86	0.485326	0.998	0.99	5.63857e-82	S1p
Ldha	7.0371e-86	0.580602	0.925	0.718	1.43402e-81	S1p
Pgam1	1.33114e-85	0.489949	0.941	0.658	2.71259e-81	S1p
Hspd1	1.54754e-85	0.653331	0.927	0.699	3.15358e-81	S1p
Cacybp	2.10725e-85	0.493557	0.852	0.473	4.29416e-81	S1p
Serbp1	2.28224e-84	0.487901	0.991	0.891	4.65075e-80	S1p
Nsd2	2.55881e-84	0.267198	0.543	0.161	5.21434e-80	S1p
Ap1s2	1.74678e-83	0.485509	0.703	0.274	3.55958e-79	S1p
Uba52	1.81615e-83	0.49758	0.991	0.972	3.70095e-79	S1p
Actb	2.03448e-83	0.513758	1	0.999	4.14587e-79	S1p
Mrpl33	4.18502e-83	0.482567	0.957	0.738	8.52824e-79	S1p
Hspa8	4.86218e-83	0.454426	1	0.989	9.90815e-79	S1p
Hsp90ab1	1.53318e-82	0.474121	1	0.998	3.12432e-78	S1p
Sh3bgrl3	7.49931e-82	0.447004	0.968	0.66	1.52821e-77	S1p
Mdfic	1.74019e-81	0.29764	0.553	0.171	3.54616e-77	S1p
Csrp2	2.31564e-81	0.580608	0.95	0.622	4.7188e-77	S1p
Calm1	3.99571e-81	0.463362	0.995	0.929	8.14246e-77	S1p
Naa38	6.3952e-81	0.390577	0.87	0.424	1.30321e-76	S1p
Tpm2	1.37733e-80	0.668389	0.945	0.643	2.80672e-76	S1p
Ly6a	2.85453e-80	0.670726	0.989	0.788	5.81696e-76	S1p
Mdh2	1.58043e-79	0.517466	0.927	0.63	3.2206e-75	S1p
Hnrnpf	2.62033e-79	0.449999	0.97	0.779	5.3397e-75	S1p
Psme2	6.45482e-79	0.483335	0.881	0.531	1.31536e-74	S1p
Hnrnpd	1.00585e-78	0.464102	0.881	0.492	2.04973e-74	S1p
Ppa1	3.13538e-78	0.362555	0.769	0.328	6.38928e-74	S1p
Cycs	3.49302e-78	0.498503	0.911	0.549	7.11808e-74	S1p
Sec61g	8.18123e-78	0.40068	0.993	0.952	1.66717e-73	S1p
Id1	1.01196e-77	0.61434	0.895	0.51	2.06217e-73	S1p
Prrx2	4.74044e-77	0.354309	0.662	0.253	9.66007e-73	S1p
Set	1.0233e-76	0.5057	0.975	0.851	2.08527e-72	S1p
Ptges3	2.93557e-76	0.480293	0.963	0.761	5.9821e-72	S1p
Atp5j2	3.86994e-76	0.447307	0.984	0.865	7.88616e-72	S1p
Ncam1	7.6789e-76	0.35129	0.776	0.323	1.56481e-71	S1p
Pgls	3.56733e-75	0.480206	0.941	0.701	7.2695e-71	S1p
Prdx2	3.8405e-75	0.367198	0.991	0.924	7.82617e-71	S1p
Snrpg	4.95299e-75	0.434808	0.97	0.825	1.00932e-70	S1p
Dbi	5.61898e-75	0.299933	0.97	0.755	1.14504e-70	S1p
Tuba1b	1.58526e-74	0.707421	0.957	0.819	3.23045e-70	S1p
Psmb8	1.82456e-74	0.438305	0.792	0.383	3.71809e-70	S1p
Cfl1	2.75631e-74	0.412799	0.989	0.909	5.61682e-70	S1p
Cox6b1	8.96063e-74	0.401569	0.979	0.859	1.826e-69	S1p
Psma7	1.10447e-73	0.496547	0.968	0.78	2.25069e-69	S1p
Fabp5	1.61674e-73	0.438366	0.578	0.195	3.29459e-69	S1p
Lsm5	1.74754e-73	0.384152	0.831	0.406	3.56113e-69	S1p
Rpl36al	3.03621e-73	0.459969	0.979	0.857	6.18718e-69	S1p
Atp5g1	5.04736e-73	0.474072	0.991	0.858	1.02855e-68	S1p
Banf1	7.74798e-73	0.392177	0.884	0.491	1.57888e-68	S1p
Ywhae	7.88112e-73	0.404164	0.979	0.864	1.60601e-68	S1p
Atad2	2.29146e-72	0.328772	0.562	0.192	4.66953e-68	S1p
Timm13	2.69752e-71	0.452063	0.95	0.692	5.497e-67	S1p
Hsp90aa1	3.43482e-71	0.470902	0.986	0.956	6.99948e-67	S1p
Rnaseh2c	4.25565e-71	0.391214	0.858	0.439	8.67216e-67	S1p
Hif1a	4.78413e-71	0.511694	0.938	0.582	9.74911e-67	S1p
Hnrnpab	8.89902e-71	0.445176	0.968	0.792	1.81344e-66	S1p
Mif	1.10659e-70	0.617093	0.95	0.819	2.255e-66	S1p
Hspe1	2.35744e-70	0.510696	0.984	0.905	4.80398e-66	S1p
Rras2	3.25974e-70	0.386293	0.795	0.372	6.6427e-66	S1p
H3f3a	7.00606e-70	0.321692	0.995	0.986	1.4277e-65	S1p
Eif3c	7.01567e-70	0.455179	0.959	0.739	1.42965e-65	S1p
H2afv	1.14737e-69	0.516149	0.954	0.712	2.33812e-65	S1p
Mrpl17	1.55782e-69	0.398171	0.909	0.543	3.17452e-65	S1p
Chchd2	2.84421e-69	0.349894	0.995	0.963	5.79593e-65	S1p
Prelid1	3.65485e-69	0.394224	0.927	0.588	7.44785e-65	S1p
Cisd1	1.35025e-68	0.304563	0.776	0.341	2.75154e-64	S1p
Dazap1	1.37173e-68	0.338914	0.836	0.41	2.79531e-64	S1p
Atp5f1	1.42235e-68	0.391324	0.97	0.818	2.89847e-64	S1p
Srsf1	1.99937e-68	0.312718	0.824	0.396	4.07432e-64	S1p
Slc25a3	2.73686e-68	0.370485	0.986	0.917	5.57717e-64	S1p
Cops6	2.86008e-68	0.349527	0.865	0.469	5.82826e-64	S1p
Hnrnpa3	3.05219e-68	0.466276	0.959	0.835	6.21976e-64	S1p
Kitl	3.10095e-68	0.272626	0.518	0.166	6.31912e-64	S1p
Atp5k	6.32435e-68	0.412224	0.934	0.653	1.28878e-63	S1p
Psma4	9.09666e-67	0.444684	0.938	0.716	1.85372e-62	S1p
Carnmt1	2.05418e-66	0.284605	0.747	0.318	4.186e-62	S1p
Pdlim5	3.75205e-66	0.283236	0.708	0.294	7.64593e-62	S1p
Psmb3	5.53776e-66	0.447806	0.947	0.699	1.12848e-61	S1p
Siva1	5.80273e-66	0.475482	0.884	0.583	1.18248e-61	S1p
Ndufa2	6.40613e-66	0.372502	0.979	0.823	1.30544e-61	S1p
Srsf3	7.77839e-66	0.460818	0.961	0.811	1.58508e-61	S1p
Mt2	1.05498e-65	0.434934	0.922	0.599	2.14983e-61	S1p
Prmt1	1.18827e-65	0.395153	0.874	0.494	2.42146e-61	S1p
Clic1	3.12541e-65	0.437642	0.968	0.763	6.36895e-61	S1p
Prkar1a	4.79469e-65	0.438094	0.959	0.767	9.77063e-61	S1p
Aurkaip1	5.9315e-65	0.395438	0.865	0.512	1.20872e-60	S1p
Dynll1	7.96882e-65	0.446023	0.993	0.966	1.62389e-60	S1p
U2af1	1.43207e-64	0.381336	0.895	0.553	2.91828e-60	S1p
Ndufb8	2.37078e-64	0.40538	0.943	0.7	4.83117e-60	S1p
Vamp8	3.07003e-64	0.282369	0.685	0.277	6.25611e-60	S1p
Esd	3.87203e-64	0.395242	0.95	0.694	7.89043e-60	S1p
Cdk4	5.07439e-64	0.411713	0.927	0.672	1.03406e-59	S1p
Plp2	5.80812e-64	0.347034	0.879	0.483	1.18358e-59	S1p
Psip1	5.96836e-64	0.394626	0.865	0.489	1.21623e-59	S1p
Rps2	6.88876e-64	0.309221	1	0.999	1.40379e-59	S1p
Psmb4	1.02386e-63	0.403069	0.95	0.751	2.08641e-59	S1p
Tmem256	1.13738e-63	0.401845	0.932	0.649	2.31775e-59	S1p
Gpx4	2.46243e-63	0.358272	0.986	0.9	5.01793e-59	S1p
Slc25a4	3.33567e-63	0.379426	0.984	0.911	6.79744e-59	S1p
Tubb4b	3.85137e-63	0.637157	0.925	0.668	7.84833e-59	S1p
Atp5o.1	5.10633e-63	0.420121	0.959	0.777	1.04057e-58	S1p
Galk1	5.67296e-63	0.281	0.721	0.322	1.15604e-58	S1p
Anp32e	9.81989e-63	0.311717	0.808	0.385	2.0011e-58	S1p
Slirp	1.2148e-62	0.322132	0.847	0.429	2.47552e-58	S1p
Jpt1	1.55594e-62	0.469408	0.877	0.528	3.17069e-58	S1p
Psma2	1.98474e-62	0.3867	0.952	0.643	4.0445e-58	S1p
Rps17	3.75271e-62	0.348494	0.995	0.989	7.64727e-58	S1p
Fst	3.90421e-62	0.599792	0.938	0.649	7.95599e-58	S1p
Vim	5.6454e-62	0.465563	0.993	0.943	1.15042e-57	S1p
Gsto1	6.52616e-62	0.369004	0.758	0.38	1.3299e-57	S1p
Ube2s	7.27681e-62	0.562771	0.947	0.709	1.48287e-57	S1p
Tkt	7.4152e-62	0.420011	0.888	0.536	1.51107e-57	S1p
Stip1	1.62898e-61	0.277768	0.699	0.302	3.31953e-57	S1p
Uqcr11	2.15924e-61	0.447049	0.954	0.778	4.40009e-57	S1p
Fam213a	2.5883e-61	0.532736	0.642	0.282	5.27444e-57	S1p
Uqcrb	2.92365e-61	0.393672	0.977	0.83	5.95782e-57	S1p
Pgp	2.98471e-61	0.27729	0.744	0.335	6.08225e-57	S1p
Ndufc1	3.14782e-61	0.384055	0.952	0.661	6.41462e-57	S1p
Phf5a	3.44243e-61	0.34743	0.852	0.462	7.01499e-57	S1p
Cdkn2d	5.90318e-61	0.283526	0.459	0.153	1.20295e-56	S1p
Vmp1	6.2275e-61	0.420809	0.906	0.586	1.26904e-56	S1p
Tmem176a	7.89195e-61	0.427591	0.906	0.535	1.60822e-56	S1p
Ssrp1	8.94515e-61	0.380467	0.868	0.505	1.82284e-56	S1p
Pin1	9.01407e-61	0.283657	0.779	0.371	1.83689e-56	S1p
Atp5c1	1.1296e-60	0.395473	0.968	0.821	2.3019e-56	S1p
Basp1	1.23547e-60	0.368072	0.689	0.303	2.51765e-56	S1p
Col12a1	1.90829e-60	0.484255	0.74	0.34	3.88871e-56	S1p
Smarca4	2.28352e-60	0.267098	0.71	0.309	4.65335e-56	S1p
Mrpl18	2.84243e-60	0.350955	0.849	0.461	5.7923e-56	S1p
Rplp2	2.98113e-60	0.286299	1	1	6.07495e-56	S1p
Hmgcs1	3.06388e-60	0.320831	0.658	0.273	6.24357e-56	S1p
Hpf1	4.94168e-60	0.276089	0.719	0.318	1.00702e-55	S1p
Lyar	1.32634e-59	0.265062	0.703	0.306	2.70281e-55	S1p
Vps36	2.12543e-59	0.311898	0.799	0.399	4.33121e-55	S1p
Cct7	2.15462e-59	0.42093	0.909	0.627	4.39068e-55	S1p
Psmd2	2.84316e-59	0.344354	0.863	0.493	5.79379e-55	S1p
Ptx3	4.21355e-59	0.425124	0.384	0.11	8.58638e-55	S1p
Capg	8.10518e-59	0.36195	0.829	0.451	1.65167e-54	S1p
Gltp	1.25858e-58	0.258508	0.685	0.291	2.56473e-54	S1p
Atpif1	1.36236e-58	0.369613	0.986	0.874	2.77622e-54	S1p
Ndufa5	1.62043e-58	0.363546	0.943	0.642	3.3021e-54	S1p
Dek	1.97039e-58	0.465644	0.884	0.61	4.01527e-54	S1p
Ak2	2.05514e-58	0.285118	0.749	0.351	4.18797e-54	S1p
Erp29	2.99684e-58	0.387998	0.973	0.768	6.10697e-54	S1p
Thy1	9.22136e-58	0.351317	0.744	0.336	1.87913e-53	S1p
Eif2s2	1.33627e-57	0.392277	0.975	0.782	2.72305e-53	S1p
Mrpl57	1.4975e-57	0.310975	0.836	0.445	3.05161e-53	S1p
Pdap1	2.51787e-57	0.377884	0.934	0.667	5.13092e-53	S1p
Sf3b5	2.63865e-57	0.365212	0.925	0.631	5.37703e-53	S1p
Mt1	3.24505e-57	0.386162	0.989	0.832	6.61277e-53	S1p
Atox1	4.2009e-57	0.390388	0.957	0.79	8.5606e-53	S1p
Crip1	4.51773e-57	0.514084	0.995	0.814	9.20623e-53	S1p
Actn1	5.96767e-57	0.331076	0.824	0.421	1.21609e-52	S1p
Nudt21	7.54818e-57	0.34766	0.874	0.511	1.53817e-52	S1p
Mrpl51	1.39029e-56	0.323122	0.849	0.472	2.83314e-52	S1p
Rad21	1.6664e-56	0.377883	0.776	0.38	3.39579e-52	S1p
Ndufs5	1.72966e-56	0.368974	0.936	0.663	3.5247e-52	S1p
Srsf7	2.49288e-56	0.357731	0.831	0.474	5.07999e-52	S1p
Tma7	3.10752e-56	0.364705	0.963	0.802	6.3325e-52	S1p
Psmb10	3.1232e-56	0.326797	0.664	0.305	6.36445e-52	S1p
Ssna1	7.29589e-56	0.290733	0.813	0.409	1.48676e-51	S1p
Ube2m	7.4835e-56	0.319204	0.9	0.554	1.52499e-51	S1p
Psmc3	7.69219e-56	0.328627	0.888	0.531	1.56752e-51	S1p
Hsp90b1	7.76507e-56	0.364867	0.995	0.976	1.58237e-51	S1p
Fkbp4	8.36771e-56	0.318597	0.79	0.402	1.70517e-51	S1p
Naa10	9.78889e-56	0.252586	0.737	0.33	1.99478e-51	S1p
Psmd14	1.63719e-55	0.255605	0.779	0.376	3.33627e-51	S1p
Tfdp1	1.9982e-55	0.264888	0.721	0.335	4.07192e-51	S1p
Apex1	2.1129e-55	0.263301	0.662	0.29	4.30567e-51	S1p
Ppp1r14b	3.25233e-55	0.413955	0.938	0.672	6.6276e-51	S1p
Tpi1	5.30821e-55	0.370895	0.938	0.707	1.08171e-50	S1p
Mrpl12	5.92167e-55	0.302562	0.836	0.441	1.20672e-50	S1p
Nedd8	5.99752e-55	0.355543	0.963	0.807	1.22218e-50	S1p
Taf10	1.61152e-54	0.362153	0.906	0.601	3.28396e-50	S1p
Atp5l	1.7157e-54	0.344002	0.979	0.903	3.49624e-50	S1p
Psmb7	1.78097e-54	0.292956	0.82	0.42	3.62926e-50	S1p
Naa50	2.9801e-54	0.330789	0.902	0.547	6.07284e-50	S1p
Btf3	3.05817e-54	0.34054	0.984	0.973	6.23193e-50	S1p
Tpm4	3.13247e-54	0.362971	0.954	0.754	6.38334e-50	S1p
Psmb5	3.53584e-54	0.360774	0.904	0.62	7.20534e-50	S1p
Eif4a3	7.78923e-54	0.263465	0.799	0.392	1.58729e-49	S1p
Rbx1	8.73186e-54	0.350601	0.957	0.761	1.77938e-49	S1p
Has1	9.1275e-54	0.351177	0.783	0.377	1.86e-49	S1p
Cct8	1.29776e-53	0.343174	0.92	0.637	2.64458e-49	S1p
Pa2g4	1.55788e-53	0.324956	0.833	0.468	3.17465e-49	S1p
Gstp1	2.27663e-53	0.307132	0.799	0.408	4.63933e-49	S1p
Oaz1	3.52808e-53	0.26906	0.995	0.982	7.18953e-49	S1p
Lsm3	5.7518e-53	0.34566	0.779	0.42	1.1721e-48	S1p
Atp5g3	7.37998e-53	0.329445	0.947	0.674	1.50389e-48	S1p
Ccl2	7.58528e-53	0.516827	0.491	0.179	1.54573e-48	S1p
Elob	8.72823e-53	0.285958	0.989	0.928	1.77864e-48	S1p
Psmd13	8.87022e-53	0.27425	0.804	0.403	1.80757e-48	S1p
Atp5j	9.224e-53	0.308096	0.977	0.895	1.87967e-48	S1p
Psma5	9.56812e-53	0.358428	0.884	0.595	1.94979e-48	S1p
Nudc	1.20291e-52	0.343892	0.847	0.535	2.4513e-48	S1p
Mrps14	1.22417e-52	0.343058	0.916	0.594	2.49461e-48	S1p
Lmna	1.24057e-52	0.425758	0.982	0.83	2.52803e-48	S1p
S100a10	1.53037e-52	0.344994	0.995	0.979	3.11859e-48	S1p
Arpp19	2.61454e-52	0.311696	0.9	0.535	5.32791e-48	S1p
Rpl31	2.8199e-52	0.323351	0.993	0.978	5.7464e-48	S1p
Cct3	2.9345e-52	0.381867	0.922	0.626	5.97992e-48	S1p
Pi16	3.13015e-52	0.344169	0.861	0.453	6.37862e-48	S1p
D8Ertd738e	3.72085e-52	0.327013	0.963	0.728	7.58235e-48	S1p
Atp5e	4.52895e-52	0.291856	0.993	0.967	9.22909e-48	S1p
Ednra	8.70273e-52	0.284367	0.765	0.369	1.77344e-47	S1p
Pcbp1	8.83213e-52	0.32776	0.977	0.828	1.79981e-47	S1p
Gng5	9.13211e-52	0.293887	1	0.936	1.86094e-47	S1p
Gas7	1.20782e-51	0.270033	0.728	0.349	2.46129e-47	S1p
Edf1	1.35248e-51	0.351185	0.952	0.73	2.75608e-47	S1p
Eif4a1	1.63339e-51	0.344755	0.984	0.947	3.32853e-47	S1p
Hnrnpm	1.81819e-51	0.345296	0.922	0.6	3.70511e-47	S1p
Anapc11	2.01674e-51	0.309234	0.888	0.534	4.10971e-47	S1p
Psme1	2.6661e-51	0.426155	0.865	0.57	5.43298e-47	S1p
Pdia6	3.32507e-51	0.335119	0.982	0.877	6.77584e-47	S1p
Rpl35	3.4162e-51	0.272198	0.998	0.998	6.96153e-47	S1p
Vcan	4.09348e-51	0.416489	0.936	0.603	8.3417e-47	S1p
Arf5	6.74768e-51	0.308085	0.982	0.897	1.37504e-46	S1p
Pcsk5	8.31429e-51	0.40102	0.909	0.564	1.69429e-46	S1p
Mrpl14	8.89989e-51	0.326874	0.824	0.498	1.81362e-46	S1p
Ndufab1	1.08016e-50	0.348534	0.938	0.659	2.20116e-46	S1p
Polr2l	1.65983e-50	0.273728	0.817	0.43	3.38239e-46	S1p
Tuba1c	1.90234e-50	0.344471	0.628	0.28	3.8766e-46	S1p
H2afy	3.34403e-50	0.320021	0.909	0.579	6.81446e-46	S1p
Cbx3	3.61464e-50	0.360345	0.966	0.772	7.36592e-46	S1p
Ssbp3	3.74326e-50	0.33359	0.826	0.48	7.62802e-46	S1p
Hdgf	4.00277e-50	0.369058	0.927	0.663	8.15685e-46	S1p
Nhp2	7.04455e-50	0.333457	0.799	0.438	1.43554e-45	S1p
Pfdn6	9.82319e-50	0.256334	0.749	0.368	2.00177e-45	S1p
Snrpd2	1.07237e-49	0.359868	0.959	0.786	2.18527e-45	S1p
Uqcc2	1.4281e-49	0.312073	0.932	0.638	2.91019e-45	S1p
Mrpl20	2.2675e-49	0.316192	0.897	0.573	4.62072e-45	S1p
Mrpl42	3.24444e-49	0.294808	0.87	0.526	6.61151e-45	S1p
Cox7b	3.4892e-49	0.375549	0.952	0.792	7.1103e-45	S1p
Cct2	3.73542e-49	0.362463	0.929	0.678	7.61204e-45	S1p
Eif2s1	4.52619e-49	0.279609	0.799	0.425	9.22348e-45	S1p
Sec61b	5.1726e-49	0.325811	0.966	0.762	1.05407e-44	S1p
Mrfap1	5.30245e-49	0.297538	0.975	0.903	1.08053e-44	S1p
Ndufb7	5.85249e-49	0.328122	0.906	0.624	1.19262e-44	S1p
Cox6c	1.14383e-48	0.344725	0.998	0.974	2.33089e-44	S1p
Eloc	1.25475e-48	0.320749	0.909	0.602	2.55694e-44	S1p
Tomm20	1.59899e-48	0.329459	0.954	0.745	3.25843e-44	S1p
Ly6c1	1.64669e-48	0.450325	0.904	0.575	3.35562e-44	S1p
Ssr2	1.96533e-48	0.355613	0.97	0.821	4.00496e-44	S1p
Dclk1	2.08799e-48	0.356347	0.829	0.458	4.25491e-44	S1p
Gpx7	2.13683e-48	0.41376	0.874	0.512	4.35443e-44	S1p
Psmb2	2.41049e-48	0.327754	0.927	0.687	4.9121e-44	S1p
Mrpl52	4.1149e-48	0.319565	0.95	0.794	8.38534e-44	S1p
Tspan4	7.27108e-48	0.293062	0.822	0.457	1.4817e-43	S1p
Cyb5r3	9.63468e-48	0.334791	0.922	0.611	1.96336e-43	S1p
Ndufa8	1.08334e-47	0.296058	0.906	0.576	2.20763e-43	S1p
Ndufs8	1.23003e-47	0.277985	0.79	0.425	2.50655e-43	S1p
Nudcd2	1.6225e-47	0.260557	0.795	0.41	3.30633e-43	S1p
Psma1	1.77179e-47	0.289178	0.865	0.499	3.61056e-43	S1p
Ube2l3	2.55993e-47	0.298711	0.89	0.581	5.21663e-43	S1p
Aprt	2.67212e-47	0.428432	0.945	0.811	5.44525e-43	S1p
Bhlhe40	3.15942e-47	0.375259	0.82	0.461	6.43827e-43	S1p
Ap2s1	3.60114e-47	0.289689	0.897	0.545	7.3384e-43	S1p
Bzw1	4.90549e-47	0.314122	0.941	0.731	9.99641e-43	S1p
Kpnb1	5.06743e-47	0.273395	0.833	0.455	1.03264e-42	S1p
Cyc1	6.54302e-47	0.265	0.817	0.441	1.33334e-42	S1p
Rps11	7.05927e-47	0.271931	1	0.999	1.43854e-42	S1p
Tbcb	8.33975e-47	0.276833	0.799	0.438	1.69947e-42	S1p
Hnrnpk	1.0275e-46	0.27289	0.984	0.916	2.09383e-42	S1p
Sem1	1.07173e-46	0.305299	0.984	0.922	2.18397e-42	S1p
Ifi27l2a	1.12902e-46	0.541173	0.943	0.768	2.30073e-42	S1p
Plac8	3.48037e-46	0.422719	0.991	0.948	7.0923e-42	S1p
Snu13	3.8514e-46	0.331358	0.943	0.75	7.84838e-42	S1p
Lgals3	3.87255e-46	0.362264	0.783	0.434	7.89148e-42	S1p
Ugcg	4.69665e-46	0.274756	0.742	0.369	9.57083e-42	S1p
Calm3	6.74179e-46	0.318648	0.934	0.677	1.37384e-41	S1p
Ucp2	9.30624e-46	0.317584	0.865	0.502	1.89643e-41	S1p
Ssr4	1.00546e-45	0.315178	0.989	0.916	2.04892e-41	S1p
Ufm1	1.5443e-45	0.277116	0.886	0.512	3.14696e-41	S1p
Arpc2	1.59148e-45	0.293916	0.982	0.799	3.24311e-41	S1p
Fkbp3	1.83652e-45	0.308924	0.87	0.53	3.74247e-41	S1p
Cct4	4.02338e-45	0.312863	0.911	0.654	8.19885e-41	S1p
Tpm1	4.75602e-45	0.466631	0.97	0.771	9.69182e-41	S1p
Ndufb2	5.70093e-45	0.299885	0.922	0.629	1.16174e-40	S1p
1810037I17Rik	5.72517e-45	0.344926	0.95	0.708	1.16667e-40	S1p
Tcp1	1.05763e-44	0.309081	0.89	0.616	2.15523e-40	S1p
Ndufa3	1.19059e-44	0.299856	0.936	0.638	2.42619e-40	S1p
Timm10b	1.30776e-44	0.29426	0.893	0.582	2.66495e-40	S1p
Emp3	1.5934e-44	0.324341	0.984	0.87	3.24702e-40	S1p
Mrps16	2.01375e-44	0.297495	0.861	0.538	4.10361e-40	S1p
Adh5	2.21109e-44	0.287222	0.76	0.42	4.50576e-40	S1p
Mrpl21	2.3721e-44	0.261066	0.79	0.421	4.83386e-40	S1p
Smdt1	4.00416e-44	0.311746	0.947	0.725	8.15968e-40	S1p
Bub3	4.33908e-44	0.254536	0.664	0.311	8.84218e-40	S1p
Tardbp	6.88965e-44	0.274517	0.842	0.482	1.40397e-39	S1p
Gtf2h5	7.5773e-44	0.293103	0.934	0.679	1.5441e-39	S1p
Atp5a1	9.93943e-44	0.297979	0.973	0.873	2.02546e-39	S1p
Atp5h	1.05719e-43	0.293451	0.986	0.927	2.15433e-39	S1p
Vdac2	1.09536e-43	0.302767	0.934	0.641	2.23213e-39	S1p
Ube2i	3.15473e-43	0.297217	0.929	0.677	6.42871e-39	S1p
Psmc5	3.78867e-43	0.275476	0.84	0.491	7.72056e-39	S1p
Snx3	6.31138e-43	0.289874	0.954	0.716	1.28613e-38	S1p
Rac1	7.10368e-43	0.293227	0.961	0.768	1.44759e-38	S1p
Commd1	8.66262e-43	0.266034	0.84	0.485	1.76527e-38	S1p
Cxcl2	1.06113e-42	0.543226	0.313	0.097	2.16237e-38	S1p
Rpl27	1.87642e-42	0.286948	0.995	0.977	3.82378e-38	S1p
Psmb6	2.11989e-42	0.314215	0.936	0.692	4.31991e-38	S1p
Cct5	2.76125e-42	0.334704	0.932	0.713	5.62687e-38	S1p
Calm2	4.75656e-42	0.355045	0.991	0.901	9.69291e-38	S1p
Srp19	5.68458e-42	0.282075	0.929	0.644	1.1584e-37	S1p
Fkbp2	6.02529e-42	0.311177	0.897	0.605	1.22783e-37	S1p
Phb2	6.06689e-42	0.289622	0.909	0.604	1.23631e-37	S1p
Mdh1	1.46693e-41	0.282229	0.865	0.537	2.98932e-37	S1p
P4hb	1.80257e-41	0.285915	0.986	0.911	3.67328e-37	S1p
Ckap4	2.60995e-41	0.399668	0.979	0.739	5.31856e-37	S1p
Pomp	3.73729e-41	0.295307	0.941	0.72	7.61584e-37	S1p
Rdh10	5.69017e-41	0.293989	0.765	0.408	1.15954e-36	S1p
Srgn	5.72715e-41	0.378028	0.952	0.738	1.16708e-36	S1p
Ap2m1	6.9192e-41	0.279085	0.918	0.637	1.40999e-36	S1p
Ndufa11	7.02774e-41	0.295265	0.945	0.715	1.43211e-36	S1p
Psma3	8.71109e-41	0.309738	0.947	0.804	1.77515e-36	S1p
Atp5d	1.1283e-40	0.320466	0.979	0.889	2.29924e-36	S1p
Polr2f	1.22259e-40	0.303604	0.943	0.688	2.49139e-36	S1p
Ubl5	1.32584e-40	0.288542	0.963	0.784	2.70179e-36	S1p
Cnih4	1.38128e-40	0.28708	0.893	0.548	2.81476e-36	S1p
Rpl29	1.41212e-40	0.263529	0.888	0.575	2.87763e-36	S1p
Eif1ax	1.45922e-40	0.257698	0.884	0.581	2.97361e-36	S1p
Emg1	1.72373e-40	0.26012	0.861	0.548	3.51262e-36	S1p
1500015O10Rik	1.9862e-40	0.25223	0.377	0.133	4.04748e-36	S1p
Dennd4a	2.6467e-40	0.258986	0.646	0.306	5.39345e-36	S1p
Pdcd5	3.47816e-40	0.291609	0.938	0.646	7.08779e-36	S1p
Swi5	5.02238e-40	0.267682	0.984	0.849	1.02346e-35	S1p
Bola2	5.47014e-40	0.272615	0.872	0.573	1.11471e-35	S1p
Pebp1	2.61401e-39	0.304601	0.968	0.841	5.32683e-35	S1p
Tpm3	3.21348e-39	0.29779	0.968	0.774	6.54842e-35	S1p
Sptssa	3.81608e-39	0.354945	0.947	0.785	7.7764e-35	S1p
Ssb	4.07971e-39	0.285177	0.945	0.723	8.31364e-35	S1p
Metap2	4.9665e-39	0.287463	0.92	0.64	1.01207e-34	S1p
Srsf9	1.00097e-38	0.25167	0.861	0.542	2.03977e-34	S1p
Magoh	1.00561e-38	0.257582	0.872	0.526	2.04923e-34	S1p
Rbbp7	1.1889e-38	0.282062	0.938	0.681	2.42273e-34	S1p
Gnb1	1.48046e-38	0.262585	0.952	0.683	3.01688e-34	S1p
Ndufa12	1.67968e-38	0.311389	0.872	0.591	3.42284e-34	S1p
Wnt4	1.82077e-38	0.39514	0.457	0.19	3.71036e-34	S1p
Fn1	1.88957e-38	0.308578	0.991	0.85	3.85056e-34	S1p
Ddx39b	2.31136e-38	0.296065	0.922	0.645	4.71009e-34	S1p
Dnaja2	3.30064e-38	0.287221	0.89	0.598	6.72605e-34	S1p
Eny2	4.03482e-38	0.290612	0.947	0.694	8.22215e-34	S1p
Cox6a1	4.33466e-38	0.2663	0.927	0.681	8.83317e-34	S1p
Eif3k	7.19956e-38	0.284066	0.952	0.831	1.46713e-33	S1p
Mtch1	9.32659e-38	0.290908	0.95	0.813	1.90057e-33	S1p
Psma6	1.10443e-37	0.262584	0.865	0.538	2.25062e-33	S1p
Ndufb10	1.11737e-37	0.289956	0.934	0.703	2.27698e-33	S1p
Reep5	1.26365e-37	0.277385	0.927	0.646	2.57506e-33	S1p
Vcp	1.71089e-37	0.279629	0.932	0.685	3.48644e-33	S1p
Gnb2	2.31902e-37	0.27215	0.973	0.858	4.7257e-33	S1p
Tubb6	2.54969e-37	0.376487	0.804	0.515	5.19576e-33	S1p
Hnrnpa2b1	3.74498e-37	0.254068	0.986	0.936	7.63152e-33	S1p
Arl6ip1	3.87079e-37	0.585056	0.856	0.567	7.8879e-33	S1p
Timm8b	5.76987e-37	0.26905	0.863	0.555	1.17578e-32	S1p
2010107E04Rik	2.55519e-36	0.273663	0.963	0.771	5.20696e-32	S1p
Snrpd3	2.56358e-36	0.27149	0.822	0.511	5.22407e-32	S1p
Romo1	2.57293e-36	0.277745	0.943	0.724	5.24311e-32	S1p
Hcfc1r1	2.59726e-36	0.31523	0.929	0.706	5.2927e-32	S1p
Gng12	3.02603e-36	0.269166	0.961	0.796	6.16644e-32	S1p
Gspt1	3.31958e-36	0.267115	0.918	0.677	6.76464e-32	S1p
Psmb1	3.63611e-36	0.256963	0.973	0.878	7.40966e-32	S1p
G3bp1	4.08441e-36	0.268841	0.89	0.607	8.32322e-32	S1p
Eif3i	1.16096e-35	0.29831	0.936	0.769	2.3658e-31	S1p
Snrpb	1.34507e-35	0.252068	0.943	0.767	2.74099e-31	S1p
Bax	1.48525e-35	0.265779	0.863	0.541	3.02663e-31	S1p
Mrps24	2.0083e-35	0.259631	0.909	0.661	4.09251e-31	S1p
Ywhab	4.86699e-35	0.266207	0.954	0.729	9.91796e-31	S1p
Csrp1	9.08886e-35	0.297064	0.895	0.609	1.85213e-30	S1p
Etfb	1.3904e-34	0.267943	0.897	0.643	2.83337e-30	S1p
Tbca	1.68244e-34	0.258606	0.932	0.721	3.42847e-30	S1p
Sh3bgrl	3.35712e-34	0.268217	0.927	0.685	6.84114e-30	S1p
Id3	3.72656e-34	0.394665	0.936	0.737	7.59398e-30	S1p
Tbrg1	4.91872e-34	0.284706	0.92	0.698	1.00234e-29	S1p
C1qbp	9.31436e-34	0.298723	0.829	0.567	1.89808e-29	S1p
Tmem167	1.07328e-33	0.253364	0.963	0.774	2.18713e-29	S1p
Sub1	2.52035e-33	0.256403	0.963	0.767	5.13598e-29	S1p
Ywhah	1.02091e-32	0.283307	0.863	0.574	2.08042e-28	S1p
S100a16	1.26131e-32	0.274342	0.897	0.62	2.57029e-28	S1p
Cthrc1	1.76482e-32	0.354513	0.511	0.236	3.59635e-28	S1p
Pmepa1	2.74598e-32	0.253453	0.916	0.588	5.59575e-28	S1p
Lamtor2	1.06651e-31	0.250382	0.902	0.626	2.17334e-27	S1p
Capzb	9.01768e-31	0.258524	0.911	0.687	1.83762e-26	S1p
Ifitm3	2.59166e-30	0.252971	1	0.975	5.28129e-26	S1p
Tmsb10	4.20043e-30	0.260848	0.998	0.991	8.55964e-26	S1p
Gm10260	6.19793e-30	0.252154	0.973	0.893	1.26301e-25	S1p
Glo1	1.87545e-28	0.283929	0.938	0.785	3.82179e-24	S1p
Cd74	2.00538e-27	0.585439	0.279	0.102	4.08656e-23	S1p
Lyz2	5.49987e-27	0.319013	0.377	0.158	1.12076e-22	S1p
Serpina3n	6.86435e-27	0.447428	0.553	0.3	1.39882e-22	S1p
Cxcl1	6.88235e-27	0.260481	0.587	0.303	1.40249e-22	S1p
Cebpb	2.40549e-26	0.283003	0.973	0.87	4.9019e-22	S1p
Hspb1	2.5585e-26	0.27044	0.781	0.462	5.21372e-22	S1p
Ccl7	5.74015e-26	0.297849	0.356	0.156	1.16973e-21	S1p
Prrx1	8.27749e-26	0.250126	0.888	0.639	1.68679e-21	S1p
Tagln	1.43574e-22	0.452736	0.55	0.307	2.92575e-18	S1p
Atp2b1	2.76838e-22	0.252736	0.934	0.774	5.64141e-18	S1p
Lox	3.33624e-21	0.264297	0.947	0.772	6.7986e-17	S1p
Acta2	4.63376e-21	0.785762	0.39	0.198	9.44268e-17	S1p
Col11a1	2.19134e-20	0.443191	0.58	0.365	4.46551e-16	S1p
Tac2	4.75712e-18	0.297266	0.539	0.305	9.69406e-14	S1p
Nfkb1	3.30036e-16	0.256319	0.662	0.437	6.72547e-12	S1p
Hba-a1	7.11186e-05	0.365358	0.347	0.228	1	S1p
Hbb-bs	0.000112642	0.633082	0.368	0.242	1	S1p
Birc5	6.87201e-253	1.20642	0.85	0.067	1.40038e-248	S3p
Cystm1	2.32416e-245	1.53646	0.914	0.082	4.73617e-241	S3p
Cdca8	6.71535e-232	0.756329	0.721	0.049	1.36845e-227	S3p
Ccna2	1.57474e-231	0.733745	0.679	0.042	3.209e-227	S3p
Nusap1	1.1842e-216	0.678442	0.621	0.038	2.41317e-212	S3p
Map7d2	7.26254e-210	1.08999	0.786	0.069	1.47996e-205	S3p
Spc24	7.0362e-209	1.06645	0.85	0.087	1.43384e-204	S3p
Sfrp5	3.1198e-208	1.47883	0.757	0.063	6.35752e-204	S3p
Anxa8	1.82466e-207	1.19707	0.686	0.051	3.71829e-203	S3p
Ube2c	4.72958e-203	1.47323	0.743	0.064	9.63794e-199	S3p
Nccrp1	1.48999e-202	0.772114	0.614	0.039	3.0363e-198	S3p
Hmmr	3.1214e-201	0.648354	0.586	0.036	6.36079e-197	S3p
Tdo2	4.34025e-196	2.48372	0.979	0.135	8.84456e-192	S3p
Aoc1	1.14386e-194	1.12473	0.707	0.058	2.33096e-190	S3p
Dlk2	1.52286e-193	0.611104	0.593	0.039	3.10327e-189	S3p
Drd4	1.29998e-192	0.972194	0.629	0.045	2.6491e-188	S3p
Hist1h2ap	8.21598e-191	1.23471	0.614	0.043	1.67425e-186	S3p
Sgo1	7.82177e-190	0.551302	0.55	0.035	1.59392e-185	S3p
Rrm2	1.33285e-186	2.45024	1	0.157	2.71608e-182	S3p
Cdca3	6.93069e-186	0.636055	0.643	0.049	1.41234e-181	S3p
Pbk	3.06516e-183	0.485737	0.514	0.03	6.24618e-179	S3p
Nuf2	4.66572e-179	0.333994	0.5	0.029	9.50781e-175	S3p
2200002D01Rik	2.56016e-177	0.891775	0.75	0.073	5.21709e-173	S3p
Anln	1.17926e-174	0.595951	0.593	0.044	2.40309e-170	S3p
Mt3	1.25818e-174	2.57384	0.8	0.092	2.56392e-170	S3p
Cdc20	6.20025e-170	0.725866	0.629	0.052	1.26349e-165	S3p
Tpx2	1.4186e-169	0.671445	0.621	0.05	2.89083e-165	S3p
Slc6a12	2.4438e-169	0.581523	0.536	0.036	4.97997e-165	S3p
Parpbp	4.69565e-169	0.281398	0.386	0.017	9.56879e-165	S3p
Ccnb1	1.67946e-168	0.560742	0.514	0.033	3.4224e-164	S3p
Ckap2l	1.93315e-168	0.461401	0.507	0.032	3.93938e-164	S3p
Lama5	9.61475e-167	0.665714	0.614	0.05	1.95929e-162	S3p
Pdzk1ip1	3.36413e-166	1.1117	0.521	0.035	6.85543e-162	S3p
Wnt10a	1.2758e-163	0.594651	0.564	0.042	2.59982e-159	S3p
Mt4	2.88951e-163	2.6627	0.707	0.074	5.88824e-159	S3p
Top2a	2.52693e-161	0.88837	0.664	0.062	5.14938e-157	S3p
Dio3	2.63301e-157	1.80491	0.907	0.137	5.36555e-153	S3p
Cenpe	3.09569e-157	0.51495	0.529	0.038	6.30839e-153	S3p
Serpinb6b	4.85027e-156	1.32547	0.871	0.125	9.88388e-152	S3p
Cdkn3	8.2533e-156	0.449395	0.507	0.035	1.68186e-151	S3p
Pclaf	1.12924e-155	0.91693	0.693	0.069	2.30116e-151	S3p
Bub1	2.80583e-154	0.267404	0.429	0.024	5.71772e-150	S3p
Dmkn	5.08424e-152	2.20705	0.893	0.139	1.03607e-147	S3p
Padi2	4.43202e-151	0.551862	0.571	0.047	9.03156e-147	S3p
Prc1	4.7835e-151	0.652363	0.586	0.05	9.74781e-147	S3p
Spdl1	3.01545e-150	0.268987	0.429	0.025	6.14487e-146	S3p
Ncapg	4.4398e-149	0.282951	0.457	0.029	9.04743e-145	S3p
Mki67	2.66484e-146	0.655537	0.6	0.054	5.43041e-142	S3p
Ska1	6.16328e-146	0.265183	0.407	0.023	1.25595e-141	S3p
Ect2	1.14107e-144	0.336373	0.479	0.034	2.32527e-140	S3p
Sorbs2	2.60671e-144	1.00142	0.721	0.085	5.31196e-140	S3p
Cenpf	5.85501e-143	0.641551	0.529	0.042	1.19313e-138	S3p
Ass1	1.85662e-142	1.62785	0.921	0.167	3.78342e-138	S3p
Cyp11a1	2.7158e-140	1.0762	0.543	0.047	5.53425e-136	S3p
Nek2	2.75723e-140	0.259972	0.329	0.015	5.61869e-136	S3p
Notum	3.23595e-139	0.309261	0.329	0.015	6.59423e-135	S3p
E2f8	4.59626e-138	0.421642	0.507	0.041	9.36625e-134	S3p
Atoh8	2.67352e-137	0.673378	0.643	0.069	5.44809e-133	S3p
Dlgap5	8.28603e-136	0.30103	0.414	0.027	1.68853e-131	S3p
Aurka	1.19479e-134	0.435749	0.379	0.022	2.43474e-130	S3p
Tinagl1	1.69002e-134	0.963322	0.814	0.123	3.44391e-130	S3p
Kif11	3.55204e-134	0.313739	0.414	0.027	7.23836e-130	S3p
Adgrf4	2.08869e-133	0.583121	0.5	0.041	4.25633e-129	S3p
Eva1c	8.30857e-132	0.902157	0.8	0.117	1.69312e-127	S3p
Ndc80	2.43642e-131	0.263831	0.364	0.021	4.96495e-127	S3p
Plk1	2.19331e-130	0.28714	0.407	0.026	4.46952e-126	S3p
Plekha7	5.15057e-130	0.420208	0.55	0.051	1.04958e-125	S3p
A2m	1.882e-129	2.24693	0.979	0.228	3.83514e-125	S3p
Cldn3	2.99689e-129	0.671087	0.493	0.041	6.10706e-125	S3p
Tacc3	1.36572e-128	0.387783	0.536	0.049	2.78307e-124	S3p
Spc25	1.86056e-127	0.264644	0.421	0.029	3.79145e-123	S3p
Sgo2a	9.34269e-127	0.274516	0.414	0.028	1.90385e-122	S3p
Knl1	1.37713e-126	0.335148	0.429	0.031	2.80632e-122	S3p
Asf1b	1.62002e-126	0.261747	0.386	0.025	3.30129e-122	S3p
Racgap1	5.14389e-126	0.348522	0.507	0.044	1.04822e-121	S3p
Kif2c	2.08713e-125	0.287901	0.343	0.019	4.25315e-121	S3p
Cenpa	6.04533e-124	0.955869	0.657	0.082	1.23192e-119	S3p
Cdk1	1.74053e-123	0.827748	0.743	0.109	3.54685e-119	S3p
Gatm	2.04096e-123	2.25781	0.914	0.196	4.15907e-119	S3p
Hist1h2ad	1.1258e-122	0.335651	0.257	0.01	2.29415e-118	S3p
Ccnb2	9.17726e-122	0.590913	0.571	0.061	1.87014e-117	S3p
Cenpw	9.53047e-122	0.60566	0.693	0.092	1.94212e-117	S3p
Igsf11	1.46292e-121	0.444715	0.536	0.051	2.98113e-117	S3p
Bub1b	1.60459e-121	0.26158	0.386	0.026	3.26983e-117	S3p
Dpp4	1.02677e-120	0.473516	0.486	0.043	2.09235e-116	S3p
Knstrn	9.73429e-115	0.369809	0.486	0.045	1.98365e-110	S3p
Cmtm8	4.9835e-113	0.386386	0.4	0.03	1.01554e-108	S3p
Hist1h2ae	8.29123e-113	0.696432	0.429	0.036	1.68959e-108	S3p
Aurkb	2.14055e-111	0.314342	0.371	0.026	4.36201e-107	S3p
Diaph3	3.05828e-111	0.290765	0.493	0.047	6.23216e-107	S3p
Gcnt3	3.09843e-111	0.312957	0.293	0.016	6.31398e-107	S3p
Pmaip1	6.00261e-109	0.351959	0.4	0.032	1.22321e-104	S3p
F11r	1.34942e-107	0.405025	0.421	0.036	2.74984e-103	S3p
Sct	2.16239e-106	1.01951	0.629	0.088	4.40651e-102	S3p
Cenpp	9.56078e-106	0.263283	0.4	0.033	1.9483e-101	S3p
Acot11	5.52651e-105	0.50886	0.529	0.059	1.12619e-100	S3p
Slc30a2	3.36074e-103	0.268889	0.379	0.03	6.84851e-99	S3p
Cenpm	1.07811e-102	0.337897	0.521	0.058	2.19698e-98	S3p
Klf5	2.93673e-100	1.18472	0.8	0.167	5.98447e-96	S3p
Hopx	2.38938e-99	0.964047	0.557	0.072	4.86908e-95	S3p
Slc25a33	6.62784e-96	0.789948	0.736	0.131	1.35062e-91	S3p
Bmp8a	1.83196e-95	0.342301	0.379	0.032	3.73318e-91	S3p
Rrm1	2.80573e-95	1.09694	0.85	0.22	5.71753e-91	S3p
Psca	3.70165e-95	0.874307	0.371	0.031	7.54321e-91	S3p
S100a4	5.30894e-95	2.01065	0.886	0.237	1.08186e-90	S3p
Mbnl3	4.32307e-94	0.300593	0.279	0.017	8.80955e-90	S3p
Cda	1.82317e-93	0.521308	0.421	0.042	3.71526e-89	S3p
Kcnn4	2.17478e-92	0.285657	0.307	0.022	4.43177e-88	S3p
Rad51ap1	6.97775e-92	0.250533	0.343	0.027	1.42193e-87	S3p
Bdnf	9.38132e-92	0.413738	0.457	0.051	1.91173e-87	S3p
Cdh3	5.07651e-91	0.448426	0.543	0.072	1.03449e-86	S3p
Slc2a1	2.73669e-90	0.841749	0.679	0.123	5.57683e-86	S3p
Nipal1	1.84952e-89	0.405945	0.407	0.041	3.76896e-85	S3p
Serpinb9b	4.10439e-89	0.469784	0.421	0.044	8.36392e-85	S3p
Dck	6.89116e-89	0.603874	0.607	0.096	1.40428e-84	S3p
Srd5a1	1.42566e-88	0.442552	0.5	0.062	2.9052e-84	S3p
Pttg1	1.93647e-87	0.654117	0.557	0.08	3.94614e-83	S3p
Prr11	2.36315e-86	0.250683	0.321	0.026	4.81563e-82	S3p
Cst9	5.5349e-86	0.473006	0.314	0.025	1.1279e-81	S3p
Hand2	7.77681e-86	1.20648	0.979	0.335	1.58476e-81	S3p
Cenpk	8.53251e-86	0.283872	0.421	0.046	1.73875e-81	S3p
Dbf4	5.57175e-85	0.367815	0.507	0.066	1.13541e-80	S3p
Aqp1	6.72455e-85	0.505382	0.543	0.075	1.37033e-80	S3p
Rnaseh2a	7.32066e-85	1.03376	0.85	0.237	1.49181e-80	S3p
Coch	7.6286e-84	0.895824	0.421	0.048	1.55456e-79	S3p
Tk1	2.37951e-83	0.337308	0.429	0.048	4.84896e-79	S3p
Aldh1b1	1.58232e-82	0.381703	0.536	0.074	3.22445e-78	S3p
Smim1	8.39204e-82	1.27591	0.936	0.371	1.71013e-77	S3p
Syce2	1.8511e-81	0.272854	0.429	0.049	3.77217e-77	S3p
Bcam	2.19846e-81	0.664628	0.543	0.083	4.48002e-77	S3p
Cox5a	2.25533e-81	1.60601	0.993	0.722	4.59591e-77	S3p
Cks1b	3.4231e-81	1.1972	0.9	0.359	6.9756e-77	S3p
Cenpq	1.66197e-80	0.343267	0.55	0.08	3.38675e-76	S3p
Dhcr24	1.84944e-80	0.440766	0.5	0.069	3.76878e-76	S3p
Mad2l1	3.78991e-80	0.362504	0.521	0.074	7.72309e-76	S3p
Gmnn	2.85928e-79	0.501353	0.464	0.061	5.82664e-75	S3p
Dhfr	3.48607e-79	0.602232	0.607	0.103	7.10392e-75	S3p
Wars	8.46549e-79	0.858337	0.757	0.184	1.7251e-74	S3p
Prps2	8.41054e-78	1.21918	0.9	0.324	1.7139e-73	S3p
Trim59	2.46148e-76	0.44921	0.586	0.1	5.016e-72	S3p
S100a6	1.03701e-75	1.77155	1	0.994	2.11322e-71	S3p
Kif20b	1.1366e-75	0.271834	0.371	0.039	2.31616e-71	S3p
Gpx3	1.56952e-75	1.54662	1	0.961	3.19837e-71	S3p
Txn1	3.17996e-75	1.40899	1	0.914	6.48012e-71	S3p
Nampt	5.34004e-75	1.44335	0.921	0.396	1.08819e-70	S3p
Cox8a	7.05592e-75	1.25037	0.986	0.965	1.43786e-70	S3p
Parm1	8.87577e-75	0.430671	0.493	0.071	1.8087e-70	S3p
Ppia	1.0672e-74	1.00173	1	0.992	2.17475e-70	S3p
Hmgb2	1.96586e-74	1.78698	0.95	0.584	4.00603e-70	S3p
B4galnt1	8.21373e-74	0.586766	0.657	0.134	1.67379e-69	S3p
Dock5	8.30176e-74	0.373959	0.457	0.062	1.69173e-69	S3p
Cox7c	2.27527e-72	1.04558	0.986	0.942	4.63655e-68	S3p
Wnt4	2.44622e-72	1.06476	0.757	0.196	4.98491e-68	S3p
Nrm	1.04057e-71	0.464748	0.614	0.119	2.12048e-67	S3p
Lmcd1	2.37059e-71	0.274425	0.421	0.054	4.83079e-67	S3p
Cks2	2.6232e-71	1.09894	0.829	0.275	5.34555e-67	S3p
Nudt5	1.31454e-70	1.03172	0.836	0.284	2.67876e-66	S3p
Taldo1	2.12748e-70	1.2781	0.964	0.52	4.33538e-66	S3p
Uqcr10	2.49781e-70	1.14684	0.971	0.797	5.09004e-66	S3p
Ano1	5.26268e-70	0.834199	0.707	0.163	1.07243e-65	S3p
Isyna1	6.64675e-70	1.2232	0.893	0.319	1.35448e-65	S3p
Hint1	7.52235e-70	1.0153	0.986	0.939	1.53291e-65	S3p
Prkg2	1.25377e-69	0.812665	0.707	0.17	2.55493e-65	S3p
Xpnpep1	1.89955e-69	0.974504	0.879	0.337	3.8709e-65	S3p
S100a3	2.51889e-69	0.25094	0.25	0.019	5.13299e-65	S3p
Tac2	7.2364e-69	1.2686	0.914	0.308	1.47463e-64	S3p
Cox6b1	2.06722e-68	1.08458	0.986	0.864	4.21258e-64	S3p
Hsd17b1	2.83552e-68	0.274123	0.25	0.02	5.77822e-64	S3p
Ear2	6.99937e-67	0.327681	0.243	0.019	1.42633e-62	S3p
Avpi1	3.0496e-66	0.648706	0.714	0.177	6.21447e-62	S3p
Mpi	4.00204e-66	0.466981	0.607	0.119	8.15536e-62	S3p
Incenp	6.38515e-66	0.258463	0.379	0.046	1.30117e-61	S3p
Smc2	6.80634e-66	0.519144	0.679	0.153	1.387e-61	S3p
Gapdh	3.40619e-65	0.976763	1	0.954	6.94114e-61	S3p
Arhgdib	4.27159e-65	0.881831	0.493	0.083	8.70465e-61	S3p
Ppm1h	4.85546e-65	0.413543	0.564	0.104	9.89445e-61	S3p
Limk2	5.88022e-65	0.49574	0.6	0.116	1.19827e-60	S3p
Aif1l	1.83127e-64	0.391943	0.343	0.04	3.73177e-60	S3p
Ada	2.42762e-64	0.818278	0.364	0.047	4.94701e-60	S3p
Hmgn1	1.0931e-63	1.00589	0.964	0.89	2.22753e-59	S3p
Prdx2	5.079e-63	1.13757	0.979	0.927	1.035e-58	S3p
Gch1	5.68633e-63	0.408193	0.414	0.059	1.15876e-58	S3p
S100a10	6.43771e-63	0.954255	1	0.979	1.31188e-58	S3p
Gng13	8.53569e-63	0.294223	0.207	0.015	1.7394e-58	S3p
H2afz	1.20455e-62	1.11627	0.971	0.916	2.45462e-58	S3p
Cox7a2	1.38516e-62	1.02736	0.957	0.848	2.82268e-58	S3p
Aspm	5.24738e-62	0.264492	0.321	0.036	1.06931e-57	S3p
Arl4d	5.98691e-62	0.905614	0.836	0.275	1.22001e-57	S3p
Uqcrq	7.37734e-62	1.0142	0.971	0.793	1.50336e-57	S3p
Des	1.17378e-61	1.70072	0.979	0.735	2.39192e-57	S3p
Sbsn	1.30453e-61	1.03649	0.836	0.302	2.65837e-57	S3p
Chchd2	2.11806e-61	0.839401	0.979	0.965	4.31619e-57	S3p
Ndc1	2.37495e-61	0.253594	0.5	0.084	4.83967e-57	S3p
Prodh	2.84723e-61	0.293724	0.379	0.05	5.80209e-57	S3p
Jcad	3.95888e-61	0.79966	0.786	0.263	8.0674e-57	S3p
Rnf181	8.47224e-61	0.611034	0.743	0.21	1.72647e-56	S3p
Ran	1.36716e-60	1.03629	0.957	0.744	2.786e-56	S3p
Rps27l	2.09526e-60	0.931758	0.986	0.875	4.26973e-56	S3p
Gpx4	6.58539e-60	0.904997	0.971	0.904	1.34197e-55	S3p
Tacstd2	6.76118e-60	0.291809	0.236	0.02	1.37779e-55	S3p
Mgst2	1.96708e-59	0.326224	0.264	0.026	4.00851e-55	S3p
Cxcl14	2.82333e-59	1.53506	0.914	0.41	5.75338e-55	S3p
Cdk2ap2	4.30181e-59	0.901477	0.929	0.443	8.76622e-55	S3p
Cox5b	4.7935e-59	0.989256	0.95	0.819	9.76819e-55	S3p
Fth1	5.68502e-59	1.09562	1	1	1.15849e-54	S3p
Erv3	5.79933e-59	0.780336	0.314	0.037	1.18179e-54	S3p
Mt1	7.63911e-59	1.90698	1	0.839	1.5567e-54	S3p
Psma7	9.58628e-59	1.03902	0.964	0.788	1.95349e-54	S3p
Mt2	1.2216e-58	1.83702	0.979	0.613	2.48937e-54	S3p
Minos1	5.51989e-58	0.914345	0.979	0.869	1.12484e-53	S3p
Gsr	7.28626e-58	0.476876	0.636	0.15	1.48479e-53	S3p
Inf2	1.60505e-57	0.797421	0.8	0.281	3.27076e-53	S3p
Rpl36al	2.41549e-57	0.872837	0.986	0.863	4.92228e-53	S3p
Cox6c	2.43426e-56	0.777516	0.979	0.976	4.96053e-52	S3p
Itpk1	2.47699e-56	0.423801	0.45	0.077	5.04762e-52	S3p
Runx1	1.02052e-55	0.92389	0.786	0.291	2.07962e-51	S3p
Kmt5a	1.03735e-55	0.827723	0.829	0.345	2.11391e-51	S3p
Arpc2	2.12841e-55	0.864893	0.95	0.808	4.33727e-51	S3p
Ehd3	2.22876e-55	0.502869	0.393	0.062	4.54177e-51	S3p
Uqcr11	4.25408e-55	0.969948	0.936	0.786	8.66896e-51	S3p
Elob	1.64077e-54	0.845388	0.964	0.931	3.34357e-50	S3p
Csrp2	1.6461e-54	1.4209	0.921	0.638	3.35443e-50	S3p
Usmg5	1.07818e-53	0.93484	0.943	0.622	2.19712e-49	S3p
Atp5k	3.29822e-53	0.934712	0.943	0.665	6.72112e-49	S3p
Gata3	5.13374e-53	0.264408	0.343	0.048	1.04615e-48	S3p
Atp5j2	1.11004e-52	0.795813	0.943	0.871	2.26204e-48	S3p
Hacd2	1.35099e-52	0.633673	0.729	0.223	2.75305e-48	S3p
Mgst3	8.13225e-52	0.611997	0.643	0.175	1.65719e-47	S3p
Ebpl	8.29448e-52	0.97852	0.921	0.557	1.69025e-47	S3p
Aspscr1	1.62803e-51	0.691873	0.721	0.227	3.31761e-47	S3p
Cldn1	5.77755e-51	0.319287	0.336	0.047	1.17735e-46	S3p
Tma7	6.00656e-51	0.799361	0.957	0.81	1.22402e-46	S3p
Cdc14b	1.16164e-50	0.412874	0.6	0.146	2.36719e-46	S3p
Lbp	1.53186e-50	1.09227	0.9	0.432	3.12162e-46	S3p
Selenoh	1.90129e-50	0.792163	0.864	0.391	3.87445e-46	S3p
Atp5l	9.52528e-50	0.743318	0.964	0.907	1.94106e-45	S3p
Cox6a1	3.77409e-49	0.804239	0.943	0.692	7.69085e-45	S3p
Lsm6	7.87354e-49	0.714279	0.864	0.397	1.60447e-44	S3p
Ly6a	8.31032e-49	1.15078	0.993	0.797	1.69348e-44	S3p
Nup37	9.64706e-49	0.378833	0.629	0.158	1.96588e-44	S3p
AA467197	1.12272e-48	0.321374	0.214	0.02	2.28788e-44	S3p
Lsm2	1.41902e-48	0.728381	0.829	0.383	2.89168e-44	S3p
Prl8a2	2.14494e-48	2.01373	0.643	0.171	4.37096e-44	S3p
Hmgb1	3.21343e-48	0.744239	0.993	0.965	6.54833e-44	S3p
Adrb2	5.3095e-48	0.26973	0.421	0.074	1.08197e-43	S3p
Slc2a12	5.79377e-48	0.737217	0.671	0.205	1.18065e-43	S3p
Atp5b	7.40094e-48	0.872084	0.936	0.867	1.50816e-43	S3p
Ndufab1	1.02436e-47	0.835458	0.914	0.673	2.08745e-43	S3p
Slc22a5	1.06279e-47	0.407942	0.557	0.131	2.16576e-43	S3p
Uqcrb	3.52876e-47	0.722583	0.936	0.837	7.1909e-43	S3p
Uba52	7.1066e-47	0.676749	0.979	0.973	1.44818e-42	S3p
Tyms	8.8674e-47	0.585404	0.543	0.134	1.807e-42	S3p
Atp5g2	9.07594e-47	0.632551	0.971	0.949	1.84949e-42	S3p
Chchd10	9.45944e-47	0.508687	0.45	0.089	1.92764e-42	S3p
Crip2	1.09447e-46	0.914455	0.9	0.477	2.23032e-42	S3p
Smc4	1.20392e-46	0.605715	0.721	0.245	2.45334e-42	S3p
Snrpg	1.26592e-46	0.702585	0.95	0.832	2.57969e-42	S3p
Tomm20	1.39563e-46	0.76202	0.921	0.755	2.84401e-42	S3p
Esd	1.48139e-46	0.873493	0.936	0.706	3.01877e-42	S3p
Arl2	1.54479e-46	0.548478	0.721	0.232	3.14797e-42	S3p
Atp5d	2.03384e-46	0.72335	0.964	0.893	4.14455e-42	S3p
Suox	2.06887e-46	0.387621	0.436	0.085	4.21595e-42	S3p
Smoc2	2.07907e-46	0.72875	0.85	0.327	4.23673e-42	S3p
Npc2	2.99192e-46	1.17769	1	0.959	6.09693e-42	S3p
Ndufa4	3.05811e-46	0.852465	0.943	0.919	6.23181e-42	S3p
Fen1	4.69296e-46	0.303924	0.407	0.077	9.56332e-42	S3p
Ndufb8	5.83097e-46	0.790825	0.907	0.712	1.18824e-41	S3p
Dcps	6.74606e-46	0.443538	0.7	0.212	1.37471e-41	S3p
Bex3	6.96548e-46	0.860191	0.864	0.469	1.41943e-41	S3p
Ulbp1	7.01542e-46	0.291636	0.414	0.079	1.4296e-41	S3p
Ndufb9	8.20877e-46	0.784825	0.929	0.816	1.67278e-41	S3p
Etl4	8.45421e-46	0.323843	0.514	0.115	1.7228e-41	S3p
Atp5j	9.85076e-46	0.656406	0.964	0.899	2.00739e-41	S3p
Ndufb4	2.37665e-45	0.724859	0.95	0.654	4.84313e-41	S3p
Asrgl1	7.95517e-45	0.562481	0.7	0.218	1.62111e-40	S3p
Ndufs5	7.98458e-45	0.763631	0.921	0.676	1.6271e-40	S3p
Tcp11l1	8.64093e-45	0.355908	0.45	0.092	1.76085e-40	S3p
Rfc5	9.69482e-45	0.314231	0.479	0.103	1.97561e-40	S3p
Sub1	1.55814e-44	0.737648	0.936	0.777	3.17518e-40	S3p
Cisd1	1.65011e-44	0.885374	0.8	0.36	3.3626e-40	S3p
Bok	1.96739e-44	0.657902	0.771	0.281	4.00914e-40	S3p
2010107E04Rik	4.4448e-44	0.709656	0.936	0.78	9.05761e-40	S3p
Rcc2	5.43928e-44	0.61537	0.779	0.295	1.10842e-39	S3p
Ranbp1	5.47025e-44	0.798972	0.943	0.725	1.11473e-39	S3p
Slc6a8	5.96884e-44	0.745717	0.779	0.355	1.21633e-39	S3p
Atp5h	8.85213e-44	0.663025	0.964	0.931	1.80389e-39	S3p
Cox17	1.28475e-43	0.669018	0.829	0.384	2.61807e-39	S3p
Cnn3	1.83752e-43	0.684891	0.957	0.796	3.74449e-39	S3p
H2afx	2.15513e-43	0.755573	0.786	0.329	4.39173e-39	S3p
Prrx2	2.55434e-43	0.797734	0.729	0.27	5.20524e-39	S3p
Lmnb1	2.91627e-43	0.396265	0.543	0.134	5.94278e-39	S3p
Rnf7	2.93858e-43	0.733752	0.921	0.682	5.98825e-39	S3p
Fads3	7.22103e-43	0.450136	0.629	0.183	1.4715e-38	S3p
Lig1	9.07793e-43	0.468729	0.464	0.104	1.8499e-38	S3p
Cycs	9.94625e-43	0.959693	0.886	0.566	2.02685e-38	S3p
Afdn	1.21177e-42	0.70604	0.679	0.247	2.46934e-38	S3p
Ostf1	1.33909e-42	0.794941	0.907	0.561	2.7288e-38	S3p
Cmc2	1.47574e-42	0.447865	0.664	0.212	3.00726e-38	S3p
Cox4i1	1.92062e-42	0.580762	0.986	0.988	3.91384e-38	S3p
Ndufa2	2.78519e-42	0.630745	0.964	0.831	5.67567e-38	S3p
Atp5g1	3.35409e-42	0.763291	0.936	0.865	6.83496e-38	S3p
Gtf2a2	4.07546e-42	0.788213	0.857	0.544	8.30498e-38	S3p
Lsm3	7.81941e-42	0.646816	0.85	0.435	1.59344e-37	S3p
Atp5c1	7.88073e-42	0.721231	0.914	0.829	1.60594e-37	S3p
Zbtb7b	7.95672e-42	0.266473	0.436	0.092	1.62142e-37	S3p
Slc25a3	7.99161e-42	0.609392	0.95	0.921	1.62853e-37	S3p
Gja1	8.62209e-42	1.08356	0.9	0.768	1.75701e-37	S3p
Usp53	1.04784e-41	0.818814	0.75	0.337	2.13528e-37	S3p
Vdac1	1.16022e-41	0.776527	0.871	0.606	2.36429e-37	S3p
Ppp1r14b	1.41368e-41	0.757628	0.9	0.685	2.8808e-37	S3p
Aprt	1.50844e-41	1.00745	0.936	0.817	3.07389e-37	S3p
Ubl5	1.77e-41	0.634593	0.936	0.793	3.60691e-37	S3p
Snrpe	1.8701e-41	0.649884	0.936	0.814	3.8109e-37	S3p
Gng12	2.39023e-41	0.824172	0.921	0.805	4.87081e-37	S3p
Tnfaip2	2.4762e-41	0.760782	0.843	0.431	5.046e-37	S3p
Eif4ebp1	4.13505e-41	0.89651	0.893	0.549	8.42641e-37	S3p
Abcd1	4.58835e-41	0.267364	0.457	0.101	9.35015e-37	S3p
S100a11	5.49488e-41	0.737243	0.986	0.951	1.11975e-36	S3p
Sqor	5.81401e-41	0.688738	0.821	0.417	1.18478e-36	S3p
Dtna	1.03612e-40	0.275556	0.429	0.086	2.1114e-36	S3p
Rbx1	1.15446e-40	0.664656	0.907	0.771	2.35256e-36	S3p
Cox7b	1.25579e-40	0.766371	0.929	0.8	2.55905e-36	S3p
Tmem37	1.73394e-40	0.713064	0.821	0.374	3.53342e-36	S3p
Rnaseh2c	2.00767e-40	0.685014	0.836	0.458	4.09123e-36	S3p
Atp5o.1	2.3482e-40	0.734636	0.921	0.786	4.78516e-36	S3p
Kit	3.0642e-40	0.286836	0.243	0.031	6.24422e-36	S3p
Ndufa7	4.72157e-40	0.605105	0.936	0.838	9.62162e-36	S3p
Samhd1	5.19371e-40	0.879815	0.786	0.374	1.05837e-35	S3p
Ldhd	1.00242e-39	0.389886	0.3	0.048	2.04273e-35	S3p
Sec61g	1.22621e-39	0.609522	0.993	0.954	2.49877e-35	S3p
Clspn	1.386e-39	0.286549	0.357	0.065	2.82438e-35	S3p
Snrpf	1.45251e-39	0.775375	0.907	0.697	2.95992e-35	S3p
Mcm5	1.59389e-39	0.310159	0.407	0.084	3.24803e-35	S3p
Tex30	1.96357e-39	0.292709	0.457	0.102	4.00137e-35	S3p
Sec61b	2.16123e-39	0.748932	0.95	0.771	4.40416e-35	S3p
Ormdl2	2.25471e-39	0.267791	0.521	0.125	4.59465e-35	S3p
Arpc1b	2.65499e-39	0.742504	0.971	0.825	5.41033e-35	S3p
Stra6	2.99635e-39	0.676242	0.493	0.128	6.10595e-35	S3p
Ndufc1	3.07761e-39	0.763779	0.893	0.676	6.27154e-35	S3p
Clic4	4.05261e-39	0.858704	0.857	0.641	8.25841e-35	S3p
Usp1	5.27023e-39	0.768581	0.807	0.444	1.07397e-34	S3p
Rpia	6.82084e-39	0.552231	0.607	0.187	1.38995e-34	S3p
Olfm2	8.32914e-39	0.266424	0.314	0.052	1.69731e-34	S3p
Cenpx	1.2307e-38	0.691974	0.85	0.454	2.50792e-34	S3p
Cd24a	1.49732e-38	0.425747	0.336	0.061	3.05124e-34	S3p
Srgn	1.69878e-38	1.13737	0.95	0.747	3.46177e-34	S3p
Kpna2	3.68511e-38	0.439532	0.386	0.081	7.50952e-34	S3p
Rflnb	6.58824e-38	0.366229	0.471	0.115	1.34255e-33	S3p
Mdh2	7.93239e-38	0.69931	0.9	0.644	1.61646e-33	S3p
Ndufs6	1.01346e-37	0.674547	0.914	0.656	2.06523e-33	S3p
Wnt6	1.42623e-37	0.503196	0.436	0.101	2.90638e-33	S3p
Sec11c	1.72566e-37	0.661586	0.821	0.381	3.51655e-33	S3p
Samd5	1.87266e-37	0.318253	0.564	0.155	3.81612e-33	S3p
Tbcb	3.59666e-37	0.676168	0.829	0.454	7.32927e-33	S3p
Idh3a	4.10927e-37	0.468341	0.686	0.241	8.37387e-33	S3p
Lsm8	4.40784e-37	0.580627	0.793	0.354	8.98229e-33	S3p
Dctpp1	4.47801e-37	0.584101	0.721	0.284	9.1253e-33	S3p
Fam136a	4.52735e-37	0.415619	0.664	0.215	9.22583e-33	S3p
Ccdc34	4.90962e-37	0.558623	0.771	0.331	1.00048e-32	S3p
Snrpd1	1.5969e-36	0.713608	0.886	0.601	3.25416e-32	S3p
Mrpl18	2.42132e-36	0.607495	0.843	0.479	4.93417e-32	S3p
Pop5	4.00878e-36	0.481465	0.721	0.294	8.1691e-32	S3p
Uqcrh	4.6148e-36	0.548065	0.964	0.975	9.40403e-32	S3p
Ppih	4.69966e-36	0.483202	0.636	0.212	9.57696e-32	S3p
Tjap1	5.84597e-36	0.377984	0.55	0.156	1.19129e-31	S3p
Ybx1	6.23228e-36	0.484338	0.964	0.962	1.27001e-31	S3p
Magi1	7.92291e-36	0.273815	0.514	0.133	1.61453e-31	S3p
Pdgfc	1.08098e-35	0.405019	0.636	0.207	2.20282e-31	S3p
Cops9	1.56998e-35	0.659811	0.921	0.68	3.1993e-31	S3p
Uck2	1.84681e-35	0.278473	0.507	0.129	3.76343e-31	S3p
Epas1	2.68986e-35	0.610289	0.779	0.36	5.48139e-31	S3p
Sem1	2.83214e-35	0.555063	0.964	0.925	5.77133e-31	S3p
Snrpd2	3.52116e-35	0.642025	0.9	0.795	7.17542e-31	S3p
U2af1	4.01214e-35	0.640143	0.893	0.568	8.17594e-31	S3p
Rangap1	4.50262e-35	0.336738	0.579	0.173	9.17545e-31	S3p
Srxn1	6.07666e-35	0.427992	0.579	0.183	1.2383e-30	S3p
Btf3	6.86455e-35	0.466506	0.986	0.973	1.39886e-30	S3p
Tnfaip8	8.58975e-35	0.737064	0.85	0.476	1.75042e-30	S3p
Atp5g3	1.00841e-34	0.709332	0.864	0.688	2.05494e-30	S3p
Actg1	2.07409e-34	0.558553	0.986	0.991	4.22658e-30	S3p
Cd2ap	2.33122e-34	0.84116	0.821	0.517	4.75056e-30	S3p
Coq7	3.04137e-34	0.385674	0.636	0.215	6.19769e-30	S3p
Ndufa5	3.15835e-34	0.683627	0.864	0.657	6.43609e-30	S3p
Ptges	3.53447e-34	0.740462	0.736	0.302	7.20255e-30	S3p
Tes	4.21007e-34	0.284024	0.429	0.101	8.57927e-30	S3p
Mif4gd	4.2438e-34	0.282437	0.529	0.146	8.64801e-30	S3p
Ndufb7	4.5446e-34	0.704718	0.871	0.637	9.26098e-30	S3p
Atp5e	6.12191e-34	0.541652	0.964	0.969	1.24752e-29	S3p
Hspe1	7.13581e-34	0.615669	0.95	0.909	1.45414e-29	S3p
Hspb8	9.36619e-34	0.68237	0.864	0.545	1.90864e-29	S3p
Efnb2	1.0712e-33	0.419427	0.657	0.231	2.18288e-29	S3p
5033428I22Rik	1.3649e-33	0.37333	0.664	0.212	2.78139e-29	S3p
Ndufb5	1.71105e-33	0.544063	0.921	0.794	3.48678e-29	S3p
Aldh9a1	2.03967e-33	0.538229	0.75	0.309	4.15643e-29	S3p
Gpd1l	2.2746e-33	0.312904	0.514	0.144	4.63517e-29	S3p
Tuba1b	2.36842e-33	0.693	0.957	0.825	4.82638e-29	S3p
Ube2s	2.45454e-33	0.725487	0.907	0.721	5.00186e-29	S3p
Timm13	2.59205e-33	0.639862	0.893	0.705	5.28207e-29	S3p
Pgk1	2.66712e-33	0.684733	0.843	0.514	5.43506e-29	S3p
Ndufs4	2.87903e-33	0.614572	0.836	0.518	5.86689e-29	S3p
Arl4a	2.89782e-33	0.766204	0.836	0.473	5.90519e-29	S3p
Fdx1	3.33482e-33	0.871239	0.836	0.519	6.7957e-29	S3p
Hmgn2	3.62149e-33	0.701829	0.871	0.562	7.37988e-29	S3p
Dut	4.63311e-33	0.670275	0.729	0.315	9.44135e-29	S3p
Anp32b	6.45461e-33	0.632901	0.929	0.794	1.31532e-28	S3p
Edf1	8.53377e-33	0.547609	0.914	0.741	1.73901e-28	S3p
Hmgb3	9.25875e-33	0.259041	0.486	0.128	1.88675e-28	S3p
Gltp	1.55094e-32	0.57064	0.714	0.308	3.16051e-28	S3p
Sptlc1	2.04349e-32	0.418425	0.65	0.225	4.16423e-28	S3p
Kdsr	2.09794e-32	0.564485	0.7	0.288	4.27518e-28	S3p
Krtdap	2.23565e-32	1.11698	0.443	0.12	4.55581e-28	S3p
Sptssa	3.03271e-32	0.808981	0.921	0.793	6.18005e-28	S3p
Apip	3.41056e-32	0.399295	0.607	0.195	6.95003e-28	S3p
Prkag2	5.30828e-32	0.343968	0.621	0.205	1.08172e-27	S3p
Slc25a29	6.63431e-32	0.27754	0.407	0.098	1.35194e-27	S3p
Tomm7	6.9456e-32	0.542289	0.943	0.857	1.41537e-27	S3p
Rps17	6.99251e-32	0.478569	1	0.989	1.42493e-27	S3p
Nedd8	7.5191e-32	0.571204	0.929	0.815	1.53224e-27	S3p
Fbxw7	8.07155e-32	0.393056	0.564	0.181	1.64482e-27	S3p
Mrpl44	9.18253e-32	0.265969	0.421	0.103	1.87122e-27	S3p
Emc9	1.05456e-31	0.276765	0.457	0.117	2.14899e-27	S3p
Hist1h1e	1.43948e-31	0.251606	0.343	0.072	2.93337e-27	S3p
Fcer1g	1.53428e-31	0.551765	0.414	0.101	3.12656e-27	S3p
Abat	1.78327e-31	0.399648	0.564	0.181	3.63394e-27	S3p
Uqcc2	1.84272e-31	0.691634	0.886	0.652	3.75509e-27	S3p
Cnih4	2.24646e-31	0.591762	0.843	0.564	4.57784e-27	S3p
Sptlc2	2.64336e-31	0.612688	0.786	0.368	5.38664e-27	S3p
C1qtnf1	2.9979e-31	0.427092	0.571	0.189	6.10913e-27	S3p
Ciapin1	3.30079e-31	0.446415	0.671	0.262	6.72635e-27	S3p
Atp1b3	3.65561e-31	0.822837	0.857	0.668	7.4494e-27	S3p
Banf1	3.71942e-31	0.583492	0.836	0.51	7.57944e-27	S3p
Vdac2	4.58961e-31	0.601104	0.886	0.655	9.3527e-27	S3p
Spink2	4.85907e-31	0.320452	0.243	0.04	9.90182e-27	S3p
Sav1	4.87307e-31	0.469123	0.7	0.296	9.93034e-27	S3p
Plac8	5.74601e-31	0.786607	0.957	0.95	1.17092e-26	S3p
Umps	6.78116e-31	0.405728	0.643	0.23	1.38187e-26	S3p
Cyc1	7.53488e-31	0.603402	0.807	0.458	1.53546e-26	S3p
Lsm5	1.08347e-30	0.537722	0.779	0.427	2.20789e-26	S3p
Sumo2	1.47674e-30	0.513828	0.936	0.885	3.0093e-26	S3p
Slc6a6	1.53982e-30	0.827209	0.786	0.381	3.13785e-26	S3p
Sdhb	1.55185e-30	0.689525	0.836	0.535	3.16236e-26	S3p
Tmem176a	1.81602e-30	0.714957	0.886	0.552	3.70069e-26	S3p
Tmem147	2.88971e-30	0.592335	0.843	0.529	5.88865e-26	S3p
Gm34030	2.98474e-30	0.273532	0.55	0.155	6.0823e-26	S3p
Ndufb11	3.63413e-30	0.494925	0.929	0.862	7.40563e-26	S3p
Rnf5	5.64604e-30	0.305015	0.571	0.184	1.15055e-25	S3p
Dbi	6.39435e-30	0.895862	0.95	0.765	1.30304e-25	S3p
Psma2	8.19941e-30	0.58088	0.886	0.658	1.67088e-25	S3p
Prdx1	8.89287e-30	0.475694	0.964	0.964	1.81219e-25	S3p
Cryab	9.11927e-30	1.22902	0.671	0.289	1.85833e-25	S3p
Aldh3a2	1.11548e-29	0.360887	0.557	0.18	2.27312e-25	S3p
Mettl9	1.34538e-29	0.545384	0.843	0.554	2.74162e-25	S3p
Sdhd	1.48373e-29	0.506015	0.793	0.414	3.02354e-25	S3p
Dynll1	1.48545e-29	0.525158	0.971	0.967	3.02706e-25	S3p
Itga1	1.48591e-29	0.273995	0.486	0.137	3.02799e-25	S3p
Uqcrfs1	1.60629e-29	0.574097	0.814	0.499	3.27331e-25	S3p
Fkbp4	1.95454e-29	0.612634	0.8	0.419	3.98296e-25	S3p
Ndufb2	2.61936e-29	0.539235	0.886	0.643	5.33773e-25	S3p
Mrpl51	2.93823e-29	0.592565	0.807	0.49	5.98752e-25	S3p
H2afv	5.69505e-29	0.618721	0.857	0.725	1.16054e-24	S3p
Erh	9.50496e-29	0.587101	0.864	0.571	1.93692e-24	S3p
Ndufa10	9.69607e-29	0.582742	0.857	0.537	1.97587e-24	S3p
Gng5	9.84431e-29	0.460056	0.964	0.94	2.00607e-24	S3p
Tmpo	1.24712e-28	0.488815	0.793	0.404	2.54139e-24	S3p
Psma6	1.50323e-28	0.575606	0.85	0.553	3.06328e-24	S3p
Glul	1.59787e-28	0.661458	0.786	0.469	3.25614e-24	S3p
Hat1	2.36726e-28	0.375593	0.564	0.191	4.82401e-24	S3p
Bmp2	2.72867e-28	0.617621	0.386	0.1	5.56048e-24	S3p
Psmb6	2.81933e-28	0.555749	0.871	0.704	5.74524e-24	S3p
Atp5a1	4.82029e-28	0.500852	0.929	0.878	9.82279e-24	S3p
Ptn	6.19727e-28	1.08422	0.921	0.658	1.26288e-23	S3p
Ube2f	6.81226e-28	0.436817	0.7	0.308	1.3882e-23	S3p
Eif2s2	8.30413e-28	0.577981	0.943	0.792	1.69222e-23	S3p
Mrps14	9.71267e-28	0.572651	0.864	0.61	1.97925e-23	S3p
Pgam1	1.08051e-27	0.556546	0.864	0.673	2.20186e-23	S3p
Sorbs1	1.24769e-27	0.28608	0.529	0.171	2.54254e-23	S3p
H3f3a	1.32885e-27	0.353151	0.979	0.987	2.70794e-23	S3p
Bcap31	2.16212e-27	0.636525	0.864	0.668	4.40597e-23	S3p
Pdap1	2.45065e-27	0.525013	0.879	0.68	4.99394e-23	S3p
Mrpl33	3.09074e-27	0.525168	0.914	0.749	6.29832e-23	S3p
Hspa8	3.24012e-27	0.390512	0.986	0.989	6.60272e-23	S3p
Alyref	4.06419e-27	0.529699	0.836	0.504	8.28201e-23	S3p
Stim1	4.16491e-27	0.429951	0.65	0.27	8.48725e-23	S3p
Fam129b	6.61693e-27	0.268264	0.543	0.172	1.3484e-22	S3p
Thop1	1.27949e-26	0.365567	0.5	0.158	2.60735e-22	S3p
Myl6	1.36389e-26	0.369623	0.971	0.994	2.77933e-22	S3p
Washc3	1.39532e-26	0.473694	0.764	0.39	2.84338e-22	S3p
Spink8	1.7592e-26	0.33262	0.429	0.121	3.5849e-22	S3p
Dap	1.77218e-26	0.630358	0.907	0.715	3.61135e-22	S3p
Pgd	1.91496e-26	0.50043	0.743	0.393	3.90231e-22	S3p
Dtymk	2.56253e-26	0.523796	0.786	0.456	5.22193e-22	S3p
Naa38	2.7361e-26	0.494126	0.793	0.446	5.57562e-22	S3p
Arpc5	3.0704e-26	0.567484	0.857	0.622	6.25687e-22	S3p
Eif5a	3.22226e-26	0.483134	0.943	0.909	6.56632e-22	S3p
Acer3	3.34278e-26	0.269928	0.493	0.159	6.81192e-22	S3p
Ndufc2	4.09241e-26	0.483301	0.893	0.713	8.33952e-22	S3p
Crip1	4.21504e-26	0.779142	0.979	0.823	8.5894e-22	S3p
Dcaf4	4.47191e-26	0.254298	0.421	0.119	9.11286e-22	S3p
Pno1	4.4855e-26	0.253485	0.514	0.161	9.14055e-22	S3p
Hnrnpf	4.56795e-26	0.47805	0.893	0.79	9.30857e-22	S3p
Csk	5.01122e-26	0.364893	0.55	0.198	1.02119e-21	S3p
Rplp2	5.8807e-26	0.329963	1	1	1.19837e-21	S3p
Capn1	6.19403e-26	0.444854	0.657	0.275	1.26222e-21	S3p
Ak2	7.03136e-26	0.475052	0.743	0.369	1.43285e-21	S3p
Hspb1	8.68183e-26	0.583351	0.836	0.475	1.76918e-21	S3p
Isoc1	9.22484e-26	0.600636	0.836	0.583	1.87984e-21	S3p
Mrpl57	9.67909e-26	0.505564	0.829	0.463	1.97241e-21	S3p
Nop10	1.0089e-25	0.561231	0.871	0.72	2.05595e-21	S3p
Ptma	1.1444e-25	0.423834	1	0.998	2.33207e-21	S3p
Psma1	1.41096e-25	0.531688	0.821	0.516	2.87525e-21	S3p
B3galnt1	1.64576e-25	0.33597	0.571	0.213	3.35373e-21	S3p
Gm10076	1.96247e-25	0.463959	0.95	0.888	3.99913e-21	S3p
Dbnl	2.16482e-25	0.413819	0.671	0.267	4.41147e-21	S3p
Fst	2.33366e-25	0.787968	0.886	0.663	4.75553e-21	S3p
Rnh1	2.68758e-25	0.579954	0.85	0.62	5.47675e-21	S3p
Ndufb10	2.8422e-25	0.538176	0.857	0.715	5.79184e-21	S3p
Stmn1	2.8537e-25	0.282858	0.593	0.204	5.81527e-21	S3p
Gm10320	3.46021e-25	0.505133	0.95	0.752	7.05122e-21	S3p
Fkbp5	3.47215e-25	0.341312	0.579	0.216	7.07555e-21	S3p
Tubb4b	3.52418e-25	0.697419	0.864	0.681	7.18158e-21	S3p
Nde1	3.85959e-25	0.287968	0.493	0.159	7.86508e-21	S3p
Tomm5	4.01914e-25	0.556304	0.871	0.689	8.1902e-21	S3p
Mrpl14	4.40006e-25	0.55784	0.829	0.512	8.96644e-21	S3p
Ddx39	4.92932e-25	0.308417	0.543	0.197	1.0045e-20	S3p
Carnmt1	4.97762e-25	0.371851	0.714	0.338	1.01434e-20	S3p
Trappc1	5.25096e-25	0.445345	0.779	0.389	1.07004e-20	S3p
Cox6b2	5.49155e-25	0.533626	0.729	0.351	1.11907e-20	S3p
Clu	8.30642e-25	0.645211	0.579	0.242	1.69268e-20	S3p
Rasl11a	1.2882e-24	0.549933	0.536	0.195	2.6251e-20	S3p
Jade1	1.37593e-24	0.46456	0.664	0.308	2.80386e-20	S3p
Mrpl17	1.46745e-24	0.538471	0.85	0.561	2.99037e-20	S3p
Dnajc9	1.5248e-24	0.298091	0.579	0.213	3.10725e-20	S3p
Cox14	1.85423e-24	0.473754	0.879	0.586	3.77856e-20	S3p
Stmn2	2.14036e-24	0.286465	0.25	0.05	4.36162e-20	S3p
Dctn3	2.63628e-24	0.539136	0.85	0.551	5.37222e-20	S3p
Ndufa3	5.59637e-24	0.535801	0.9	0.652	1.14043e-19	S3p
Psmb4	5.61553e-24	0.469066	0.9	0.761	1.14433e-19	S3p
Rpa3	5.85726e-24	0.32349	0.679	0.284	1.19359e-19	S3p
Slpi	6.18952e-24	0.382091	0.279	0.063	1.2613e-19	S3p
Psma3	6.35703e-24	0.462214	0.921	0.811	1.29544e-19	S3p
Ak6	6.46406e-24	0.253701	0.621	0.23	1.31725e-19	S3p
Lsm4	6.46568e-24	0.479268	0.786	0.462	1.31758e-19	S3p
Pfdn6	6.64531e-24	0.442761	0.757	0.386	1.35418e-19	S3p
Ywhae	6.7592e-24	0.428904	0.907	0.871	1.37739e-19	S3p
Sgk1	7.49268e-24	0.708033	0.843	0.603	1.52686e-19	S3p
Tmem251	7.86793e-24	0.36489	0.514	0.181	1.60333e-19	S3p
Alad	7.89136e-24	0.314057	0.593	0.225	1.6081e-19	S3p
Atp6v1e1	7.91473e-24	0.4731	0.8	0.489	1.61286e-19	S3p
Tmem258	8.48901e-24	0.521308	0.936	0.802	1.72989e-19	S3p
Bax	8.95796e-24	0.527347	0.821	0.556	1.82545e-19	S3p
Pkdcc	9.44895e-24	0.663157	0.793	0.483	1.92551e-19	S3p
Mrpl49	1.08073e-23	0.336964	0.579	0.209	2.2023e-19	S3p
Impa2	1.13261e-23	0.26958	0.507	0.174	2.30803e-19	S3p
Pih1d1	1.36636e-23	0.26249	0.586	0.217	2.78437e-19	S3p
Mrpl20	1.36815e-23	0.542014	0.85	0.589	2.78802e-19	S3p
Polr2f	1.39365e-23	0.459965	0.9	0.7	2.83998e-19	S3p
Pdia6	2.26183e-23	0.490421	0.986	0.882	4.60915e-19	S3p
Fam96a	2.55922e-23	0.384033	0.75	0.393	5.21518e-19	S3p
[truncated: 1,316 more rows]
