# Supplementary material for: Identification of Intercellular Crosstalk between Decidual Cells and Niche Cells in Mice
Source: Int J Mol Sci. 2021 Jul 19;22(14):7696. doi: 10.3390/ijms22147696 (PMC8306874; doi:10.3390/ijms22147696)
Supplement: Supplementary file 1 [file ijms-22-07696-s001.zip › ijms-1289998-supplementary/suppl/Table-S3.xls]

## Sheet: Table-S3
Supplementary Table 3. The complete list of differentially expressed genes in IS compared to IIS for all cell types (logFC > 0.25 and P < 0.05).
gene-symbol	p_val	avg_logFC	pct.1	pct.2	p_val_adj	cell_type	expression
mt-Co2	8.06436e-33	0.652031	1	1	1.64336e-28	T	UP
mt-Atp6	1.3368e-28	0.625808	1	1	2.72412e-24	T	UP
Uba52	3.46455e-26	0.708051	0.971	0.935	7.06007e-22	T	UP
mt-Co1	1.5556e-25	0.580545	1	0.993	3.17e-21	T	UP
mt-Co3	1.43295e-22	0.502124	1	1	2.92007e-18	T	UP
mt-Cytb	3.61085e-22	0.52697	1	0.993	7.35819e-18	T	UP
Ramp1	1.78481e-19	-1.05005	0.176	0.59	3.63709e-15	T	DN
mt-Nd4	3.17271e-19	0.535739	0.997	0.964	6.46534e-15	T	UP
Prl8a2	2.47203e-18	1.42303	0.409	0	5.0375e-14	T	UP
mt-Nd4l	7.64253e-18	0.923459	0.818	0.576	1.55739e-13	T	UP
Cxcr6	1.95596e-14	-0.923992	0.182	0.547	3.98586e-10	T	DN
Fosb	6.84191e-14	-0.803329	0.246	0.619	1.39424e-09	T	DN
Eef1a1	1.75259e-13	-0.277889	0.997	1	3.57142e-09	T	DN
Tmsb10	5.61194e-13	0.42471	0.994	0.986	1.1436e-08	T	UP
Tmem176b	2.59687e-12	-0.877893	0.195	0.518	5.29189e-08	T	DN
Dusp1	3.07001e-12	-0.691659	0.291	0.662	6.25606e-08	T	DN
Itm2b	3.39724e-12	-0.559481	0.712	0.978	6.9229e-08	T	DN
Lmo4	5.95831e-12	-0.926405	0.204	0.518	1.21418e-07	T	DN
Tmem64	6.01053e-12	-0.53445	0.272	0.655	1.22483e-07	T	DN
Fos	1.15274e-11	-0.976354	0.326	0.633	2.34906e-07	T	DN
Junb	2.09734e-11	-0.453181	0.885	0.978	4.27395e-07	T	DN
Igf1r	3.56267e-11	-0.582616	0.083	0.338	7.26001e-07	T	DN
Klf4	6.79603e-11	-0.698638	0.096	0.353	1.3849e-06	T	DN
Podnl1	7.87953e-11	-0.514569	0.054	0.281	1.60569e-06	T	DN
Mt1	2.09947e-10	1.2137	0.377	0.101	4.27831e-06	T	UP
Serpinb1a	2.13305e-10	-0.582742	0.086	0.331	4.34673e-06	T	DN
Tcrg-C1	3.12721e-10	-0.720485	0.067	0.288	6.37263e-06	T	DN
Gzmd	4.72623e-10	3.41732	0.236	0	9.63111e-06	T	UP
Gpx3	5.36524e-10	0.871319	0.351	0.079	1.09333e-05	T	UP
Slc7a6os	6.93336e-10	-0.587916	0.093	0.331	1.41288e-05	T	DN
Nrip1	1.72593e-09	-0.648034	0.278	0.561	3.51709e-05	T	DN
Hnrnpa2b1	1.99022e-09	-0.388815	0.613	0.914	4.05566e-05	T	DN
Ckb	3.49256e-09	-0.668594	0.089	0.309	7.11715e-05	T	DN
Fgl2	3.77507e-09	-0.557333	0.077	0.295	7.69285e-05	T	DN
Gzma	4.31661e-09	1.69012	0.3	0.05	8.79639e-05	T	UP
Ly6g5b	4.37083e-09	-0.457139	0.038	0.216	8.90687e-05	T	DN
Rasgrp1	4.50827e-09	-0.431979	0.134	0.403	9.18696e-05	T	DN
Hba-a1	5.69094e-09	1.92516	0.415	0.173	0.00011597	T	UP
Cd164	6.36037e-09	-0.569969	0.259	0.547	0.000129612	T	DN
Pim3	6.62482e-09	-0.493489	0.118	0.36	0.000135001	T	DN
Cers4	7.2811e-09	-0.442511	0.112	0.353	0.000148374	T	DN
Znrf1	1.24759e-08	-0.384252	0.153	0.417	0.000254234	T	DN
Gzme	1.40006e-08	2.72653	0.201	0	0.000285304	T	UP
Klf6	1.48822e-08	-0.594652	0.319	0.626	0.000303269	T	DN
Ppp1r15a	1.50187e-08	-0.610434	0.419	0.712	0.000306051	T	DN
Man2b1	1.51542e-08	-0.47194	0.131	0.367	0.000308813	T	DN
Sik1	1.59128e-08	-0.419522	0.121	0.36	0.000324271	T	DN
Jun	1.85334e-08	-0.635697	0.134	0.374	0.000377673	T	DN
Gpr183	2.04314e-08	-0.45	0.351	0.647	0.000416352	T	DN
Zfp36l1	2.08403e-08	-0.368276	0.565	0.871	0.000424683	T	DN
Sptssa	2.08696e-08	-0.50693	0.217	0.496	0.000425281	T	DN
H2-D1	2.13899e-08	-0.302137	0.946	1	0.000435883	T	DN
Nek7	2.39505e-08	-0.329227	0.166	0.446	0.000488063	T	DN
mt-Nd3	2.57697e-08	0.583569	0.735	0.626	0.000525136	T	UP
Tmem176a	3.03271e-08	-0.775744	0.259	0.496	0.000618007	T	DN
Selenop	3.05626e-08	-0.529729	0.204	0.46	0.000622804	T	DN
Gzmf	4.29759e-08	3.07116	0.204	0.007	0.000875762	T	UP
Cd69	4.64517e-08	-0.47065	0.419	0.712	0.000946593	T	DN
Tnfsf11	4.82155e-08	-0.440047	0.08	0.281	0.000982536	T	DN
Klf9	5.02188e-08	-0.361923	0.086	0.295	0.00102336	T	DN
F2r	5.71196e-08	-0.539441	0.144	0.381	0.00116398	T	DN
Samsn1	6.08618e-08	-0.488959	0.262	0.54	0.00124024	T	DN
Sept6	6.34466e-08	-0.439542	0.236	0.511	0.00129292	T	DN
Ltb4r1	6.34578e-08	-0.418731	0.096	0.309	0.00129314	T	DN
Bcl11b	7.42798e-08	-0.370044	0.3	0.619	0.00151367	T	DN
Gzmc	7.97333e-08	2.23132	0.211	0.014	0.0016248	T	UP
Senp6	8.45123e-08	-0.363839	0.252	0.54	0.00172219	T	DN
Xlr4a	1.04681e-07	-0.301553	0.058	0.237	0.00213318	T	DN
Purb	1.08757e-07	-0.3608	0.39	0.705	0.00221625	T	DN
Wls	1.10779e-07	-0.363432	0.083	0.281	0.00225745	T	DN
Numa1	1.2857e-07	-0.324096	0.125	0.367	0.00262	T	DN
Rftn1	1.42952e-07	-0.251683	0.051	0.223	0.00291308	T	DN
Ccnd3	1.4757e-07	-0.396648	0.275	0.576	0.00300719	T	DN
Lrrc58	1.8045e-07	-0.374824	0.07	0.252	0.0036772	T	DN
Sla	1.8062e-07	-0.373303	0.188	0.446	0.00368068	T	DN
Pxdc1	1.81618e-07	-0.733887	0.083	0.266	0.00370101	T	DN
mt-Nd5	2.03758e-07	0.557147	0.792	0.698	0.00415217	T	UP
mt-Nd1	2.46267e-07	0.32224	0.997	0.993	0.00501842	T	UP
S100a4	2.74002e-07	-0.468638	0.537	0.755	0.00558361	T	DN
Tyrobp	2.88528e-07	1.22575	0.313	0.094	0.00587962	T	UP
Mdfic	3.31344e-07	-0.391698	0.073	0.252	0.00675213	T	DN
Zap70	3.39535e-07	-0.32236	0.121	0.345	0.00691904	T	DN
Ahcyl2	3.9629e-07	-0.446307	0.141	0.36	0.0080756	T	DN
Man2a2	3.97435e-07	-0.326834	0.077	0.259	0.00809893	T	DN
Il2ra	4.30823e-07	-0.356626	0.105	0.309	0.00877932	T	DN
Supt20	4.35451e-07	-0.278802	0.086	0.281	0.00887363	T	DN
Ltb	5.06897e-07	-0.370712	0.553	0.827	0.0103295	T	DN
Cbx4	5.30665e-07	-0.374548	0.141	0.367	0.0108139	T	DN
Gzmb	5.40344e-07	0.537118	0.268	0.058	0.0110111	T	UP
Tcrg-C4	5.59948e-07	-0.493312	0.131	0.338	0.0114106	T	DN
Ptprcap	6.94896e-07	-0.399014	0.422	0.691	0.0141606	T	DN
Man1a	7.36522e-07	-0.353566	0.15	0.374	0.0150088	T	DN
Bcl2	7.70396e-07	-0.431159	0.198	0.439	0.0156991	T	DN
Hs2st1	8.6672e-07	-0.369435	0.058	0.216	0.017662	T	DN
Snhg12	8.75795e-07	-0.384562	0.144	0.367	0.0178469	T	DN
Cetn2	9.22557e-07	-0.301943	0.105	0.309	0.0187999	T	DN
Uhrf2	9.45429e-07	-0.42531	0.281	0.554	0.019266	T	DN
Tob2	1.02396e-06	-0.378706	0.383	0.669	0.0208662	T	DN
Maf	1.08338e-06	-0.48771	0.259	0.496	0.0220772	T	DN
Socs2	1.13644e-06	-0.28718	0.067	0.237	0.0231583	T	DN
Plac8	1.21531e-06	0.989117	0.335	0.129	0.0247656	T	UP
Zfp36l2	1.28049e-06	-0.453005	0.639	0.863	0.0260939	T	DN
Pld3	1.40799e-06	-0.346847	0.093	0.281	0.0286921	T	DN
Nr1d2	1.42166e-06	-0.26935	0.058	0.216	0.0289705	T	DN
Rgs2	1.42606e-06	-0.444976	0.377	0.64	0.0290602	T	DN
Ric1	1.49893e-06	-0.282463	0.096	0.288	0.0305452	T	DN
Gnas	1.59842e-06	-0.360944	0.639	0.813	0.0325727	T	DN
Abhd8	1.61625e-06	-0.291313	0.073	0.245	0.0329359	T	DN
Ppp3ca	1.6549e-06	-0.335733	0.217	0.475	0.0337235	T	DN
Hk2	1.68437e-06	-0.394757	0.131	0.331	0.0343242	T	DN
Isg15	1.69253e-06	-0.50699	0.067	0.23	0.0344903	T	DN
Atp2b1	1.78373e-06	-0.39811	0.482	0.755	0.0363488	T	DN
Gm10076	1.85806e-06	0.544556	0.661	0.597	0.0378635	T	UP
Wbp1	2.01866e-06	-0.265213	0.054	0.209	0.0411363	T	DN
Fam102a	2.35863e-06	-0.313943	0.192	0.424	0.0480641	T	DN
Rai1	2.47776e-06	-0.332992	0.054	0.201	0.0504919	T	DN
Rsrc2	2.49712e-06	-0.287105	0.304	0.604	0.0508863	T	DN
mt-Nd2	2.62946e-06	0.305448	0.984	0.964	0.0535832	T	UP
Nktr	2.65082e-06	-0.358973	0.224	0.468	0.0540185	T	DN
Itgb7	3.36515e-06	-0.346463	0.348	0.633	0.0685751	T	DN
Tmco1	3.45763e-06	-0.259261	0.121	0.324	0.0704595	T	DN
Rbm25	3.68168e-06	-0.313516	0.425	0.734	0.0750253	T	DN
Ly6e	3.75709e-06	-0.460595	0.575	0.813	0.076562	T	DN
Slco3a1	3.86053e-06	-0.359101	0.211	0.446	0.0786699	T	DN
Msi2	3.8932e-06	-0.251287	0.128	0.331	0.0793356	T	DN
Pbxip1	3.95532e-06	-0.261399	0.112	0.309	0.0806015	T	DN
Il27ra	4.0181e-06	-0.265391	0.099	0.288	0.0818808	T	DN
Xist	4.40419e-06	-0.404953	0.655	0.835	0.0897485	T	DN
Cers2	4.44879e-06	-0.288612	0.08	0.245	0.0906575	T	DN
Rps27rt	4.45208e-06	-0.361023	0.307	0.576	0.0907244	T	DN
Cdc42ep3	4.57017e-06	-0.275726	0.121	0.317	0.0931309	T	DN
Rora	4.87448e-06	-0.366104	0.46	0.727	0.0993322	T	DN
Pi4k2a	5.18162e-06	-0.30837	0.07	0.223	0.105591	T	DN
Rpl35	5.22448e-06	0.337812	0.949	0.978	0.106464	T	UP
Klrd1	5.23695e-06	0.737942	0.233	0.058	0.106719	T	UP
Ftl1	5.92178e-06	0.514941	0.939	0.971	0.120674	T	UP
Gabbr1	6.16592e-06	-0.253749	0.061	0.209	0.125649	T	DN
Tmx4	6.26285e-06	-0.316019	0.058	0.201	0.127624	T	DN
Ormdl3	6.48856e-06	-0.327743	0.07	0.223	0.132224	T	DN
Coq10b	6.50454e-06	-0.335264	0.294	0.561	0.13255	T	DN
Nop53	6.63474e-06	-0.363583	0.284	0.547	0.135203	T	DN
Rnase4	6.64828e-06	-0.259549	0.064	0.216	0.135479	T	DN
Gpi1	6.71411e-06	-0.304311	0.281	0.532	0.13682	T	DN
Ifi27	6.7471e-06	-0.285887	0.166	0.388	0.137492	T	DN
Ppp1r12c	6.79877e-06	-0.331795	0.061	0.201	0.138545	T	DN
Slc3a2	7.52826e-06	-0.423515	0.335	0.568	0.153411	T	DN
Asna1	8.12456e-06	-0.264122	0.125	0.317	0.165562	T	DN
Arl5b	8.65959e-06	-0.333501	0.077	0.23	0.176465	T	DN
Nucb1	8.6737e-06	-0.284447	0.173	0.388	0.176753	T	DN
Rgcc	9.25704e-06	-0.522959	0.441	0.662	0.18864	T	DN
Gm42418	9.88725e-06	-0.342278	0.99	1	0.201482	T	DN
Gata3	9.89602e-06	-0.537569	0.134	0.309	0.201661	T	DN
Shisa5	9.94684e-06	-0.332912	0.597	0.835	0.202697	T	DN
Pcgf5	1.01991e-05	-0.395321	0.102	0.273	0.207837	T	DN
Nfatc2	1.03381e-05	-0.279842	0.064	0.209	0.21067	T	DN
Atxn1	1.0891e-05	-0.402775	0.115	0.295	0.221937	T	DN
H2afy	1.10114e-05	-0.312486	0.422	0.698	0.22439	T	DN
Ccdc174	1.10509e-05	-0.260517	0.064	0.209	0.225194	T	DN
Atp6v0b	1.13557e-05	-0.309747	0.195	0.417	0.231406	T	DN
Ptp4a1	1.24358e-05	-0.254218	0.201	0.432	0.253416	T	DN
Tmed5	1.35309e-05	-0.288994	0.243	0.496	0.275732	T	DN
Ccr2	1.37711e-05	-0.27159	0.236	0.482	0.280628	T	DN
Pnisr	1.86638e-05	-0.398685	0.121	0.295	0.380331	T	DN
Tiparp	1.87526e-05	-0.423271	0.249	0.468	0.382141	T	DN
Zbtb20	1.90919e-05	-0.392055	0.141	0.317	0.389055	T	DN
Ccnd2	1.92048e-05	-0.354043	0.511	0.791	0.391356	T	DN
Znrf2	2.12076e-05	-0.25895	0.166	0.381	0.432168	T	DN
Selenot	2.25514e-05	-0.263822	0.147	0.338	0.459553	T	DN
Gadd45b	2.33029e-05	-0.58193	0.428	0.64	0.474866	T	DN
Ifitm1	2.37483e-05	1.62054	0.201	0.05	0.483943	T	UP
Ddx5	2.67999e-05	-0.255307	0.888	0.964	0.546128	T	DN
Slc38a1	2.75089e-05	-0.287833	0.291	0.54	0.560577	T	DN
Prpf4b	2.81685e-05	-0.252868	0.217	0.439	0.574017	T	DN
Il18r1	3.12929e-05	-0.357842	0.252	0.46	0.637686	T	DN
Spty2d1	3.19014e-05	-0.321072	0.227	0.453	0.650086	T	DN
Sdc4	3.21038e-05	-0.285036	0.083	0.23	0.654211	T	DN
AY036118	3.52398e-05	-0.312937	0.195	0.403	0.718116	T	DN
Evi2a	3.67325e-05	-0.262269	0.073	0.216	0.748535	T	DN
Cd226	4.0323e-05	-0.310598	0.102	0.259	0.821702	T	DN
Glul	4.31362e-05	-0.253067	0.109	0.273	0.879029	T	DN
Ddx39b	4.38579e-05	-0.256744	0.236	0.482	0.893736	T	DN
Ncor1	4.41879e-05	-0.40692	0.441	0.669	0.90046	T	DN
Gbp4	5.11728e-05	-0.371159	0.096	0.245	1	T	DN
Csrnp1	5.18058e-05	-0.266124	0.23	0.453	1	T	DN
Arih1	5.22934e-05	-0.298212	0.185	0.381	1	T	DN
Rbm39	5.27441e-05	-0.270375	0.674	0.878	1	T	DN
Thy1	5.85006e-05	-0.34657	0.45	0.676	1	T	DN
Prap1	6.34684e-05	0.479482	0.39	0.705	1	T	UP
Tuba4a	6.73588e-05	-0.282162	0.246	0.46	1	T	DN
Selenof	8.87775e-05	-0.298356	0.3	0.525	1	T	DN
Vim	8.98553e-05	-0.298585	0.495	0.755	1	T	DN
Pdcd6ip	9.66442e-05	-0.267522	0.224	0.432	1	T	DN
Trim8	9.88581e-05	-0.263338	0.102	0.252	1	T	DN
Zfp148	0.000103748	-0.268045	0.157	0.338	1	T	DN
Dnajc7	0.000108123	-0.301425	0.163	0.331	1	T	DN
Smpdl3a	0.000114074	-0.253411	0.217	0.424	1	T	DN
Kdelr1	0.000115001	-0.259618	0.086	0.223	1	T	DN
Gm26917	0.000122341	-0.331531	0.256	0.475	1	T	DN
Gsk3b	0.00013079	-0.259981	0.265	0.496	1	T	DN
Gm2a	0.00014031	-0.276462	0.204	0.403	1	T	DN
Tspo	0.000142659	-0.258654	0.645	0.835	1	T	DN
Ifitm2	0.0001492	0.876086	0.268	0.122	1	T	UP
Eif3m	0.000149814	-0.278148	0.348	0.604	1	T	DN
Ccar1	0.000150724	-0.264152	0.141	0.302	1	T	DN
Coro2a	0.000151044	-0.311538	0.109	0.252	1	T	DN
Akap9	0.00015181	-0.251119	0.128	0.288	1	T	DN
Mob3a	0.000165208	-0.274743	0.115	0.266	1	T	DN
Cwc25	0.000168409	-0.349988	0.182	0.36	1	T	DN
Fcer1g	0.000169666	0.819101	0.288	0.137	1	T	UP
Snrpc	0.000182211	-0.325358	0.198	0.374	1	T	DN
Tet3	0.000189339	-0.274837	0.093	0.23	1	T	DN
Cwc22	0.000207596	-0.331409	0.195	0.367	1	T	DN
Rcsd1	0.000243215	-0.274535	0.169	0.338	1	T	DN
Bzw2	0.000257382	-0.264038	0.166	0.345	1	T	DN
Cd3e	0.000263017	-0.288793	0.514	0.683	1	T	DN
Hbb-bs	0.000280825	2.13162	0.348	0.216	1	T	UP
Znrd1	0.000282724	-0.278011	0.214	0.403	1	T	DN
Lonp2	0.000300086	-0.265301	0.093	0.223	1	T	DN
Zcchc6	0.000321239	-0.253732	0.243	0.446	1	T	DN
Psen2	0.000332254	-0.251732	0.093	0.223	1	T	DN
Taf1d	0.000359162	-0.294111	0.256	0.453	1	T	DN
Galnt1	0.000408553	-0.260438	0.16	0.317	1	T	DN
Dgkd	0.000422417	-0.284534	0.102	0.23	1	T	DN
Jaml	0.000440571	-0.299091	0.128	0.273	1	T	DN
H2-T23	0.000458489	-0.304352	0.345	0.554	1	T	DN
Atp2a2	0.00047593	-0.260784	0.166	0.324	1	T	DN
Tagln2	0.000493184	-0.300514	0.639	0.82	1	T	DN
Midn	0.00050012	-0.375805	0.23	0.388	1	T	DN
Rpl31	0.00054244	0.302551	0.821	0.806	1	T	UP
Zmynd8	0.000557749	-0.261248	0.083	0.201	1	T	DN
Cklf	0.000566108	-0.251793	0.141	0.288	1	T	DN
Ucp2	0.000567273	-0.29304	0.431	0.626	1	T	DN
Map4k4	0.000581733	-0.295487	0.256	0.424	1	T	DN
Pole4	0.000608844	-0.258736	0.275	0.468	1	T	DN
Chka	0.000722577	-0.261235	0.144	0.295	1	T	DN
Rnaseh2c	0.000748386	-0.261431	0.198	0.367	1	T	DN
Nabp1	0.000751056	-0.285813	0.335	0.547	1	T	DN
Bbx	0.000752358	-0.253275	0.118	0.252	1	T	DN
Atp2b4	0.00075872	-0.274079	0.125	0.259	1	T	DN
Rrad	0.000769586	-0.378631	0.144	0.288	1	T	DN
mt-Atp8	0.000872321	0.621347	0.281	0.165	1	T	UP
D16Ertd472e	0.000968475	-0.25299	0.527	0.734	1	T	DN
Dbi	0.00103204	0.58086	0.403	0.317	1	T	UP
Dnajc3	0.00109805	-0.254094	0.204	0.367	1	T	DN
Cdk11b	0.00113029	-0.347554	0.256	0.403	1	T	DN
Naa20	0.00121174	-0.268778	0.089	0.201	1	T	DN
Mgp	0.00127177	0.797574	0.24	0.129	1	T	UP
Fchsd2	0.00153528	-0.257481	0.089	0.201	1	T	DN
Nfkb1	0.00164035	-0.32278	0.304	0.46	1	T	DN
Nfkbid	0.00165887	-0.25939	0.141	0.273	1	T	DN
Emp1	0.00176586	-0.281902	0.118	0.237	1	T	DN
Cd3g	0.00189473	-0.379318	0.591	0.727	1	T	DN
Anxa2	0.00273118	0.592449	0.377	0.281	1	T	UP
Macf1	0.00318273	-0.251098	0.361	0.54	1	T	DN
Dynll1	0.00334438	0.27803	0.7	0.712	1	T	UP
Nkg7	0.00432063	0.453486	0.367	0.23	1	T	UP
Aass	0.00435894	-0.302111	0.109	0.209	1	T	DN
H2-Q7	0.00438924	-0.293468	0.272	0.439	1	T	DN
Erp44	0.00449474	-0.264737	0.121	0.237	1	T	DN
Esf1	0.00459028	-0.254411	0.125	0.237	1	T	DN
Serinc3	0.00534136	-0.25982	0.348	0.518	1	T	DN
Trdc	0.0153791	-0.514979	0.144	0.23	1	T	DN
Trim30a	0.0154865	-0.264737	0.137	0.237	1	T	DN
S1pr1	0.017983	0.485637	0.249	0.165	1	T	UP
Sat1	0.0187737	-0.256132	0.291	0.417	1	T	DN
Kcnq1ot1	0.0224967	-0.323979	0.284	0.417	1	T	DN
Cnn2	0.0246801	-0.268174	0.342	0.468	1	T	DN
Gng5	0.0264077	0.300666	0.642	0.64	1	T	UP
Sec61b	0.0277991	0.47012	0.419	0.403	1	T	UP
Prss29	0.0337839	0.490582	0.265	0.41	1	T	UP
Gm12840	0.0366795	0.625776	0.217	0.151	1	T	UP
Sec61g	0.0395694	0.374492	0.601	0.612	1	T	UP
Atp1b3	0.0433021	0.401686	0.495	0.489	1	T	UP
Rpl29	0.044656	0.389552	0.339	0.309	1	T	UP
Satb1	0.0447503	0.701173	0.313	0.259	1	T	UP
Spink1	0.0458865	0.808795	0.329	0.266	1	T	UP
Klf2	0.0491019	0.43984	0.393	0.345	1	T	UP
Selenos	0.0496283	0.315231	0.31	0.259	1	T	UP
Uba521	2.4773e-19	1.06946	0.939	0.719	5.04824e-15	B	UP
Rps15a	3.35442e-18	0.847228	0.984	0.891	6.83564e-14	B	UP
Evi2a1	3.86281e-17	-0.909388	0.045	0.406	7.87164e-13	B	DN
Rps27	6.28739e-16	0.867125	0.965	0.906	1.28125e-11	B	UP
mt-Atp61	1.24118e-15	0.70999	1	0.984	2.52928e-11	B	UP
Rpl32	1.63671e-15	0.709476	0.987	0.922	3.33529e-11	B	UP
Trf	1.84736e-15	-0.551718	0.013	0.266	3.76454e-11	B	DN
Rps21	2.19934e-15	0.757302	0.981	0.891	4.48181e-11	B	UP
Rpl351	5.0783e-15	0.869263	0.961	0.781	1.03485e-10	B	UP
Mrgprb1	2.24794e-14	-1.99264	0.006	0.219	4.58085e-10	B	DN
Rpl13	4.24178e-14	0.702289	0.994	0.891	8.64389e-10	B	UP
Rps26	4.83095e-14	0.733461	0.981	0.875	9.84452e-10	B	UP
Cma1	6.01001e-14	-3.47041	0.016	0.25	1.22472e-09	B	DN
Mcpt4	1.3315e-13	-2.75484	0.016	0.25	2.71333e-09	B	DN
Tpsb2	1.36375e-13	-2.38625	0.016	0.25	2.77906e-09	B	DN
Il1rl1	1.83523e-13	-1.44781	0.013	0.234	3.73982e-09	B	DN
Fcer1a	2.13386e-13	-1.27506	0.006	0.203	4.34838e-09	B	DN
Rpl11	4.00532e-13	0.641029	0.974	0.875	8.16204e-09	B	UP
Rpl36	7.0766e-13	0.741196	0.968	0.812	1.44207e-08	B	UP
Rps8	1.3609e-12	0.57434	0.99	0.938	2.77324e-08	B	UP
Rpl23	1.38556e-12	0.589691	0.987	0.906	2.82349e-08	B	UP
Rps13	6.90266e-12	0.587565	0.968	0.906	1.40662e-07	B	UP
Rps12	9.295e-12	0.620823	0.981	0.953	1.89414e-07	B	UP
Igha	1.85761e-11	-3.41762	0.013	0.203	3.78543e-07	B	DN
Rpl37a	2.15039e-11	0.572752	0.99	0.938	4.38207e-07	B	UP
Bst2	2.40747e-11	-0.49448	0.016	0.219	4.90593e-07	B	DN
Ccrl2	2.46281e-11	-0.913202	0.016	0.219	5.01871e-07	B	DN
Kit	2.72729e-11	-1.51554	0.013	0.203	5.55767e-07	B	DN
Rpl18a	2.83251e-11	0.630525	0.984	0.875	5.77209e-07	B	UP
Mrgprb2	2.86078e-11	-1.14795	0.013	0.203	5.82969e-07	B	DN
Rplp0	2.93501e-11	0.673063	0.955	0.797	5.98097e-07	B	UP
S100a6	3.14912e-11	1.45901	0.659	0.172	6.41727e-07	B	UP
Rps20	4.67795e-11	0.59844	0.99	0.922	9.53273e-07	B	UP
Cpa3	4.83322e-11	-2.69102	0.029	0.25	9.84914e-07	B	DN
Adk	4.9883e-11	-0.710235	0.042	0.297	1.01652e-06	B	DN
Jchain	5.12014e-11	-3.46924	0.019	0.219	1.04338e-06	B	DN
Rps11	9.62589e-11	0.58973	0.981	0.875	1.96156e-06	B	UP
mt-Co21	1.03047e-10	0.520016	1	1	2.09989e-06	B	UP
Rps19	1.20328e-10	0.653177	0.968	0.828	2.45205e-06	B	UP
Rpl12	1.96474e-10	0.680997	0.942	0.875	4.00375e-06	B	UP
Rpl39	2.13715e-10	0.548372	0.974	0.906	4.35508e-06	B	UP
Rps29	2.31178e-10	0.503555	0.971	0.953	4.71094e-06	B	UP
Socs21	2.51347e-10	-0.795567	0.016	0.203	5.12194e-06	B	DN
Tmsb101	3.03441e-10	0.663642	0.977	0.797	6.18353e-06	B	UP
Hes1	5.20883e-10	-1.03531	0.051	0.297	1.06146e-05	B	DN
Rpl37	7.63489e-10	0.538371	0.977	0.891	1.55584e-05	B	UP
Smco4	7.88281e-10	-1.08645	0.029	0.234	1.60636e-05	B	DN
Itm2c	7.95022e-10	-0.941562	0.039	0.266	1.6201e-05	B	DN
Rps16	9.85845e-10	0.516989	0.981	0.969	2.00895e-05	B	UP
Rplp2	1.16199e-09	0.536133	0.965	0.891	2.3679e-05	B	UP
Rpl35a	1.18895e-09	0.557219	0.955	0.906	2.42283e-05	B	UP
mt-Co11	1.30048e-09	0.460115	0.997	0.984	2.65012e-05	B	UP
Ly6c2	1.41155e-09	-1.26242	0.019	0.203	2.87646e-05	B	DN
Rps24	1.51601e-09	0.444418	0.99	0.969	3.08933e-05	B	UP
Rps23	1.64423e-09	0.557547	0.968	0.922	3.35062e-05	B	UP
Cd274	1.66128e-09	-0.459964	0.029	0.234	3.38536e-05	B	DN
Basp1	1.80411e-09	-0.939469	0.064	0.328	3.67641e-05	B	DN
Rpl8	1.97222e-09	0.574751	0.952	0.812	4.01898e-05	B	UP
Ifnar2	2.0041e-09	-0.599272	0.035	0.25	4.08396e-05	B	DN
Rpl28	2.70547e-09	0.53888	0.971	0.891	5.51321e-05	B	UP
Prl8a21	3.52765e-09	1.7728	0.389	0	7.18865e-05	B	UP
Rpl10a	4.46319e-09	0.551206	0.945	0.906	9.09508e-05	B	UP
Xbp1	6.13775e-09	-0.724957	0.051	0.281	0.000125075	B	DN
Rpl30	7.55293e-09	0.509308	0.968	0.938	0.000153914	B	UP
Rpl9	1.00087e-08	0.473629	0.977	0.938	0.000203957	B	UP
Rps5	1.0659e-08	0.548126	0.974	0.906	0.000217209	B	UP
mt-Cytb1	1.17521e-08	0.323658	0.997	0.984	0.000239484	B	UP
Krcc1	1.18724e-08	-0.508961	0.029	0.219	0.000241935	B	DN
Sec61a1	1.24481e-08	-0.376647	0.051	0.281	0.000253668	B	DN
Eef1a11	1.64451e-08	0.451069	0.981	0.906	0.000335119	B	UP
mt-Nd4l1	2.52906e-08	0.909594	0.775	0.578	0.000515372	B	UP
Rgs10	2.67384e-08	-0.576337	0.055	0.281	0.000544875	B	DN
mt-Co31	2.75402e-08	0.396597	0.997	1	0.000561215	B	UP
Fau	2.83417e-08	0.461644	0.974	0.969	0.000577547	B	UP
Rpl26	2.85851e-08	0.511179	0.929	0.844	0.000582507	B	UP
Rpsa	2.92648e-08	0.457402	0.974	0.906	0.000596358	B	UP
Hdc	2.98502e-08	-0.93739	0.026	0.203	0.000608288	B	DN
Fcer1g1	3.24069e-08	-1.27886	0.125	0.406	0.000660388	B	DN
Rps7	3.48951e-08	0.504218	0.968	0.875	0.000711091	B	UP
Rpl17	4.17682e-08	0.476414	0.971	0.875	0.000851152	B	UP
Txndc5	4.24505e-08	-0.838547	0.061	0.281	0.000865056	B	DN
Rps10	4.52453e-08	0.4536	0.987	0.938	0.000922009	B	UP
Ss18l2	5.87872e-08	-0.592205	0.039	0.234	0.00119797	B	DN
Rpl38	5.96012e-08	0.411912	0.952	0.938	0.00121455	B	UP
Plgrkt	6.87535e-08	-0.673996	0.087	0.344	0.00140106	B	DN
Rpl34	7.32026e-08	0.410316	0.958	0.953	0.00149172	B	UP
Rack1	1.07372e-07	0.580127	0.897	0.75	0.00218802	B	UP
Pafah1b3	1.10631e-07	-0.36189	0.1	0.375	0.00225443	B	DN
Spcs1	1.11974e-07	-0.724223	0.125	0.391	0.00228181	B	DN
Rps18	1.14892e-07	0.607233	0.904	0.797	0.00234127	B	UP
Sel1l	1.38718e-07	-0.306333	0.035	0.219	0.0028268	B	DN
Rpl15	1.42235e-07	0.449578	0.949	0.828	0.00289846	B	UP
Rpl22l1	1.60081e-07	0.749145	0.817	0.719	0.00326213	B	UP
Rpl22	1.63701e-07	0.506855	0.907	0.844	0.0033359	B	UP
Rplp1	1.86708e-07	0.437482	0.971	0.922	0.00380474	B	UP
Rpl3	1.89445e-07	0.542622	0.923	0.797	0.0038605	B	UP
Rpl19	2.23717e-07	0.407392	0.981	0.938	0.00455891	B	UP
Zeb2	3.34185e-07	-1.00606	0.116	0.359	0.00681002	B	DN
Rpl21	3.59692e-07	0.492911	0.926	0.828	0.0073298	B	UP
Fam214a	3.62089e-07	-0.566157	0.045	0.234	0.00737864	B	DN
Saraf	3.74128e-07	-0.651195	0.051	0.25	0.00762398	B	DN
Tubb2b	4.1807e-07	-0.547532	0.045	0.234	0.00851943	B	DN
Nucb11	4.41621e-07	-0.406696	0.064	0.281	0.00899934	B	DN
Rpl27a	4.9289e-07	0.410277	0.974	0.953	0.0100441	B	UP
Hba-a11	5.72232e-07	2.33443	0.453	0.141	0.0116609	B	UP
Jun1	5.74729e-07	-0.811435	0.154	0.438	0.0117118	B	DN
mt-Nd11	6.41298e-07	0.403296	1	0.938	0.0130684	B	UP
Itm2b1	8.1357e-07	-0.676905	0.473	0.797	0.0165789	B	DN
Rps17	8.49749e-07	0.711791	0.772	0.609	0.0173162	B	UP
Edem1	9.26548e-07	-0.506666	0.061	0.266	0.0188812	B	DN
Syne2	1.08407e-06	-0.330859	0.035	0.203	0.0220912	B	DN
Rps6	1.31939e-06	0.493078	0.862	0.719	0.0268866	B	UP
Rpl5	1.62901e-06	0.50543	0.887	0.766	0.0331959	B	UP
Rpl18	1.70375e-06	0.414093	0.942	0.938	0.0347189	B	UP
Tmem176b1	1.76831e-06	-0.682726	0.058	0.25	0.0360346	B	DN
Dnajc31	1.79945e-06	-0.343317	0.1	0.344	0.0366692	B	DN
Rps4x	1.86475e-06	0.341798	0.981	0.938	0.0379999	B	UP
Med28	1.86831e-06	-0.517145	0.068	0.266	0.0380724	B	DN
Creg1	2.09169e-06	-0.438104	0.045	0.219	0.0426244	B	DN
Rps27a	2.14069e-06	0.351705	0.99	0.938	0.043623	B	UP
Plac81	2.14365e-06	0.856801	0.579	0.266	0.0436833	B	UP
Rpl24	2.20731e-06	0.463627	0.904	0.859	0.0449807	B	UP
Satb11	2.48815e-06	0.92877	0.418	0.109	0.0507036	B	UP
Creld2	2.55332e-06	-0.331834	0.051	0.234	0.0520315	B	DN
mt-Nd51	2.73096e-06	0.664438	0.781	0.609	0.0556515	B	UP
Emc3	2.94444e-06	-0.364365	0.051	0.234	0.0600017	B	DN
Prdx4	3.13665e-06	-0.293067	0.071	0.281	0.0639186	B	DN
Selenot1	3.41199e-06	-0.431121	0.084	0.297	0.0695296	B	DN
Tmem176a1	3.45822e-06	-0.861728	0.064	0.25	0.0704716	B	DN
Gm100761	4.1944e-06	0.99981	0.598	0.406	0.0854735	B	UP
Rps25	4.74788e-06	0.471912	0.923	0.828	0.0967522	B	UP
Derl2	5.01096e-06	-0.451178	0.048	0.219	0.102113	B	DN
Fkbp2	5.06911e-06	-0.462751	0.077	0.281	0.103298	B	DN
Rnase6	5.10566e-06	-0.589667	0.061	0.25	0.104043	B	DN
Rer1	5.43826e-06	-0.285863	0.068	0.266	0.110821	B	DN
Trp53inp1	5.59637e-06	-0.296837	0.077	0.281	0.114043	B	DN
Ctsd	5.67532e-06	-0.658556	0.125	0.359	0.115652	B	DN
Tceal9	5.83897e-06	-0.316063	0.084	0.297	0.118987	B	DN
Rps15	7.51982e-06	0.410523	0.91	0.859	0.153239	B	UP
Trappc6b	8.20741e-06	-0.25715	0.125	0.375	0.167251	B	DN
BC003331	1.013e-05	-0.305377	0.058	0.234	0.206428	B	DN
Rpl6	1.04678e-05	0.41645	0.945	0.875	0.213313	B	UP
mt-Nd21	1.07962e-05	0.402652	0.968	0.859	0.220006	B	UP
Cyb5a	1.19867e-05	-0.707005	0.151	0.406	0.244265	B	DN
Tmed3	1.31444e-05	-0.329032	0.058	0.234	0.267857	B	DN
Ier3ip1	1.35453e-05	-0.328036	0.132	0.375	0.276026	B	DN
Lman2	1.36056e-05	-0.288663	0.106	0.328	0.277254	B	DN
Leprotl1	1.38723e-05	-0.256999	0.045	0.203	0.282689	B	DN
Ccnd21	1.52843e-05	-0.561085	0.113	0.328	0.311463	B	DN
Ighd	1.55281e-05	0.853334	0.45	0.156	0.316431	B	UP
Rpl36a	1.58083e-05	0.509203	0.862	0.766	0.322142	B	UP
Iglc1	1.63412e-05	-0.948674	0.141	0.375	0.333	B	DN
Rps3a1	1.67137e-05	0.351166	0.974	0.906	0.340592	B	UP
Rexo2	1.7056e-05	-0.705609	0.167	0.422	0.347567	B	DN
H2-Aa	1.74665e-05	0.649496	0.672	0.391	0.355932	B	UP
Cd44	1.89077e-05	-0.500616	0.061	0.234	0.385302	B	DN
Lamtor4	2.05137e-05	-0.393315	0.068	0.25	0.418027	B	DN
Selenos1	2.11683e-05	-0.361349	0.116	0.344	0.431368	B	DN
Srsf9	2.21853e-05	-0.315346	0.132	0.375	0.452093	B	DN
Rab7	2.36477e-05	-0.446474	0.129	0.359	0.481892	B	DN
Psmc5	2.37283e-05	-0.281882	0.061	0.234	0.483535	B	DN
Ndufa13	2.43281e-05	-0.460964	0.267	0.578	0.495758	B	DN
Derl1	2.64312e-05	-0.323934	0.109	0.328	0.538615	B	DN
Dpy30	2.71778e-05	-0.324425	0.077	0.266	0.553829	B	DN
mt-Nd41	2.74973e-05	0.315705	0.994	0.953	0.56034	B	UP
Rps14	2.95472e-05	0.334505	0.968	0.922	0.602113	B	UP
Rel	3.01462e-05	0.733047	0.579	0.359	0.614319	B	UP
Inpp4b	3.03375e-05	-0.547168	0.058	0.219	0.618218	B	DN
Commd4	3.04878e-05	-0.330178	0.087	0.281	0.62128	B	DN
Tmbim4	4.57358e-05	-0.328257	0.113	0.328	0.932003	B	DN
Rpl41	5.10416e-05	0.36738	0.994	0.953	1	B	UP
Rpl7	5.6092e-05	0.343836	0.913	0.844	1	B	UP
Rpl14	5.63276e-05	0.39305	0.894	0.812	1	B	UP
Mrps12	5.66901e-05	-0.371981	0.074	0.25	1	B	DN
Ndufa1	5.76358e-05	-0.318634	0.158	0.406	1	B	DN
H2-Eb1	6.26992e-05	0.714459	0.495	0.203	1	B	UP
Spint2	6.59818e-05	-0.32512	0.074	0.25	1	B	DN
Psmc1	8.82235e-05	-0.285775	0.061	0.219	1	B	DN
Rtraf	9.07012e-05	-0.341197	0.219	0.484	1	B	DN
Mrpl18	9.24254e-05	-0.40731	0.055	0.203	1	B	DN
Gm10260	9.8527e-05	0.883087	0.514	0.328	1	B	UP
Mapre2	0.000105201	-0.418732	0.064	0.219	1	B	DN
Ets1	0.000119974	0.778203	0.534	0.297	1	B	UP
Tmem59	0.000129151	-0.367897	0.138	0.359	1	B	DN
Sod1	0.000130833	-0.495512	0.064	0.219	1	B	DN
H13	0.000132008	-0.289495	0.077	0.25	1	B	DN
Klf61	0.000135661	-0.705555	0.148	0.344	1	B	DN
Atp6ap2	0.000141642	-0.290769	0.071	0.234	1	B	DN
Egr1	0.000159231	-1.11448	0.135	0.328	1	B	DN
Nfatc1	0.000165909	-0.593232	0.08	0.234	1	B	DN
Cst3	0.000176481	-1.1265	0.527	0.797	1	B	DN
Rgs1	0.000187125	-0.919709	0.061	0.203	1	B	DN
Cmtm7	0.000188159	-0.660652	0.206	0.422	1	B	DN
Sec11c	0.000207834	-0.463552	0.277	0.484	1	B	DN
Neurl3	0.000219614	0.794914	0.215	0.016	1	B	UP
Cbx41	0.000238961	-0.258655	0.084	0.25	1	B	DN
Tsc22d1	0.000249337	-0.52753	0.071	0.219	1	B	DN
Rpl311	0.000254773	0.485595	0.752	0.734	1	B	UP
Chmp2a	0.000256272	-0.294655	0.141	0.359	1	B	DN
Eef1b2	0.000272894	0.335741	0.852	0.781	1	B	UP
Reep5	0.000277784	-0.313759	0.225	0.484	1	B	DN
Lat2	0.000293709	-0.725323	0.154	0.344	1	B	DN
Rpn2	0.00030392	-0.25676	0.068	0.219	1	B	DN
Mrpl51	0.000307687	-0.254933	0.058	0.203	1	B	DN
Ociad1	0.000311452	-0.255141	0.084	0.25	1	B	DN
Sdf4	0.000325061	-0.299334	0.1	0.281	1	B	DN
Sp140	0.000330702	-0.405402	0.077	0.234	1	B	DN
Mtdh	0.00033213	-0.356743	0.315	0.625	1	B	DN
Rps9	0.00034306	0.277079	0.981	0.953	1	B	UP
Ndufb9	0.000422	-0.291119	0.19	0.422	1	B	DN
Osbpl8	0.000445091	-0.564271	0.119	0.281	1	B	DN
Ndufb4	0.000450528	-0.284786	0.132	0.328	1	B	DN
Hbb-bs1	0.000507269	2.42676	0.363	0.172	1	B	UP
Tmco11	0.000508275	-0.355143	0.064	0.203	1	B	DN
Sub1	0.000546381	0.498999	0.736	0.625	1	B	UP
Rps3	0.000583718	0.285363	0.932	0.938	1	B	UP
Eif1	0.000594343	0.315077	0.887	0.875	1	B	UP
Rps2	0.000598619	0.434592	0.923	0.844	1	B	UP
Ubald1	0.000657345	-0.268035	0.064	0.203	1	B	DN
Ptpn6	0.000677636	-0.410137	0.196	0.422	1	B	DN
Rac1	0.000688037	-0.433284	0.206	0.422	1	B	DN
Hsp90b1	0.000701645	-0.422648	0.405	0.578	1	B	DN
Cited2	0.000704223	-0.349079	0.109	0.281	1	B	DN
Ctsb	0.000714285	-0.43651	0.09	0.25	1	B	DN
Rnaset2a	0.000720034	-0.57828	0.125	0.297	1	B	DN
Gpx31	0.000738318	1.07317	0.273	0.094	1	B	UP
Lamp2	0.000766141	-0.369155	0.109	0.281	1	B	DN
Grn	0.000790113	-0.254036	0.074	0.219	1	B	DN
Mkrn1	0.000790311	-0.286983	0.1	0.266	1	B	DN
Mrps24	0.000926127	-0.305673	0.109	0.281	1	B	DN
Rpl4	0.000964567	0.398198	0.746	0.578	1	B	UP
Gm424181	0.00100201	-0.250657	0.932	0.766	1	B	DN
Cd52	0.00104746	0.325915	0.794	0.625	1	B	UP
Eif3f	0.00110207	0.448004	0.643	0.531	1	B	UP
Cd24a	0.00127022	-0.315189	0.148	0.328	1	B	DN
Psmd11	0.00127794	-0.476013	0.129	0.297	1	B	DN
Tmem128	0.00131096	-0.36619	0.09	0.234	1	B	DN
Sell	0.00137969	0.496264	0.225	0.047	1	B	UP
Rpl27	0.00150889	0.337721	0.81	0.781	1	B	UP
Mbd3	0.00151613	-0.28366	0.071	0.203	1	B	DN
Churc1	0.00162522	-0.374812	0.074	0.203	1	B	DN
Angel2	0.00163829	-0.253525	0.08	0.219	1	B	DN
Selplg	0.00167446	-0.294981	0.09	0.234	1	B	DN
Actg1	0.00176233	0.549609	0.794	0.656	1	B	UP
mt-Atp81	0.00179841	0.52779	0.27	0.094	1	B	UP
Serinc31	0.00181552	-0.433691	0.431	0.688	1	B	DN
Lgals3	0.00192754	0.827734	0.212	0.047	1	B	UP
Sqstm1	0.00207206	-0.313663	0.167	0.359	1	B	DN
Tmem123	0.00223273	-0.302158	0.203	0.406	1	B	DN
Jtb	0.00228718	-0.315831	0.122	0.281	1	B	DN
Neat1	0.00242212	-0.318165	0.395	0.625	1	B	DN
Rpl23a	0.00261047	0.36246	0.83	0.734	1	B	UP
Mat2b	0.00280333	-0.464139	0.096	0.234	1	B	DN
Fbxo33	0.00281988	-0.382175	0.077	0.203	1	B	DN
Npm1	0.00294127	0.424167	0.768	0.672	1	B	UP
Ptms	0.00298145	-0.255453	0.135	0.297	1	B	DN
Mt11	0.00319132	0.92229	0.37	0.203	1	B	UP
Psma6	0.00329104	-0.436456	0.096	0.234	1	B	DN
Top1	0.00350827	-0.258863	0.338	0.578	1	B	DN
Tspo1	0.00353219	-0.344333	0.309	0.562	1	B	DN
Tram1	0.00354517	-0.261564	0.125	0.281	1	B	DN
Use1	0.00362696	-0.298646	0.08	0.203	1	B	DN
Kdm6b	0.00369761	0.267938	0.463	0.266	1	B	UP
Ubald2	0.00370978	-0.409556	0.125	0.281	1	B	DN
B2m	0.00376254	-0.354138	0.714	0.844	1	B	DN
Cd74	0.0037763	0.391087	0.73	0.672	1	B	UP
Gm8369	0.00384138	0.583181	0.235	0.078	1	B	UP
Golgb1	0.0038764	-0.33029	0.087	0.219	1	B	DN
Malat1	0.00396096	-0.475787	0.862	0.922	1	B	DN
Snrpg	0.0040651	0.533701	0.508	0.359	1	B	UP
Prkacb	0.00415996	-0.550909	0.084	0.203	1	B	DN
Dnajb1	0.00424016	-0.385119	0.09	0.219	1	B	DN
Tyrobp1	0.00427854	-0.82686	0.254	0.422	1	B	DN
Eef2	0.00428741	0.377797	0.717	0.688	1	B	UP
Cd81	0.00441584	-0.522632	0.322	0.516	1	B	DN
Fxyd5	0.00446533	-0.479327	0.199	0.375	1	B	DN
Ssr4	0.00465202	-0.563755	0.322	0.469	1	B	DN
H2-T231	0.00510986	-0.380451	0.267	0.469	1	B	DN
Spcs2	0.00514526	-0.396205	0.228	0.391	1	B	DN
Naca	0.00517515	0.250736	0.823	0.703	1	B	UP
Fcmr	0.00518068	0.378763	0.367	0.172	1	B	UP
Ndufs5	0.005355	-0.283522	0.186	0.375	1	B	DN
Eef1g	0.00555877	0.560697	0.598	0.547	1	B	UP
Psme2	0.00561544	-0.471538	0.212	0.406	1	B	DN
Anxa21	0.00562465	0.823191	0.228	0.078	1	B	UP
Rps28	0.00566227	0.27017	0.871	0.859	1	B	UP
Pten	0.00578839	-0.302056	0.219	0.422	1	B	DN
Tmpo	0.00594056	-0.283998	0.084	0.203	1	B	DN
Bptf	0.00664377	0.450658	0.315	0.156	1	B	UP
Atrx	0.00676488	-0.338881	0.309	0.5	1	B	DN
Fnip1	0.00689201	-0.320528	0.096	0.219	1	B	DN
Arpc4	0.00742193	-0.262982	0.174	0.328	1	B	DN
Plaur	0.00757912	0.532142	0.267	0.109	1	B	UP
Cd79a	0.00768774	0.313634	0.675	0.5	1	B	UP
Smarce1	0.00776114	-0.342326	0.087	0.203	1	B	DN
Stk17b	0.00793762	0.422886	0.646	0.516	1	B	UP
Cops9	0.0079693	-0.299667	0.138	0.281	1	B	DN
Npc2	0.00800674	-0.296511	0.28	0.484	1	B	DN
Tmbim6	0.00862639	-0.363024	0.296	0.516	1	B	DN
Rap1a	0.00867624	-0.2673	0.264	0.469	1	B	DN
Runx3	0.00870842	-0.479207	0.087	0.203	1	B	DN
Usp16	0.00879947	-0.297378	0.087	0.203	1	B	DN
Fcer2a	0.00927868	0.462992	0.203	0.062	1	B	UP
Atp6v1f	0.00939274	-0.393378	0.357	0.578	1	B	DN
Atf4	0.00950579	-0.341076	0.296	0.516	1	B	DN
Cnot4	0.00969549	-0.370702	0.09	0.203	1	B	DN
Klf41	0.0100013	0.785052	0.219	0.094	1	B	UP
Tnfaip3	0.0100814	-0.331471	0.106	0.234	1	B	DN
Krtcap2	0.0101476	-0.290826	0.244	0.422	1	B	DN
Tnfaip8	0.0108866	-0.343786	0.145	0.281	1	B	DN
Samsn11	0.0111302	-0.260625	0.09	0.203	1	B	DN
Atpif1	0.0112529	-0.518119	0.206	0.359	1	B	DN
Foxp1	0.011352	0.505563	0.559	0.406	1	B	UP
Dbnl	0.011637	-0.362457	0.1	0.219	1	B	DN
2810474O19Rik	0.0117056	-0.46245	0.122	0.25	1	B	DN
Shisa51	0.0133997	0.479685	0.492	0.375	1	B	UP
Zfp292	0.0138033	-0.276364	0.177	0.328	1	B	DN
Vpreb3	0.0140212	-0.377558	0.19	0.344	1	B	DN
H2-DMb2	0.0141143	0.439056	0.289	0.141	1	B	UP
Cox5b	0.0141891	-0.296836	0.36	0.562	1	B	DN
Ier3	0.0142833	-0.714751	0.119	0.234	1	B	DN
Eif4g3	0.0143632	-0.447151	0.093	0.203	1	B	DN
S100a10	0.0143706	0.283418	0.566	0.422	1	B	UP
Psenen	0.0144245	-0.307923	0.27	0.469	1	B	DN
Gpbp1	0.0149621	0.388372	0.395	0.266	1	B	UP
Lmo41	0.0152264	-0.454233	0.116	0.234	1	B	DN
Arf5	0.0156609	-0.435439	0.27	0.422	1	B	DN
Srgn	0.0159645	-0.836355	0.691	0.797	1	B	DN
Rgs21	0.0170791	-0.356218	0.096	0.203	1	B	DN
Ctla2a	0.0170857	1.15243	0.746	0.75	1	B	UP
Irf2bp2	0.0171871	-0.441836	0.135	0.25	1	B	DN
Usp19	0.0174847	-0.331213	0.093	0.203	1	B	DN
Ndufa4	0.018125	-0.500079	0.46	0.641	1	B	DN
Cltc	0.0184189	-0.33084	0.186	0.328	1	B	DN
Jund	0.0190296	0.346444	0.733	0.672	1	B	UP
Serpinb1a1	0.0195922	-1.15492	0.186	0.297	1	B	DN
Nr4a3	0.0198012	-0.785621	0.125	0.234	1	B	DN
Rtn3	0.0207498	-0.261152	0.138	0.266	1	B	DN
Sh3bgrl3	0.020788	0.498933	0.617	0.531	1	B	UP
Dusp11	0.0208899	-0.51222	0.18	0.312	1	B	DN
Ncl	0.0210938	0.437092	0.585	0.453	1	B	UP
Ywhab	0.0217603	-0.262538	0.203	0.344	1	B	DN
Itpr2	0.0225888	-0.344083	0.125	0.234	1	B	DN
Vcpip1	0.0226248	-0.259337	0.096	0.203	1	B	DN
Sparc	0.0231756	1.13062	0.232	0.125	1	B	UP
Gabarap	0.0232292	-0.367706	0.447	0.625	1	B	DN
Rictor	0.024812	-0.377056	0.1	0.203	1	B	DN
Mef2c	0.0260826	0.389031	0.537	0.469	1	B	UP
Gpx4	0.0267938	-0.350393	0.315	0.469	1	B	DN
Tpm3	0.0272425	0.376277	0.547	0.438	1	B	UP
Hsbp1	0.0280635	-0.36219	0.132	0.25	1	B	DN
Nasp	0.0289121	0.584311	0.248	0.141	1	B	UP
Ubap2l	0.0302411	0.573216	0.305	0.203	1	B	UP
Ewsr1	0.0302784	-0.328595	0.158	0.281	1	B	DN
Fos1	0.0306845	-0.737831	0.264	0.391	1	B	DN
Spi1	0.0306891	-0.375686	0.106	0.203	1	B	DN
Smap2	0.0307505	0.528682	0.347	0.25	1	B	UP
Cdc42	0.0317545	0.411409	0.582	0.547	1	B	UP
Cnn21	0.0317755	-0.487816	0.148	0.25	1	B	DN
Pxk	0.0321484	0.446987	0.219	0.109	1	B	UP
Gnai3	0.0324366	-0.320407	0.119	0.219	1	B	DN
Iglc2	0.0327515	-0.758789	0.412	0.484	1	B	DN
Crem	0.0329328	0.644851	0.296	0.203	1	B	UP
Ctsh	0.0338183	0.38477	0.325	0.203	1	B	UP
Ran	0.034241	0.70255	0.399	0.328	1	B	UP
Srsf3	0.0355267	-0.587838	0.36	0.531	1	B	DN
Kctd12	0.0360879	-0.481662	0.174	0.297	1	B	DN
Bank1	0.036539	0.36807	0.386	0.25	1	B	UP
Atp5e	0.0371632	0.279338	0.746	0.703	1	B	UP
Hnrnpa1	0.0374049	0.508727	0.379	0.281	1	B	UP
Bin1	0.0374127	-0.323781	0.122	0.219	1	B	DN
Rnaseh2c1	0.0396212	-0.314651	0.135	0.25	1	B	DN
Klf21	0.0398665	0.571526	0.328	0.219	1	B	UP
Cox7a2l	0.0419058	0.525475	0.444	0.375	1	B	UP
Ezr	0.0451294	0.584797	0.418	0.344	1	B	UP
Cox4i1	0.0458617	0.267004	0.698	0.688	1	B	UP
Sdc41	0.0465497	-0.567026	0.209	0.328	1	B	DN
Col3a1	0.046591	0.31764	0.161	0.297	1	B	UP
Prelid1	0.0488864	-0.359065	0.145	0.25	1	B	DN
Epsti1	0.0498673	-0.831858	0.122	0.219	1	B	DN
mt-Co22	1.22937e-55	0.590744	1	0.995	2.50522e-51	NK	UP
mt-Cytb2	3.41293e-51	0.632634	1	0.997	6.95487e-47	NK	UP
mt-Co12	1.0761e-49	0.569493	1	0.995	2.19287e-45	NK	UP
mt-Atp62	2.85809e-45	0.556698	1	0.997	5.82422e-41	NK	UP
mt-Co32	6.80139e-44	0.485274	1	0.997	1.38599e-39	NK	UP
Uba522	5.47236e-43	0.656727	0.96	0.959	1.11516e-38	NK	UP
Prl8a22	2.02191e-42	1.18907	0.421	0	4.12025e-38	NK	UP
mt-Nd4l2	6.78662e-31	0.84815	0.843	0.692	1.38298e-26	NK	UP
mt-Nd42	1.71603e-24	0.445325	1	0.989	3.49692e-20	NK	UP
Eef1a12	2.43145e-23	-0.282556	1	1	4.9548e-19	NK	DN
Mt12	1.23606e-18	0.842586	0.365	0.096	2.51884e-14	NK	UP
Ltb1	1.14353e-16	-0.462627	0.552	0.863	2.33028e-12	NK	DN
Tmsb102	4.00359e-16	0.280274	0.993	1	8.15851e-12	NK	UP
mt-Nd12	1.46644e-15	0.322884	0.993	0.989	2.98831e-11	NK	UP
Ccl5	5.16435e-15	1.42352	0.545	0.305	1.05239e-10	NK	UP
Fos2	1.18709e-14	-0.521769	0.368	0.703	2.41905e-10	NK	DN
Gm100762	1.34343e-14	0.551095	0.709	0.657	2.73764e-10	NK	UP
Fosb1	4.66092e-14	-0.602273	0.268	0.574	9.49802e-10	NK	DN
Gzma1	1.40397e-13	0.838751	0.595	0.341	2.861e-09	NK	UP
H2-D11	2.02551e-13	-0.289542	0.993	1	4.12759e-09	NK	DN
mt-Nd52	4.54177e-13	0.494751	0.843	0.786	9.25522e-09	NK	UP
Rpl51	6.3724e-13	-0.266029	0.916	0.997	1.29857e-08	NK	DN
Gpx32	8.05379e-13	0.60633	0.304	0.099	1.6412e-08	NK	UP
Ly6e1	1.3256e-12	-0.494281	0.548	0.821	2.70132e-08	NK	DN
Hspa8	2.19436e-12	-0.290768	0.913	0.981	4.47166e-08	NK	DN
Xcl1	5.18587e-12	-0.653385	0.418	0.657	1.05678e-07	NK	DN
Lgals3bp	5.10758e-11	-0.416589	0.221	0.464	1.04082e-06	NK	DN
Pgam1	3.08067e-10	-0.317834	0.274	0.555	6.27779e-06	NK	DN
Lmo42	3.26532e-10	-0.624727	0.234	0.492	6.65408e-06	NK	DN
Gm26669	6.48647e-10	-0.278972	0.1	0.31	1.32181e-05	NK	DN
Ramp11	8.66135e-10	-0.532955	0.174	0.404	1.76501e-05	NK	DN
Rpl42	1.05311e-09	-0.263916	0.826	0.962	2.14603e-05	NK	DN
Zap701	1.12952e-09	-0.341796	0.187	0.42	2.30173e-05	NK	DN
Csrnp11	1.21811e-09	-0.285535	0.241	0.5	2.48227e-05	NK	DN
Prap11	1.60351e-09	-0.423388	0.365	0.651	3.26764e-05	NK	DN
Gng2	2.28901e-09	-0.320803	0.251	0.486	4.66454e-05	NK	DN
Psmb10	2.94919e-09	-0.312821	0.264	0.519	6.00987e-05	NK	DN
H2afz	3.63869e-09	0.434349	0.943	0.942	7.41492e-05	NK	UP
Sept7	3.81198e-09	-0.265945	0.508	0.794	7.76806e-05	NK	DN
Cd691	4.35159e-09	-0.42112	0.281	0.541	8.86766e-05	NK	DN
Shisa52	4.67585e-09	-0.318416	0.746	0.926	9.52844e-05	NK	DN
Cers41	6.22354e-09	-0.339637	0.147	0.365	0.000126823	NK	DN
Slc38a11	7.0898e-09	-0.298688	0.411	0.684	0.000144476	NK	DN
Jun2	1.39011e-08	-0.414839	0.204	0.42	0.000283276	NK	DN
mt-Nd22	1.43927e-08	0.268204	0.99	0.978	0.000293294	NK	UP
Psmb8	1.54222e-08	-0.302206	0.605	0.827	0.000314274	NK	DN
Jaml1	3.03908e-08	-0.430212	0.197	0.398	0.000619304	NK	DN
Napsa	3.86478e-08	-0.308813	0.077	0.236	0.000787564	NK	DN
Tcrg-C41	9.07995e-08	-0.383539	0.127	0.299	0.00185031	NK	DN
Aes	1.08722e-07	-0.260508	0.692	0.898	0.00221554	NK	DN
Mia2	1.24619e-07	-0.267775	0.167	0.357	0.00253948	NK	DN
Zfp36l11	1.2694e-07	-0.265622	0.629	0.849	0.00258679	NK	DN
Lsp1	1.3383e-07	-0.250504	0.528	0.766	0.00272718	NK	DN
Cd82	1.35398e-07	-0.268643	0.304	0.53	0.00275914	NK	DN
Lgals31	1.71276e-07	-0.345785	0.468	0.714	0.00349026	NK	DN
Riok1	1.7296e-07	-0.296659	0.241	0.453	0.00352458	NK	DN
Ptpn61	1.79461e-07	-0.328974	0.334	0.56	0.00365706	NK	DN
Stat1	1.92986e-07	-0.380617	0.261	0.47	0.00393267	NK	DN
Rps27rt1	1.99163e-07	-0.276296	0.331	0.563	0.00405854	NK	DN
Klf42	2.04229e-07	-0.403088	0.177	0.365	0.00416178	NK	DN
Ifi203	2.14632e-07	-0.385769	0.278	0.505	0.00437376	NK	DN
Cox7a2l1	2.28896e-07	-0.251688	0.532	0.775	0.00466445	NK	DN
Coro2a1	2.48123e-07	-0.288918	0.204	0.398	0.00505625	NK	DN
Sp100	2.89387e-07	-0.253686	0.435	0.692	0.00589713	NK	DN
Emb	5.71893e-07	-0.378087	0.452	0.665	0.011654	NK	DN
Tap1	6.5599e-07	-0.260453	0.097	0.25	0.0133678	NK	DN
Parp9	7.02888e-07	-0.287325	0.067	0.201	0.0143235	NK	DN
Bcl21	8.03764e-07	-0.294225	0.431	0.665	0.0163791	NK	DN
Inpp4b1	8.52746e-07	-0.307742	0.281	0.489	0.0173773	NK	DN
Tuba4a1	9.84493e-07	-0.308935	0.408	0.632	0.020062	NK	DN
Tpst2	1.00075e-06	-0.258045	0.231	0.434	0.0203932	NK	DN
Mndal	1.53722e-06	-0.330576	0.338	0.541	0.0313255	NK	DN
Ifi47	1.78826e-06	-0.389324	0.097	0.245	0.0364411	NK	DN
Ckb1	3.88681e-06	-0.471999	0.097	0.234	0.0792055	NK	DN
Ccr21	3.9421e-06	-0.250635	0.452	0.676	0.080332	NK	DN
Sec61g1	5.19263e-06	0.278703	0.766	0.783	0.105815	NK	UP
Cxcr61	5.80935e-06	-0.425318	0.14	0.288	0.118383	NK	DN
Mycbp2	7.5438e-06	-0.252155	0.498	0.698	0.153728	NK	DN
Ccl4	9.66476e-06	0.791359	0.388	0.253	0.196949	NK	UP
Ifi271	1.03837e-05	-0.266878	0.284	0.464	0.211598	NK	DN
Trim30a1	1.10096e-05	-0.341718	0.177	0.338	0.224355	NK	DN
Igtp	1.19231e-05	-0.310048	0.13	0.275	0.242968	NK	DN
H2-T232	1.25787e-05	-0.261389	0.415	0.621	0.256328	NK	DN
Tmem176a2	1.37075e-05	-0.568879	0.144	0.277	0.279331	NK	DN
Tmem176b2	1.41683e-05	-0.561051	0.147	0.286	0.288722	NK	DN
Isg151	1.9107e-05	-0.45518	0.094	0.217	0.389363	NK	DN
Cma11	2.03892e-05	0.570991	0.211	0.099	0.41549	NK	UP
Slc7a6os1	2.12506e-05	-0.351949	0.14	0.28	0.433045	NK	DN
Maf1	2.15623e-05	-0.353927	0.171	0.321	0.439396	NK	DN
Uhrf21	3.35426e-05	-0.264771	0.244	0.423	0.683531	NK	DN
Prss291	5.86607e-05	-0.306292	0.221	0.398	1	NK	DN
Gzmb1	5.87844e-05	0.496846	0.492	0.368	1	NK	UP
Trdc1	6.83229e-05	-0.441698	0.391	0.569	1	NK	DN
Samd9l	7.84382e-05	-0.253496	0.268	0.437	1	NK	DN
Kcnq1ot11	0.000151201	-0.367573	0.371	0.525	1	NK	DN
Tmem641	0.000158911	-0.351561	0.147	0.269	1	NK	DN
Ifi209	0.000188606	-0.327393	0.137	0.253	1	NK	DN
Phf11b	0.000196803	-0.279898	0.104	0.212	1	NK	DN
Cd7	0.000238829	-0.274282	0.512	0.64	1	NK	DN
Nrip11	0.000366246	-0.344801	0.254	0.379	1	NK	DN
Klra8	0.000580682	-0.306888	0.398	0.519	1	NK	DN
mt-Nd31	0.000699965	0.287362	0.753	0.764	1	NK	UP
Emp3	0.000871711	0.349507	0.438	0.357	1	NK	UP
Parp14	0.000903841	-0.292641	0.211	0.332	1	NK	DN
Socs1	0.000904263	-0.259146	0.237	0.363	1	NK	DN
Prf1	0.0010209	0.359183	0.468	0.396	1	NK	UP
AW112010	0.00111408	0.288759	0.94	0.901	1	NK	UP
Rgcc1	0.00138924	-0.268838	0.328	0.467	1	NK	DN
Cd3g1	0.00222334	-0.40028	0.448	0.549	1	NK	DN
mt-Atp82	0.00274834	0.408032	0.298	0.228	1	NK	UP
Itga4	0.00274916	0.488979	0.294	0.223	1	NK	UP
Serpinb6b	0.00282024	0.371807	0.495	0.434	1	NK	UP
Gm19585	0.00316929	0.33733	0.201	0.126	1	NK	UP
Ly6a	0.00353668	-0.390795	0.421	0.536	1	NK	DN
Serpinb9	0.00917946	0.301866	0.656	0.624	1	NK	UP
Irf8	0.00979024	0.267018	0.689	0.646	1	NK	UP
Ifi27l2a	0.0164906	0.574042	0.338	0.272	1	NK	UP
Atp1b31	0.0198261	0.350666	0.492	0.505	1	NK	UP
Ppp2r5a	0.0218153	0.33768	0.475	0.47	1	NK	UP
Klf3	0.024394	0.274125	0.211	0.154	1	NK	UP
Rpl291	0.030298	0.265296	0.355	0.327	1	NK	UP
Dock11	0.0378736	0.327259	0.281	0.245	1	NK	UP
S1pr4	0.045397	0.30008	0.241	0.198	1	NK	UP
Uba523	8.94954e-107	0.950477	0.977	0.867	1.82374e-102	M	UP
Gm424182	8.91992e-89	-0.854347	0.992	0.998	1.8177e-84	M	DN
Prl8a23	3.64823e-77	1.05246	0.574	0	7.43436e-73	M	UP
Rpl391	2.92096e-46	0.383064	1	0.991	5.95234e-42	M	UP
Rpl352	1.84589e-43	0.379066	0.998	0.986	3.76155e-39	M	UP
Rpl371	2.45476e-40	0.337077	1	0.989	5.0023e-36	M	UP
Prap12	1.07994e-39	-0.516908	0.453	0.807	2.2007e-35	M	DN
Rps15a1	2.32427e-39	0.346888	0.998	0.991	4.7364e-35	M	UP
Pltp	1.11541e-38	-0.604629	0.876	0.979	2.27298e-34	M	DN
Rpl321	2.56994e-38	0.375921	0.996	0.979	5.23702e-34	M	UP
S100a61	1.35791e-37	0.714403	0.891	0.602	2.76715e-33	M	UP
mt-Nd4l3	1.78537e-34	0.48643	0.975	0.871	3.63822e-30	M	UP
Rpl361	2.68076e-34	0.317684	0.992	0.989	5.46285e-30	M	UP
Rplp01	5.06657e-32	0.3574	0.994	0.982	1.03247e-27	M	UP
Rps191	1.6859e-31	0.325003	0.996	0.986	3.43552e-27	M	UP
Rps111	2.19031e-31	0.295882	0.996	0.989	4.46342e-27	M	UP
Rpl151	2.33602e-30	0.321038	0.99	0.966	4.76035e-26	M	UP
Gm100763	5.8852e-30	0.464924	0.847	0.653	1.19929e-25	M	UP
A2m	3.81538e-29	0.38001	0.256	0.002	7.77498e-25	M	UP
Itm2b2	5.51221e-29	-0.285324	1	1	1.12328e-24	M	DN
Rps201	8.85609e-29	0.278245	1	0.998	1.80469e-24	M	UP
mt-Cytb3	2.00061e-28	0.265822	0.998	0.995	4.07684e-24	M	UP
Rpl341	9.34144e-28	0.270082	0.996	0.991	1.9036e-23	M	UP
Tagln	1.38787e-27	-0.660306	0.281	0.614	2.8282e-23	M	DN
Rpl131	7.31298e-27	0.275225	0.998	0.993	1.49024e-22	M	UP
Cxcl2	7.65043e-27	0.572941	0.965	0.931	1.559e-22	M	UP
Cxcl1	5.76318e-26	0.737756	0.868	0.722	1.17442e-21	M	UP
Serf2	1.40005e-25	0.274014	0.988	0.97	2.85303e-21	M	UP
Mt3	2.80585e-25	0.368884	0.225	0.002	5.71775e-21	M	UP
H2-Aa1	4.21716e-25	-0.999985	0.566	0.791	8.59372e-21	M	DN
Acta2	3.81399e-24	-0.552034	0.215	0.52	7.77214e-20	M	DN
H2-Ab1	7.33774e-24	-0.937893	0.603	0.816	1.49528e-19	M	DN
Tpm2	2.34838e-23	-0.50642	0.202	0.508	4.78553e-19	M	DN
Dcn	2.49892e-23	-0.469607	0.18	0.483	5.09231e-19	M	DN
Gpx33	3.65113e-23	0.521415	0.686	0.384	7.44027e-19	M	UP
Rpl292	4.42278e-23	0.42031	0.634	0.363	9.01275e-19	M	UP
Cfh	6.03744e-22	-0.490865	0.605	0.823	1.23031e-17	M	DN
Slc40a1	1.3294e-21	0.85612	0.314	0.071	2.70906e-17	M	UP
Folr2	4.09313e-21	-0.536614	0.773	0.89	8.34098e-17	M	DN
Rpl281	5.1878e-21	0.251372	0.998	0.982	1.05717e-16	M	UP
Tmsb103	3.37623e-20	0.454153	0.913	0.805	6.88008e-16	M	UP
B2m1	7.38311e-20	-0.263934	1	1	1.50453e-15	M	DN
Rpsa1	2.29984e-19	0.257041	0.998	0.995	4.68662e-15	M	UP
Serinc32	5.31278e-19	-0.283611	0.983	0.989	1.08264e-14	M	DN
Rps71	5.39844e-19	0.25837	0.996	0.97	1.10009e-14	M	UP
Txnip	1.48918e-18	-0.540606	0.397	0.646	3.03465e-14	M	DN
Pcp4	1.71662e-18	-0.46519	0.128	0.368	3.49814e-14	M	DN
Sema4a	2.69261e-18	-0.417505	0.186	0.441	5.48699e-14	M	DN
Cd741	8.23156e-18	-0.828452	0.764	0.878	1.67743e-13	M	DN
H2-D12	1.00782e-17	-0.275554	0.998	0.993	2.05373e-13	M	DN
Mgl2	1.87101e-17	-0.571548	0.283	0.531	3.81275e-13	M	DN
Rpl36a1	3.96248e-16	0.269365	0.984	0.959	8.07473e-12	M	UP
Mrc1	5.35949e-16	-0.318409	0.969	0.986	1.09216e-11	M	DN
F13a1	1.3328e-15	-0.466509	0.694	0.844	2.71599e-11	M	DN
Col3a11	1.42272e-15	-0.412224	0.395	0.634	2.89922e-11	M	DN
Ahnak	2.50968e-15	-0.425603	0.754	0.876	5.11424e-11	M	DN
Gm102601	3.33755e-15	0.338281	0.779	0.598	6.80126e-11	M	UP
Rasgef1b	3.7622e-15	0.47378	0.616	0.409	7.6666e-11	M	UP
Hba-a12	6.75825e-15	0.818186	0.411	0.184	1.3772e-10	M	UP
Atp5e1	8.14134e-15	0.273514	0.957	0.931	1.65904e-10	M	UP
Sdc42	8.72956e-15	0.397188	0.752	0.566	1.77891e-10	M	UP
Fus	9.50803e-15	-0.387477	0.579	0.749	1.93755e-10	M	DN
Myl9	1.30412e-14	-0.252952	0.109	0.317	2.65754e-10	M	DN
Ly6a1	1.73511e-14	0.259571	0.364	0.143	3.5358e-10	M	UP
Clec4a1	1.87545e-14	-0.375881	0.599	0.772	3.8218e-10	M	DN
Sec61g2	2.18849e-14	0.318381	0.901	0.83	4.45971e-10	M	UP
Rcan1	2.68419e-14	0.631354	0.496	0.285	5.46984e-10	M	UP
Selenop1	3.13066e-14	-0.286775	0.998	1	6.37965e-10	M	DN
Tgfbi	3.2349e-14	-0.38079	0.572	0.759	6.59207e-10	M	DN
Col1a2	3.84254e-14	-0.371372	0.351	0.561	7.83032e-10	M	DN
Vcam1	1.233e-13	0.638137	0.26	0.08	2.5126e-09	M	UP
Mafb	1.37817e-13	-0.408677	0.808	0.91	2.80844e-09	M	DN
Klf43	1.53134e-13	-0.456671	0.572	0.745	3.12057e-09	M	DN
Hnrnph1	1.88033e-13	-0.351864	0.56	0.759	3.83173e-09	M	DN
Gas6	2.68306e-13	-0.378468	0.795	0.878	5.46755e-09	M	DN
Gngt2	2.68869e-13	0.446902	0.438	0.228	5.47901e-09	M	UP
Ier2	3.20846e-13	-0.400828	0.756	0.86	6.53819e-09	M	DN
Gdf15	3.74854e-13	0.758719	0.422	0.214	7.63877e-09	M	UP
Ccrl21	5.97905e-13	0.346338	0.713	0.494	1.21841e-08	M	UP
Mylk	1.05645e-12	-0.264812	0.161	0.366	2.15283e-08	M	DN
BC005537	1.40558e-12	-0.307896	0.895	0.952	2.86428e-08	M	DN
H2-DMb1	1.68448e-12	-0.439704	0.297	0.49	3.43264e-08	M	DN
Clec4n	2.12158e-12	0.456037	0.618	0.437	4.32336e-08	M	UP
Ccl8	2.57087e-12	-0.821928	0.479	0.634	5.23892e-08	M	DN
Maf2	2.94636e-12	-0.327154	0.932	0.975	6.0041e-08	M	DN
Srsf5	3.16457e-12	-0.318841	0.713	0.811	6.44877e-08	M	DN
Acp5	3.25989e-12	0.444515	0.453	0.255	6.643e-08	M	UP
Fxyd2	3.75013e-12	-0.272562	0.246	0.464	7.64201e-08	M	DN
Ccl6	4.13946e-12	-0.277501	0.82	0.929	8.4354e-08	M	DN
Nrp1	4.95285e-12	-0.325552	0.678	0.8	1.00929e-07	M	DN
Pid1	5.98994e-12	-0.315332	0.667	0.775	1.22063e-07	M	DN
Tnfsf9	1.1701e-11	0.36278	0.411	0.207	2.38442e-07	M	UP
Ccl41	1.21057e-11	0.628182	0.891	0.823	2.4669e-07	M	UP
Stard8	1.34088e-11	-0.348161	0.548	0.715	2.73244e-07	M	DN
Il1b	1.58337e-11	0.615047	0.399	0.209	3.22659e-07	M	UP
Hal	1.74432e-11	-0.590989	0.202	0.391	3.55458e-07	M	DN
Prdm1	2.01739e-11	0.318734	0.366	0.179	4.11105e-07	M	UP
C4b	2.01878e-11	-0.66534	0.329	0.499	4.11386e-07	M	DN
Trf1	2.05771e-11	-0.260092	0.888	0.943	4.1932e-07	M	DN
Igfbp4	2.80687e-11	-0.258511	0.878	0.92	5.71984e-07	M	DN
Nxpe5	4.11324e-11	-0.362046	0.419	0.591	8.38196e-07	M	DN
Rnaset2a1	4.56045e-11	-0.30991	0.719	0.791	9.29329e-07	M	DN
Dusp12	5.23474e-11	-0.330517	0.891	0.936	1.06674e-06	M	DN
Ucp21	5.29135e-11	0.274708	0.969	0.926	1.07827e-06	M	UP
Ccl9	8.30033e-11	-0.354269	0.626	0.795	1.69144e-06	M	DN
Aplp2	1.09483e-10	-0.298714	0.709	0.805	2.23104e-06	M	DN
H2-DMa	1.13937e-10	-0.412956	0.655	0.756	2.32181e-06	M	DN
Ier5	1.36408e-10	-0.29355	0.843	0.89	2.77972e-06	M	DN
Clec10a	1.57036e-10	-0.407402	0.45	0.632	3.20008e-06	M	DN
Chp2	1.8183e-10	-0.305935	0.145	0.31	3.70534e-06	M	DN
Zfp36l12	2.45198e-10	-0.255458	0.948	0.968	4.99666e-06	M	DN
Pf4	2.7547e-10	-0.359309	0.884	0.929	5.61353e-06	M	DN
Zfp36	3.25201e-10	-0.26264	0.94	0.963	6.62695e-06	M	DN
Ptafr	4.27325e-10	-0.332667	0.645	0.786	8.70802e-06	M	DN
Fos3	4.91015e-10	-0.328568	0.944	0.968	1.00059e-05	M	DN
Cxcl10	5.92039e-10	0.602549	0.514	0.345	1.20646e-05	M	UP
AC149090.1	6.12811e-10	-0.279482	0.26	0.444	1.24879e-05	M	DN
Mtss1	7.89303e-10	-0.320563	0.581	0.722	1.60844e-05	M	DN
Atf41	8.31907e-10	-0.254455	0.645	0.766	1.69526e-05	M	DN
Ednrb	8.45449e-10	-0.523027	0.384	0.556	1.72286e-05	M	DN
Timp2	1.01391e-09	-0.292899	0.93	0.929	2.06615e-05	M	DN
Nfe2l2	1.19755e-09	0.264239	0.901	0.811	2.44037e-05	M	UP
Prcp	1.55815e-09	-0.260209	0.49	0.632	3.17519e-05	M	DN
Tnf	1.63235e-09	0.478223	0.8	0.736	3.32641e-05	M	UP
Cbr2	1.7675e-09	-0.40894	0.709	0.772	3.6018e-05	M	DN
Sulf2	1.83398e-09	-0.307347	0.421	0.575	3.73728e-05	M	DN
Cfp	1.94687e-09	-0.281662	0.723	0.816	3.96733e-05	M	DN
Gas7	2.10798e-09	-0.270756	0.492	0.655	4.29563e-05	M	DN
Cd209f	2.16941e-09	-0.74385	0.169	0.326	4.42083e-05	M	DN
Rgs22	2.30817e-09	-0.3524	0.516	0.669	4.70359e-05	M	DN
Dusp2	3.01849e-09	0.434556	0.583	0.428	6.15108e-05	M	UP
H2-Eb11	3.13652e-09	-0.887767	0.349	0.501	6.39161e-05	M	DN
Klra81	4.72513e-09	-0.336213	0.547	0.678	9.62887e-05	M	DN
Ccl3	4.84043e-09	0.515238	0.876	0.795	9.86382e-05	M	UP
Klra9	6.92681e-09	-0.332286	0.529	0.664	0.000141155	M	DN
Klra7	7.07172e-09	-0.300233	0.207	0.375	0.000144107	M	DN
Rin2	7.61266e-09	-0.288578	0.388	0.543	0.000155131	M	DN
Pgk1	8.73207e-09	0.288482	0.521	0.37	0.000177942	M	UP
Lars2	1.05617e-08	-0.308708	0.337	0.494	0.000215226	M	DN
Jun3	1.11045e-08	-0.288995	0.828	0.897	0.000226287	M	DN
Basp11	1.12981e-08	0.393609	0.63	0.487	0.000230232	M	UP
Eif4a2	1.16843e-08	-0.254869	0.44	0.595	0.000238103	M	DN
Rgs11	1.20721e-08	0.451763	0.331	0.175	0.000246004	M	UP
Apold1	2.09355e-08	0.298835	0.345	0.191	0.000426623	M	UP
Itgav	2.6911e-08	0.283654	0.417	0.257	0.000548392	M	UP
Pmp22	2.70308e-08	-0.333006	0.605	0.694	0.000550834	M	DN
Sertad1	5.15649e-08	-0.262239	0.386	0.531	0.00105079	M	DN
Rnf141	5.35989e-08	-0.262719	0.258	0.425	0.00109224	M	DN
Tns1	5.40453e-08	-0.25699	0.225	0.379	0.00110134	M	DN
Ddx60	9.74823e-08	-0.313715	0.248	0.398	0.0019865	M	DN
Cotl1	1.03604e-07	-0.25039	0.82	0.88	0.00211125	M	DN
Frmd4b	1.7934e-07	-0.272006	0.626	0.731	0.00365458	M	DN
Pepd	1.83794e-07	-0.291217	0.51	0.639	0.00374536	M	DN
Klf22	2.1254e-07	-0.295335	0.643	0.752	0.00433113	M	DN
Crip1	2.2521e-07	-0.291742	0.874	0.906	0.00458933	M	DN
Fosb2	2.3932e-07	-0.321502	0.769	0.839	0.00487686	M	DN
Dazap2	2.76311e-07	-0.281377	0.777	0.825	0.00563067	M	DN
Nabp11	3.07356e-07	-0.262049	0.322	0.469	0.0062633	M	DN
Cd300a	3.31791e-07	0.25597	0.624	0.497	0.00676124	M	UP
Plac82	3.52408e-07	0.375288	0.432	0.29	0.00718136	M	UP
Nrros	6.44772e-07	-0.268547	0.63	0.717	0.0131392	M	DN
Cd209g	7.56426e-07	-0.60796	0.11	0.223	0.0154144	M	DN
Ly6e2	8.16323e-07	-0.298885	0.853	0.88	0.016635	M	DN
Dbi1	1.23993e-06	0.260013	0.828	0.777	0.0252673	M	UP
Sdc3	1.52729e-06	-0.36009	0.62	0.74	0.0311232	M	DN
Prss292	2.97404e-06	-0.389744	0.262	0.405	0.0606049	M	DN
Dusp6	3.16141e-06	-0.256119	0.236	0.37	0.0644233	M	DN
Brd2	4.09106e-06	-0.257238	0.674	0.738	0.0833676	M	DN
Ch25h	8.76249e-06	0.265193	0.209	0.106	0.178562	M	UP
Hbb-bs2	9.8515e-06	0.699705	0.347	0.223	0.200754	M	UP
Il1rn	1.01529e-05	0.428154	0.266	0.156	0.206897	M	UP
Plbd1	1.03623e-05	-0.292033	0.277	0.407	0.211163	M	DN
Egr11	1.12083e-05	-0.262815	0.853	0.913	0.228403	M	DN
Slc38a12	1.96948e-05	0.259414	0.444	0.317	0.401341	M	UP
Wfdc17	0.000763686	-0.341275	0.953	0.943	1	M	DN
Ccl2	0.000980093	0.327741	0.911	0.943	1	M	UP
Fabp5	0.00142316	0.963978	0.479	0.411	1	M	UP
Ccr22	0.00192858	-0.266833	0.331	0.409	1	M	DN
Lgals32	0.00200451	0.289254	0.645	0.559	1	M	UP
Prss28	0.0203863	-0.303149	0.194	0.255	1	M	DN
Nupr1	0.040902	0.259277	0.343	0.31	1	M	UP
mt-Co23	2.70407e-67	0.467884	1	1	5.51034e-63	DC	UP
mt-Co13	3.59697e-65	0.480881	1	1	7.32991e-61	DC	UP
Uba524	1.4097e-62	0.631659	0.968	0.921	2.87269e-58	DC	UP
mt-Atp63	9.02116e-62	0.468076	1	1	1.83833e-57	DC	UP
Plac83	1.85378e-59	1.06425	0.909	0.495	3.77763e-55	DC	UP
H3f3b	6.92437e-56	0.648564	0.995	0.982	1.41105e-51	DC	UP
Ifitm21	8.27288e-56	0.884951	0.963	0.821	1.68585e-51	DC	UP
H2-Ob	1.99606e-55	-0.334728	0.04	0.283	4.06758e-51	DC	DN
mt-Nd4l4	1.19272e-51	0.756841	0.896	0.72	2.43051e-47	DC	UP
Egr3	1.7642e-51	-0.545643	0.064	0.337	3.59509e-47	DC	DN
Ifitm3	1.26946e-50	0.698907	0.987	0.939	2.58691e-46	DC	UP
Xcr1	2.36644e-49	-0.753199	0.034	0.244	4.82232e-45	DC	DN
Ccnd1	3.14564e-49	-0.749849	0.12	0.441	6.41018e-45	DC	DN
mt-Co33	1.82077e-48	0.367217	1	1	3.71036e-44	DC	UP
Cadm1	4.01031e-48	-0.435052	0.074	0.355	8.17222e-44	DC	DN
mt-Cytb4	4.10684e-48	0.445196	1	0.989	8.36892e-44	DC	UP
H2-Aa2	1.86429e-46	-1.01296	0.593	0.839	3.79905e-42	DC	DN
Ifi27l2a1	2.72632e-46	0.869116	0.96	0.918	5.55569e-42	DC	UP
H2-Ab11	3.06882e-45	-0.997726	0.601	0.842	6.25363e-41	DC	DN
Prl8a24	3.07095e-45	1.14877	0.459	0	6.25797e-41	DC	UP
Clec9a	1.51316e-44	-0.361	0.034	0.233	3.08353e-40	DC	DN
Cst31	1.86421e-44	-0.884452	0.994	1	3.79888e-40	DC	DN
Tyrobp2	2.11683e-43	0.43817	0.998	0.993	4.31367e-39	DC	UP
Trim35	3.99992e-43	-0.573882	0.091	0.373	8.15104e-39	DC	DN
Rplp11	2.72773e-42	-0.421509	0.988	1	5.55857e-38	DC	DN
Btla	1.82021e-40	-0.417108	0.04	0.237	3.70922e-36	DC	DN
Ptms1	1.87925e-40	-0.713006	0.459	0.796	3.82953e-36	DC	DN
Cebpb	2.72276e-40	0.680383	0.936	0.624	5.54843e-36	DC	UP
Arsb	5.79723e-40	-0.525617	0.209	0.566	1.18136e-35	DC	DN
Lst1	1.1375e-39	0.687135	0.912	0.602	2.318e-35	DC	UP
Cybb	1.48013e-39	0.730528	0.916	0.699	3.01621e-35	DC	UP
H2-Oa	1.21101e-38	-0.462973	0.064	0.294	2.4678e-34	DC	DN
Cd742	3.40459e-38	-0.857214	0.851	0.943	6.93787e-34	DC	DN
Pak1	1.15479e-36	-0.507823	0.185	0.516	2.35323e-32	DC	DN
Rtl8a	1.75324e-36	-0.586679	0.078	0.315	3.57275e-32	DC	DN
Tmsb4x	2.35692e-36	-0.336331	0.999	0.996	4.80294e-32	DC	DN
Tspan33	8.14992e-36	-0.288501	0.063	0.287	1.66079e-31	DC	DN
Ckb2	1.3285e-35	-0.866934	0.301	0.627	2.70721e-31	DC	DN
P2ry10	1.79552e-35	-0.388208	0.058	0.269	3.65892e-31	DC	DN
mt-Nd43	3.06594e-35	0.364096	0.999	0.993	6.24778e-31	DC	UP
Rnf122	4.92705e-35	-0.337689	0.061	0.28	1.00403e-30	DC	DN
H2-DMb11	9.36311e-35	-0.603166	0.448	0.774	1.90801e-30	DC	DN
Ms4a6c	1.5521e-34	0.572154	0.914	0.771	3.16288e-30	DC	UP
Slamf9	2.97211e-34	-0.617682	0.122	0.394	6.05658e-30	DC	DN
Ramp12	6.30727e-34	-0.325828	0.111	0.387	1.2853e-29	DC	DN
Rpl141	7.72892e-34	-0.416313	0.936	0.986	1.575e-29	DC	DN
Klrb1b	4.09522e-33	-0.265128	0.059	0.269	8.34524e-29	DC	DN
Pmepa1	9.34224e-33	-0.560118	0.085	0.319	1.90376e-28	DC	DN
Mgl21	1.72736e-32	-1.01384	0.052	0.24	3.52002e-28	DC	DN
Zeb21	2.42613e-32	0.644926	0.88	0.642	4.94397e-28	DC	UP
Slfn2	3.12019e-32	0.593147	0.879	0.76	6.35832e-28	DC	UP
Rtl8b	3.2441e-32	-0.468102	0.07	0.283	6.61082e-28	DC	DN
Ptpn1	1.58649e-31	0.665073	0.803	0.631	3.23295e-27	DC	UP
Cd24a1	2.07125e-31	-0.681898	0.086	0.305	4.2208e-27	DC	DN
Naaa	3.5481e-31	-0.845757	0.3	0.613	7.23033e-27	DC	DN
H2-DMa1	7.90345e-31	-0.59921	0.556	0.828	1.61057e-26	DC	DN
Arhgap18	9.07403e-31	-0.415357	0.156	0.444	1.84911e-26	DC	DN
Tlr3	1.03151e-30	-0.385001	0.043	0.215	2.102e-26	DC	DN
S100a62	1.19305e-30	0.594272	0.955	0.803	2.43119e-26	DC	UP
Rpl171	1.3834e-30	-0.314973	0.99	0.996	2.8191e-26	DC	DN
Msrb1	1.43426e-30	0.643374	0.791	0.509	2.92273e-26	DC	UP
Shtn1	1.83774e-30	-0.395568	0.145	0.427	3.74494e-26	DC	DN
Rnf149	1.93515e-30	0.656823	0.755	0.48	3.94345e-26	DC	UP
Il1b1	2.49295e-30	0.723385	0.902	0.688	5.08013e-26	DC	UP
St3gal5	6.49862e-30	-0.360928	0.096	0.333	1.32429e-25	DC	DN
Sept61	9.48677e-30	-0.413134	0.118	0.366	1.93321e-25	DC	DN
Rpsa2	4.09965e-29	-0.32609	0.989	1	8.35427e-25	DC	DN
Fcer1g2	4.68143e-29	0.412167	0.987	0.971	9.53982e-25	DC	UP
Rpl52	6.43838e-29	-0.389312	0.899	0.971	1.31201e-24	DC	DN
Clec4a3	1.23147e-28	0.626577	0.792	0.52	2.5095e-24	DC	UP
Cxcl21	1.23537e-28	0.980435	0.77	0.441	2.51743e-24	DC	UP
Ifitm6	1.24751e-28	0.713274	0.709	0.394	2.54217e-24	DC	UP
Batf3	2.34167e-28	-0.356876	0.168	0.462	4.77185e-24	DC	DN
Clec4e	6.53719e-28	0.84914	0.576	0.219	1.33215e-23	DC	UP
Emilin2	1.02364e-27	0.629135	0.717	0.419	2.08596e-23	DC	UP
Lpcat1	1.11263e-27	-0.311267	0.117	0.362	2.26731e-23	DC	DN
Pkib	1.47181e-27	-0.535421	0.177	0.448	2.99926e-23	DC	DN
Mctp1	1.79319e-27	-0.304384	0.096	0.323	3.65417e-23	DC	DN
Nfkbia	3.5948e-27	0.499514	0.948	0.885	7.32549e-23	DC	UP
Cd14	7.56957e-27	0.574028	0.884	0.703	1.54253e-22	DC	UP
Ly6e3	8.00558e-27	0.529166	0.946	0.803	1.63138e-22	DC	UP
Lpl	1.04589e-26	-0.389003	0.062	0.247	2.13132e-22	DC	DN
Id3	1.10142e-26	0.785512	0.693	0.405	2.24448e-22	DC	UP
Rps61	2.58607e-26	-0.318006	0.946	0.978	5.26989e-22	DC	DN
Prdx5	2.86662e-26	0.590307	0.874	0.799	5.84161e-22	DC	UP
mt-Nd53	5.20222e-26	0.53962	0.872	0.778	1.06011e-21	DC	UP
Ly6c21	4.39237e-25	1.22807	0.54	0.229	8.95077e-21	DC	UP
Actb	4.49878e-25	-0.301932	1	1	9.16762e-21	DC	DN
Tpd52	1.88148e-24	0.536073	0.818	0.663	3.83407e-20	DC	UP
Plp2	2.22057e-24	-0.311795	0.111	0.333	4.52508e-20	DC	DN
Plbd11	2.23266e-24	-0.531344	0.633	0.849	4.54972e-20	DC	DN
Cd811	5.40609e-24	-0.610326	0.219	0.487	1.10165e-19	DC	DN
Ms4a4c	6.55765e-24	0.69993	0.652	0.394	1.33632e-19	DC	UP
Hp	8.57808e-24	0.724632	0.518	0.183	1.74804e-19	DC	UP
Rps151	9.1372e-24	-0.313565	0.963	0.996	1.86198e-19	DC	DN
Tuba1a	1.2034e-23	-0.367921	0.148	0.394	2.45229e-19	DC	DN
Ifi207	1.42433e-23	0.59484	0.734	0.509	2.90251e-19	DC	UP
Slamf7	1.97186e-23	-0.370005	0.172	0.437	4.01826e-19	DC	DN
Gpx34	2.33984e-23	0.727624	0.411	0.122	4.76812e-19	DC	UP
Rpl121	2.55571e-23	-0.354219	0.932	0.971	5.20803e-19	DC	DN
Rab43	3.13089e-23	-0.301819	0.123	0.355	6.38012e-19	DC	DN
Rbpj	4.63488e-23	-0.418329	0.338	0.638	9.44496e-19	DC	DN
Olfm1	6.40544e-23	-0.417475	0.249	0.545	1.3053e-18	DC	DN
H3f3a	6.82273e-23	0.27753	0.991	0.996	1.39034e-18	DC	UP
Pla2g7	7.64294e-23	0.584832	0.604	0.269	1.55748e-18	DC	UP
mt-Nd13	1.29974e-22	0.27104	0.996	0.989	2.64861e-18	DC	UP
Sem1	1.83667e-22	0.337941	0.955	0.957	3.74276e-18	DC	UP
Grasp	1.90723e-22	-0.354079	0.099	0.301	3.88655e-18	DC	DN
Eps8	2.19242e-22	-0.344172	0.127	0.351	4.46772e-18	DC	DN
Zfhx3	2.908e-22	-0.276905	0.144	0.391	5.92592e-18	DC	DN
Gngt21	5.0323e-22	0.71364	0.722	0.495	1.02548e-17	DC	UP
Mdh1	5.61358e-22	-0.334294	0.244	0.538	1.14393e-17	DC	DN
Samhd1	1.36186e-21	0.495668	0.843	0.781	2.7752e-17	DC	UP
Ms4a6b	1.45754e-21	0.579042	0.68	0.462	2.97018e-17	DC	UP
Atpif11	1.69736e-21	-0.444965	0.476	0.742	3.45888e-17	DC	DN
Ftl11	2.30162e-21	0.30656	0.998	1	4.69024e-17	DC	UP
Rab7b	3.15701e-21	-0.438338	0.191	0.437	6.43335e-17	DC	DN
Egr2	6.41906e-21	-0.303918	0.067	0.233	1.30808e-16	DC	DN
Naga	7.31504e-21	-0.454578	0.146	0.362	1.49066e-16	DC	DN
Prap13	7.57658e-21	-0.386767	0.396	0.742	1.54396e-16	DC	DN
Fyb	7.79112e-21	0.500406	0.796	0.566	1.58768e-16	DC	UP
Unc119	8.78645e-21	-0.324126	0.189	0.448	1.7905e-16	DC	DN
Prkar2a	1.28802e-20	-0.324139	0.142	0.369	2.62472e-16	DC	DN
Fnbp1	2.25357e-20	-0.457212	0.291	0.556	4.59232e-16	DC	DN
Ece1	4.86035e-20	-0.309841	0.133	0.351	9.90443e-16	DC	DN
Ms4a6d	5.36498e-20	0.680438	0.648	0.43	1.09327e-15	DC	UP
Rps51	7.69361e-20	-0.260724	0.991	0.996	1.5678e-15	DC	DN
Pafah1b31	1.16022e-19	-0.254364	0.084	0.262	2.3643e-15	DC	DN
Ms4a4b	1.9917e-19	0.675956	0.477	0.219	4.05868e-15	DC	UP
Sat11	2.19621e-19	0.521423	0.912	0.842	4.47544e-15	DC	UP
Isy1	2.30973e-19	-0.283721	0.163	0.394	4.70677e-15	DC	DN
Lsp11	2.90973e-19	-0.439365	0.772	0.896	5.92944e-15	DC	DN
Alcam	3.95149e-19	-0.298195	0.304	0.595	8.05234e-15	DC	DN
Ppm1m	6.33199e-19	-0.315354	0.156	0.38	1.29033e-14	DC	DN
C1qa	9.40987e-19	-1.35653	0.104	0.276	1.91754e-14	DC	DN
Ninj1	1.24122e-18	0.590122	0.525	0.287	2.52936e-14	DC	UP
Gpr141	1.31571e-18	0.591722	0.503	0.222	2.68115e-14	DC	UP
Rnase61	1.41219e-18	-0.376629	0.269	0.534	2.87776e-14	DC	DN
Fam46c	1.47566e-18	-0.349268	0.165	0.387	3.0071e-14	DC	DN
Gng21	1.8194e-18	-0.317493	0.266	0.545	3.70758e-14	DC	DN
Wdfy4	1.8912e-18	-0.559456	0.206	0.419	3.85388e-14	DC	DN
H2-DMb21	2.54103e-18	-0.304099	0.168	0.401	5.17811e-14	DC	DN
Cct3	2.56907e-18	-0.334007	0.242	0.502	5.23525e-14	DC	DN
F10	3.52936e-18	0.685914	0.439	0.168	7.19213e-14	DC	UP
Gpr1831	4.43423e-18	-0.278084	0.146	0.358	9.03607e-14	DC	DN
Elmsan1	5.42432e-18	-0.340774	0.22	0.462	1.10537e-13	DC	DN
Dapp1	6.24409e-18	-0.33584	0.214	0.462	1.27242e-13	DC	DN
Bmyc	6.79668e-18	-0.295329	0.165	0.384	1.38503e-13	DC	DN
Fbl	7.59939e-18	-0.309719	0.328	0.609	1.5486e-13	DC	DN
Nop58	9.99425e-18	-0.285739	0.19	0.423	2.03663e-13	DC	DN
Sod2	1.22335e-17	0.643311	0.628	0.477	2.49294e-13	DC	UP
Arl5c	1.55759e-17	0.541039	0.582	0.366	3.17405e-13	DC	UP
Ptprc	1.76371e-17	0.376588	0.948	0.925	3.59409e-13	DC	UP
Sdad1	2.07283e-17	-0.254993	0.126	0.326	4.22401e-13	DC	DN
C1qc	2.46802e-17	-1.12964	0.098	0.258	5.02933e-13	DC	DN
Gda	2.4813e-17	0.607244	0.539	0.283	5.05639e-13	DC	UP
Gsn	2.51068e-17	-0.300994	0.306	0.588	5.11627e-13	DC	DN
H2-Eb12	2.81856e-17	-0.714241	0.375	0.638	5.74365e-13	DC	DN
Rpl43	3.31218e-17	-0.295679	0.861	0.95	6.74955e-13	DC	DN
Itm2c1	6.9663e-17	-0.297095	0.336	0.624	1.41959e-12	DC	DN
Tubb2a	1.39713e-16	-0.303095	0.156	0.366	2.84707e-12	DC	DN
Fth1	1.41663e-16	0.362424	0.999	1	2.88682e-12	DC	UP
Cysltr1	1.96926e-16	-0.256963	0.193	0.43	4.01296e-12	DC	DN
Fh1	2.11482e-16	-0.271721	0.176	0.394	4.30959e-12	DC	DN
Lmna	2.44782e-16	-0.288567	0.121	0.305	4.98816e-12	DC	DN
Hmgn1	2.74835e-16	-0.29545	0.263	0.52	5.60059e-12	DC	DN
Cnbp	3.18338e-16	-0.309658	0.551	0.799	6.48709e-12	DC	DN
Nfkbiz	4.60156e-16	0.393285	0.829	0.692	9.37706e-12	DC	UP
Commd8	4.79021e-16	-0.281887	0.251	0.498	9.76148e-12	DC	DN
Dusp21	4.94278e-16	0.463285	0.784	0.642	1.00724e-11	DC	UP
Marcksl1	5.23867e-16	0.469509	0.791	0.703	1.06754e-11	DC	UP
C1qb	5.68584e-16	-1.14954	0.11	0.269	1.15866e-11	DC	DN
Cxcl16	8.95925e-16	-0.421157	0.269	0.505	1.82572e-11	DC	DN
Ctsb1	9.33455e-16	0.352946	0.918	0.849	1.90219e-11	DC	UP
Clec4a11	1.36155e-15	0.46403	0.623	0.398	2.77457e-11	DC	UP
Npm11	1.36697e-15	-0.321635	0.871	0.939	2.7856e-11	DC	DN
Irf81	1.46969e-15	-0.71627	0.34	0.556	2.99494e-11	DC	DN
Tuba1b	1.69876e-15	-0.396528	0.38	0.649	3.46173e-11	DC	DN
Hexb	2.41701e-15	-0.675382	0.398	0.642	4.92538e-11	DC	DN
Cdk2ap2	2.44216e-15	0.507108	0.691	0.595	4.97663e-11	DC	UP
Irf7	2.51248e-15	0.484824	0.598	0.366	5.11993e-11	DC	UP
Rpl13a	2.60681e-15	-0.29875	0.502	0.763	5.31216e-11	DC	DN
Eef1g1	2.82517e-15	-0.288637	0.601	0.832	5.75713e-11	DC	DN
Gpx1	3.12784e-15	0.295146	0.984	0.975	6.37391e-11	DC	UP
Arl5b1	3.32815e-15	-0.253517	0.167	0.373	6.7821e-11	DC	DN
Clec12a	3.57539e-15	-0.253081	0.252	0.502	7.28593e-11	DC	DN
Mpp6	3.5793e-15	-0.266166	0.251	0.495	7.29389e-11	DC	DN
Dock10	4.73802e-15	-0.370669	0.389	0.634	9.65513e-11	DC	DN
Nfe2l21	5.25523e-15	0.359192	0.902	0.799	1.07091e-10	DC	UP
Pfkp	5.92085e-15	-0.305405	0.221	0.452	1.20655e-10	DC	DN
Clec4b1	7.60034e-15	-0.429408	0.208	0.409	1.5488e-10	DC	DN
Gm424183	1.18783e-14	-0.456653	0.962	0.993	2.42057e-10	DC	DN
Myadm	1.29963e-14	-0.269947	0.26	0.505	2.64839e-10	DC	DN
Jdp2	1.78761e-14	-0.282413	0.184	0.387	3.64279e-10	DC	DN
Dbi2	1.858e-14	0.429842	0.783	0.742	3.78623e-10	DC	UP
Nupr11	2.14802e-14	0.499493	0.424	0.186	4.37724e-10	DC	UP
Bcl2a1d	2.58799e-14	-0.345096	0.475	0.724	5.27381e-10	DC	DN
Dpp4	2.64809e-14	-0.25962	0.166	0.362	5.39628e-10	DC	DN
Arg2	3.3876e-14	0.532503	0.33	0.118	6.90324e-10	DC	UP
Scand1	3.44808e-14	0.320122	0.861	0.871	7.0265e-10	DC	UP
Gng51	3.45472e-14	0.288241	0.938	0.943	7.04002e-10	DC	UP
Plaur1	8.05363e-14	0.365924	0.655	0.409	1.64117e-09	DC	UP
Fcgr1	1.34379e-13	0.502727	0.688	0.484	2.73837e-09	DC	UP
Lamp1	1.79301e-13	0.350959	0.855	0.72	3.6538e-09	DC	UP
Rtn4	1.97085e-13	-0.256209	0.538	0.806	4.01621e-09	DC	DN
Slfn5	2.87064e-13	0.501348	0.633	0.491	5.84979e-09	DC	UP
Cxcl11	3.22967e-13	0.858532	0.413	0.19	6.58141e-09	DC	UP
Syngr2	3.89413e-13	-0.289412	0.512	0.756	7.93546e-09	DC	DN
Gm100764	4.13207e-13	0.385415	0.713	0.695	8.42034e-09	DC	UP
Tspo2	4.39968e-13	0.419341	0.874	0.885	8.96566e-09	DC	UP
Eef1b21	4.70673e-13	-0.313654	0.924	0.971	9.59137e-09	DC	DN
Id2	4.96792e-13	-0.633351	0.404	0.588	1.01236e-08	DC	DN
Irf1	6.5692e-13	0.497366	0.567	0.43	1.33867e-08	DC	UP
Cdkn1a	6.94941e-13	0.299356	0.895	0.828	1.41615e-08	DC	UP
Kdm6b1	7.23776e-13	0.316168	0.875	0.824	1.47491e-08	DC	UP
Wnk1	7.6423e-13	-0.42601	0.573	0.774	1.55735e-08	DC	DN
Cd300a1	9.64693e-13	0.403695	0.6	0.427	1.96585e-08	DC	UP
Ly6c1	1.30041e-12	0.555664	0.236	0.054	2.64997e-08	DC	UP
Glipr1	1.39492e-12	-0.259133	0.204	0.405	2.84257e-08	DC	DN
Ifi204	2.17597e-12	0.468613	0.596	0.462	4.4342e-08	DC	UP
Kcnq1ot12	2.27099e-12	-0.361259	0.191	0.38	4.62782e-08	DC	DN
Hbb-bs3	2.35959e-12	-0.707979	0.399	0.208	4.80837e-08	DC	DN
Tm6sf1	3.32932e-12	-0.293455	0.48	0.735	6.78448e-08	DC	DN
Tgm2	3.4897e-12	0.505541	0.296	0.108	7.11132e-08	DC	UP
Gdi2	4.71436e-12	-0.309052	0.704	0.864	9.60693e-08	DC	DN
Eif5a	5.35265e-12	-0.265462	0.808	0.889	1.09076e-07	DC	DN
Mefv	7.26545e-12	0.412899	0.351	0.165	1.48055e-07	DC	UP
Dhrs3	8.03381e-12	-0.346349	0.162	0.33	1.63713e-07	DC	DN
Sec61g3	8.75365e-12	0.282734	0.872	0.885	1.78382e-07	DC	UP
Parp141	8.98641e-12	0.407514	0.552	0.38	1.83125e-07	DC	UP
Lilr4b	9.52343e-12	0.440664	0.549	0.391	1.94068e-07	DC	UP
Nr4a31	1.14713e-11	-0.59589	0.421	0.588	2.33763e-07	DC	DN
Tagln21	1.75684e-11	-0.264104	0.556	0.778	3.58009e-07	DC	DN
Lyn	1.89551e-11	0.26356	0.859	0.857	3.86267e-07	DC	UP
Ifi202b	1.90003e-11	0.407018	0.642	0.527	3.87188e-07	DC	UP
Egr12	1.91711e-11	-0.461788	0.383	0.609	3.9067e-07	DC	DN
Samsn12	2.05012e-11	0.454261	0.621	0.491	4.17774e-07	DC	UP
Camk1d	2.17191e-11	-0.256161	0.248	0.444	4.42591e-07	DC	DN
Ace	2.25283e-11	0.464598	0.361	0.151	4.59081e-07	DC	UP
Ptafr1	2.34325e-11	0.400193	0.616	0.477	4.77507e-07	DC	UP
Rtp4	2.40554e-11	0.421884	0.367	0.186	4.902e-07	DC	UP
Ccnd22	2.89943e-11	-0.320683	0.196	0.373	5.90847e-07	DC	DN
Ier31	3.35579e-11	0.424864	0.848	0.781	6.83842e-07	DC	UP
Anp32b	3.75825e-11	-0.278891	0.56	0.778	7.65857e-07	DC	DN
Itgb71	4.39266e-11	-0.276535	0.279	0.477	8.95137e-07	DC	DN
Oasl2	4.73922e-11	0.475623	0.386	0.215	9.65758e-07	DC	UP
Clec4d	4.97843e-11	0.496741	0.262	0.09	1.01451e-06	DC	UP
Tubb5	5.29189e-11	-0.359557	0.39	0.599	1.07838e-06	DC	DN
Gm21188	5.46305e-11	0.425125	0.459	0.294	1.11326e-06	DC	UP
Mrc11	5.68907e-11	-0.498616	0.141	0.287	1.15932e-06	DC	DN
Rap1b	5.74182e-11	0.28486	0.927	0.921	1.17007e-06	DC	UP
Ccdc88a	6.58337e-11	-0.257805	0.405	0.624	1.34156e-06	DC	DN
Socs3	6.8841e-11	0.463492	0.627	0.53	1.40284e-06	DC	UP
Tnfaip2	7.51122e-11	0.493673	0.431	0.28	1.53064e-06	DC	UP
Tnfrsf1b	8.0613e-11	0.472149	0.491	0.326	1.64273e-06	DC	UP
Crip11	9.97798e-11	-0.280315	0.877	0.939	2.03331e-06	DC	DN
Msn	1.01477e-10	0.294428	0.896	0.889	2.0679e-06	DC	UP
Bri3	1.03446e-10	0.353192	0.755	0.72	2.10803e-06	DC	UP
Slc16a3	1.27095e-10	0.43647	0.364	0.186	2.58994e-06	DC	UP
Slfn1	1.36177e-10	0.471454	0.342	0.161	2.77501e-06	DC	UP
Csf1r	1.36773e-10	0.323532	0.766	0.584	2.78716e-06	DC	UP
Bcl3	1.75601e-10	0.402881	0.452	0.29	3.5784e-06	DC	UP
Fcgr2b	1.8469e-10	-0.304362	0.255	0.444	3.76361e-06	DC	DN
Dbnl1	1.94529e-10	-0.250257	0.362	0.599	3.96411e-06	DC	DN
Ly6a2	2.15128e-10	0.839011	0.368	0.197	4.38388e-06	DC	UP
Mbnl1	2.41022e-10	-0.265952	0.676	0.871	4.91155e-06	DC	DN
Plxnd1	4.27368e-10	-0.259357	0.093	0.219	8.7089e-06	DC	DN
Cflar	4.874e-10	0.429663	0.516	0.38	9.93224e-06	DC	UP
Cd9	5.62227e-10	-0.27552	0.258	0.441	1.14571e-05	DC	DN
Itgal	6.14326e-10	0.37991	0.48	0.319	1.25187e-05	DC	UP
Ets2	6.57828e-10	0.457789	0.47	0.319	1.34052e-05	DC	UP
Lrp1	8.96536e-10	0.397668	0.493	0.351	1.82696e-05	DC	UP
Cotl11	9.07462e-10	-0.274033	0.648	0.853	1.84923e-05	DC	DN
Psmb9	9.40198e-10	-0.320225	0.502	0.713	1.91594e-05	DC	DN
Jmjd1c	9.55565e-10	-0.260088	0.435	0.645	1.94725e-05	DC	DN
Cd93	1.36746e-09	0.352109	0.433	0.254	2.78661e-05	DC	UP
Clec2d	1.54872e-09	0.477273	0.48	0.351	3.15599e-05	DC	UP
Fcgr4	1.55063e-09	0.512591	0.261	0.104	3.15988e-05	DC	UP
Nr4a2	1.96174e-09	-0.478208	0.437	0.599	3.99763e-05	DC	DN
Adgre4	2.21357e-09	0.385432	0.335	0.161	4.51081e-05	DC	UP
Rgs12	2.30457e-09	-0.595185	0.181	0.326	4.69625e-05	DC	DN
Apoe	2.4847e-09	-0.370431	0.763	0.581	5.06333e-05	DC	DN
S100a41	2.60835e-09	0.265133	0.814	0.602	5.31529e-05	DC	UP
Srsf31	2.86178e-09	-0.2554	0.581	0.781	5.83174e-05	DC	DN
Npc21	2.90245e-09	0.300696	0.938	0.978	5.91461e-05	DC	UP
Rgs101	3.7006e-09	-0.287212	0.455	0.681	7.54108e-05	DC	DN
Slpi	3.91835e-09	0.673643	0.226	0.075	7.98481e-05	DC	UP
Rrad1	4.03348e-09	-0.251196	0.16	0.305	8.21942e-05	DC	DN
Rab71	4.51764e-09	-0.261366	0.564	0.742	9.20604e-05	DC	DN
Sell1	5.89174e-09	0.521452	0.285	0.136	0.000120062	DC	UP
Ctsl	9.45441e-09	0.408185	0.495	0.373	0.000192662	DC	UP
mt-Atp83	1.16403e-08	0.382553	0.338	0.201	0.000237206	DC	UP
Epsti11	1.32213e-08	0.367532	0.623	0.573	0.000269425	DC	UP
Cd83	1.37516e-08	-0.40946	0.604	0.753	0.00028023	DC	DN
Ifi471	1.49227e-08	0.363093	0.348	0.186	0.000304095	DC	UP
Fgr	1.64898e-08	0.375759	0.454	0.305	0.000336029	DC	UP
Ccrl22	1.70678e-08	0.346466	0.678	0.548	0.000347807	DC	UP
Mxd1	1.78931e-08	0.495817	0.428	0.301	0.000364625	DC	UP
Msr1	2.70214e-08	0.424492	0.314	0.176	0.000550643	DC	UP
Csf3r	3.22287e-08	0.380776	0.272	0.129	0.000656757	DC	UP
Fosb3	3.37277e-08	-0.349658	0.685	0.81	0.000687303	DC	DN
Rnf213	3.50824e-08	0.37711	0.478	0.348	0.00071491	DC	UP
Thbs1	3.6103e-08	0.628659	0.231	0.09	0.000735708	DC	UP
Snx18	5.59604e-08	0.369771	0.398	0.269	0.00114036	DC	UP
Prss293	5.79536e-08	-0.267197	0.249	0.437	0.00118098	DC	DN
Nlrp3	5.87903e-08	0.334402	0.612	0.516	0.00119803	DC	UP
Litaf	6.76081e-08	0.294531	0.694	0.62	0.00137772	DC	UP
Oas3	7.03335e-08	0.380192	0.314	0.172	0.00143326	DC	UP
Chmp4b	8.00077e-08	0.286765	0.756	0.778	0.0016304	DC	UP
Ddx58	8.04621e-08	0.304762	0.271	0.129	0.00163966	DC	UP
Shisa53	8.61877e-08	0.270792	0.712	0.749	0.00175633	DC	UP
Pde4b	1.27483e-07	0.295618	0.59	0.516	0.00259786	DC	UP
Trim30a2	1.4725e-07	0.383786	0.598	0.538	0.00300066	DC	UP
Camkk2	1.72244e-07	0.357261	0.277	0.151	0.00350999	DC	UP
Bcl2l11	1.75473e-07	0.34035	0.537	0.423	0.00357578	DC	UP
Gch1	1.95966e-07	0.378643	0.573	0.534	0.00399339	DC	UP
Gm2a1	2.13103e-07	-0.257109	0.873	0.925	0.00434262	DC	DN
Spi11	2.35184e-07	0.257962	0.85	0.846	0.00479259	DC	UP
Zbp1	2.47544e-07	0.349911	0.42	0.29	0.00504446	DC	UP
Sub11	2.81016e-07	-0.29294	0.812	0.896	0.00572654	DC	DN
Bin2	3.0105e-07	0.33149	0.441	0.337	0.00613479	DC	UP
Ifi2091	3.14824e-07	0.442106	0.493	0.419	0.00641549	DC	UP
Ostf1	3.41447e-07	0.254432	0.787	0.803	0.00695801	DC	UP
Chil3	3.65009e-07	0.347725	0.219	0.086	0.00743816	DC	UP
Casp4	3.82656e-07	0.351775	0.382	0.262	0.00779776	DC	UP
Ccl21	4.26918e-07	-0.278978	0.278	0.427	0.00869974	DC	DN
Mrpl33	4.32635e-07	0.268325	0.739	0.735	0.00881624	DC	UP
Camk2d	4.9686e-07	0.348914	0.447	0.337	0.010125	DC	UP
Txn1	6.11733e-07	0.287797	0.824	0.828	0.0124659	DC	UP
Il1rn1	7.33234e-07	0.342773	0.289	0.151	0.0149418	DC	UP
Sdcbp	9.34229e-07	0.268629	0.787	0.796	0.0190377	DC	UP
Cd177	1.01207e-06	0.330904	0.219	0.097	0.020624	DC	UP
Ppp2r5a1	1.04273e-06	0.307853	0.605	0.584	0.0212488	DC	UP
C5ar1	1.04491e-06	0.335217	0.357	0.219	0.0212932	DC	UP
Igsf6	1.22343e-06	0.277347	0.504	0.376	0.024931	DC	UP
Clec4n1	1.38447e-06	0.360718	0.219	0.104	0.0282128	DC	UP
Fis1	1.57071e-06	0.27761	0.64	0.631	0.0320079	DC	UP
Adam17	1.57905e-06	0.375568	0.491	0.441	0.0321779	DC	UP
Trem1	1.58706e-06	0.379758	0.303	0.183	0.0323411	DC	UP
Cd441	1.62384e-06	0.274636	0.742	0.735	0.0330906	DC	UP
Smpdl3a1	1.65191e-06	0.334606	0.567	0.484	0.0336626	DC	UP
Mafb1	1.83068e-06	0.437612	0.489	0.376	0.0373056	DC	UP
B4galt5	2.20265e-06	0.296596	0.362	0.247	0.0448857	DC	UP
Jaml2	2.44655e-06	-0.257114	0.364	0.52	0.0498557	DC	DN
Ifitm11	2.5437e-06	1.0951	0.231	0.125	0.0518354	DC	UP
Prdm11	2.7609e-06	0.316433	0.222	0.108	0.0562616	DC	UP
Pou2f2	3.52478e-06	0.328357	0.522	0.423	0.0718279	DC	UP
Rpl293	3.62714e-06	0.32667	0.435	0.38	0.0739138	DC	UP
Lgals3bp1	5.56525e-06	0.304075	0.414	0.319	0.113409	DC	UP
Treml4	5.76393e-06	0.400981	0.25	0.136	0.117457	DC	UP
Arhgef10l	5.80025e-06	0.295202	0.286	0.176	0.118198	DC	UP
Sgk1	5.98813e-06	0.397965	0.382	0.283	0.122026	DC	UP
Gatm	6.17973e-06	-0.280588	0.45	0.609	0.125931	DC	DN
Cxcr4	6.97297e-06	0.310309	0.42	0.323	0.142095	DC	UP
Ifi2031	7.20795e-06	0.303447	0.516	0.412	0.146884	DC	UP
Ppt1	7.70715e-06	-0.420405	0.413	0.538	0.157056	DC	DN
Rras	8.29667e-06	0.299486	0.335	0.229	0.169069	DC	UP
Gm9733	8.36354e-06	0.259464	0.278	0.165	0.170432	DC	UP
Cers6	8.37238e-06	0.309592	0.414	0.319	0.170612	DC	UP
Tnip3	1.02325e-05	-0.271861	0.291	0.43	0.208518	DC	DN
Fam32a	1.22257e-05	0.330617	0.517	0.491	0.249136	DC	UP
Ptgs2	1.23584e-05	0.541272	0.275	0.161	0.25184	DC	UP
Slc44a2	1.45119e-05	0.288757	0.286	0.179	0.295724	DC	UP
Bhlhe40	1.49492e-05	-0.279609	0.34	0.473	0.304634	DC	DN
Wfdc171	1.95772e-05	0.269619	0.828	0.778	0.398945	DC	UP
Pirb	1.98376e-05	0.28878	0.528	0.466	0.404252	DC	UP
Adipor1	2.32955e-05	0.294302	0.522	0.48	0.474715	DC	UP
Tmcc1	2.34044e-05	0.406219	0.343	0.251	0.476935	DC	UP
Hif1a	2.80215e-05	0.416153	0.475	0.444	0.571021	DC	UP
Tmem131	2.84955e-05	0.337291	0.401	0.337	0.580682	DC	UP
Rasa3	3.10812e-05	0.308324	0.316	0.222	0.633372	DC	UP
Itga41	3.15775e-05	0.253436	0.62	0.602	0.643485	DC	UP
Tiparp1	3.16611e-05	0.259944	0.759	0.72	0.64519	DC	UP
Mgp1	3.28265e-05	0.393403	0.23	0.136	0.668938	DC	UP
Mgst1	3.77595e-05	0.280319	0.247	0.143	0.769463	DC	UP
Syk	4.07074e-05	0.262714	0.587	0.563	0.829536	DC	UP
1600014C10Rik	4.07222e-05	0.436148	0.246	0.154	0.829836	DC	UP
Gm17056	4.08964e-05	0.359828	0.416	0.358	0.833387	DC	UP
Mpp1	4.2687e-05	0.277933	0.352	0.269	0.869875	DC	UP
Daxx	4.51814e-05	0.321314	0.281	0.19	0.920706	DC	UP
Stx11	4.5317e-05	0.267892	0.288	0.186	0.923471	DC	UP
Diaph1	4.61778e-05	0.270778	0.604	0.577	0.941012	DC	UP
Tmem176a3	4.8469e-05	-0.313898	0.553	0.616	0.987701	DC	DN
Gcnt2	6.36101e-05	0.309977	0.287	0.19	1	DC	UP
Soat1	8.00453e-05	0.291372	0.475	0.437	1	DC	UP
Cd209a	8.66109e-05	-0.430203	0.14	0.226	1	DC	DN
Cstb	8.77343e-05	0.360436	0.689	0.681	1	DC	UP
Gm15987	8.81532e-05	0.299159	0.276	0.183	1	DC	UP
Atp1b32	9.6679e-05	0.281072	0.554	0.541	1	DC	UP
Ifngr1	0.000108125	0.279051	0.646	0.649	1	DC	UP
Isg152	0.000120022	0.251725	0.335	0.226	1	DC	UP
Arid5b	0.000129475	0.343206	0.339	0.269	1	DC	UP
Stat11	0.000145951	0.290827	0.476	0.416	1	DC	UP
Adgre5	0.000156476	0.297756	0.629	0.631	1	DC	UP
Trps1	0.000157248	0.279684	0.602	0.588	1	DC	UP
Stat3	0.000182484	0.250514	0.616	0.606	1	DC	UP
Ldlr	0.000184472	0.29535	0.322	0.24	1	DC	UP
Nampt	0.000200688	0.26293	0.443	0.394	1	DC	UP
Cd2741	0.000210525	0.348269	0.211	0.129	1	DC	UP
Grina	0.000258114	0.300969	0.308	0.237	1	DC	UP
Lcp2	0.000260989	0.273695	0.475	0.434	1	DC	UP
Man2a1	0.000285861	0.274429	0.298	0.226	1	DC	UP
Ehd1	0.000291645	0.316181	0.451	0.43	1	DC	UP
Csf2rb	0.000301878	0.252997	0.554	0.523	1	DC	UP
Plod3	0.000321256	0.263554	0.312	0.237	1	DC	UP
Cd300ld	0.000340457	0.25262	0.256	0.176	1	DC	UP
Hmox1	0.00035847	0.381905	0.275	0.201	1	DC	UP
Svil	0.000380028	0.25671	0.354	0.28	1	DC	UP
Hip1	0.000524181	0.262376	0.204	0.129	1	DC	UP
Cd72	0.000526292	-0.277976	0.205	0.301	1	DC	DN
Ssh2	0.000537923	0.303867	0.439	0.405	1	DC	UP
Metrnl	0.000586263	0.261102	0.48	0.434	1	DC	UP
Fam49a	0.000702634	0.289948	0.362	0.305	1	DC	UP
Susd6	0.000749389	0.255882	0.383	0.33	1	DC	UP
Pira2	0.000790899	0.275558	0.473	0.437	1	DC	UP
Fam46a	0.000814487	0.265679	0.552	0.516	1	DC	UP
Tsc22d4	0.000819199	0.278208	0.497	0.502	1	DC	UP
Ifit3	0.000879896	0.268637	0.227	0.143	1	DC	UP
Phf11d	0.00136761	0.260392	0.305	0.237	1	DC	UP
Zfp703	0.00160091	0.272291	0.402	0.355	1	DC	UP
Fabp51	0.0020485	0.411333	0.287	0.222	1	DC	UP
F13a11	0.00269311	0.286498	0.256	0.179	1	DC	UP
Stk40	0.0035017	0.253403	0.291	0.244	1	DC	UP
Usp25	0.00365984	0.250463	0.429	0.405	1	DC	UP
Tspan13	0.00410419	0.253352	0.558	0.588	1	DC	UP
Klf31	0.0094782	0.255728	0.482	0.487	1	DC	UP
Hilpda	0.00954846	0.327237	0.217	0.165	1	DC	UP
Trafd1	0.0118438	0.260291	0.421	0.423	1	DC	UP
Tmem176b3	0.0197192	-0.257651	0.602	0.613	1	DC	DN
Abcg1	0.0208762	0.256314	0.267	0.233	1	DC	UP
Ms4a7	0.0298742	-0.320438	0.181	0.233	1	DC	DN
Dusp16	0.0386849	0.287548	0.269	0.244	1	DC	UP
Uba525	3.1638e-18	0.939467	0.993	0.926	6.4472e-14	pDC	UP
mt-Nd4l5	3.79684e-11	0.707813	0.971	0.87	7.7372e-07	pDC	UP
Prl8a25	1.46875e-09	1.01686	0.475	0	2.99301e-05	pDC	UP
mt-Co14	4.5346e-08	0.369202	1	0.981	0.00092406	pDC	UP
Tmsb104	3.95069e-07	0.682829	0.964	0.926	0.00805072	pDC	UP
Sp1	5.12181e-07	-0.411524	0.086	0.407	0.0104372	pDC	DN
Pltp1	7.88184e-07	-0.511935	0.561	0.907	0.0160616	pDC	DN
Cd743	1.0499e-06	-0.363229	0.921	1	0.0213949	pDC	DN
S100a63	1.66726e-06	0.684061	0.957	0.926	0.0339753	pDC	UP
mt-Co24	2.31579e-06	0.296883	1	1	0.0471911	pDC	UP
Matr3	3.04143e-06	-0.498167	0.482	0.815	0.0619783	pDC	DN
Prpf39	3.33681e-06	-0.342817	0.137	0.481	0.0679976	pDC	DN
mt-Cytb5	4.27789e-06	0.328841	1	0.981	0.0871749	pDC	UP
Iglc3	5.9508e-06	-0.513111	0.453	0.833	0.121265	pDC	DN
Dpm2	6.19643e-06	-0.333442	0.129	0.444	0.126271	pDC	DN
mt-Atp64	6.62045e-06	0.293732	1	0.981	0.134912	pDC	UP
Pafah1b32	6.6653e-06	-0.570957	0.446	0.741	0.135825	pDC	DN
Scimp	7.85226e-06	-0.441986	0.288	0.685	0.160013	pDC	DN
Hba-a13	1.01204e-05	1.49851	0.453	0.148	0.206233	pDC	UP
H2-Aa3	1.29788e-05	-0.39195	0.77	1	0.264482	pDC	DN
Rpl37a1	1.39415e-05	0.250904	1	1	0.284099	pDC	UP
Hnrnpdl	1.84372e-05	-0.427109	0.561	0.87	0.375712	pDC	DN
Bst21	2.54484e-05	-0.44542	0.719	0.889	0.518587	pDC	DN
Rnaset2a2	3.83229e-05	-0.421491	0.662	0.963	0.780944	pDC	DN
Sh3bp4	4.00584e-05	-0.294462	0.122	0.426	0.816309	pDC	DN
Serf21	4.04174e-05	0.308112	1	1	0.823625	pDC	UP
Lmbrd2	4.09609e-05	-0.266727	0.094	0.352	0.8347	pDC	DN
Rnase62	4.38149e-05	-0.428087	0.698	0.889	0.892859	pDC	DN
Kmo	5.42763e-05	-0.37872	0.288	0.648	1	pDC	DN
Ppil2	5.8448e-05	-0.326031	0.079	0.315	1	pDC	DN
Zcchc9	5.86138e-05	-0.305402	0.144	0.444	1	pDC	DN
Dbi3	6.48325e-05	0.569827	0.597	0.389	1	pDC	UP
Snx9	6.54059e-05	-0.354838	0.317	0.704	1	pDC	DN
A2m1	7.28533e-05	0.488941	0.245	0	1	pDC	UP
Usp8	7.58702e-05	-0.325606	0.173	0.463	1	pDC	DN
Hnrnph3	8.33873e-05	-0.273592	0.101	0.352	1	pDC	DN
Nop581	8.48755e-05	-0.347145	0.194	0.519	1	pDC	DN
Klk1	9.73787e-05	-0.528229	0.64	0.833	1	pDC	DN
Il1b2	0.000100059	1.34899	0.324	0.056	1	pDC	UP
Rpl53	0.000106424	-0.292694	0.964	1	1	pDC	DN
Glrx3	0.000107676	-0.37239	0.367	0.704	1	pDC	DN
Ech1	0.000109999	-0.366925	0.59	0.833	1	pDC	DN
Chordc1	0.00013428	-0.315543	0.209	0.519	1	pDC	DN
Pabpc1	0.000134283	-0.278874	0.921	0.981	1	pDC	DN
Rapgef1	0.000138344	-0.296524	0.137	0.407	1	pDC	DN
Phf2	0.000144971	-0.344346	0.151	0.426	1	pDC	DN
Glce	0.00014686	-0.259399	0.05	0.241	1	pDC	DN
Zbtb10	0.000157444	-0.286411	0.237	0.574	1	pDC	DN
Rpl221	0.000160039	0.27207	0.993	0.981	1	pDC	UP
Gadd45gip1	0.000174799	-0.252274	0.05	0.241	1	pDC	DN
Gna15	0.000175931	-0.333477	0.18	0.463	1	pDC	DN
H2-Ab12	0.000187073	-0.319316	0.748	1	1	pDC	DN
Tvp23b	0.00018866	-0.28951	0.122	0.37	1	pDC	DN
Fam98c	0.000188985	-0.280859	0.108	0.352	1	pDC	DN
Rint1	0.000199978	-0.270011	0.036	0.204	1	pDC	DN
Gm100765	0.00022053	0.453881	0.755	0.648	1	pDC	UP
Sft2d2	0.000224432	-0.279648	0.101	0.333	1	pDC	DN
Bri3bp	0.000229512	-0.368124	0.36	0.704	1	pDC	DN
Gpx35	0.000231847	0.693793	0.353	0.111	1	pDC	UP
Tmem63a	0.00023594	-0.266571	0.079	0.296	1	pDC	DN
Atf6	0.000240029	-0.302741	0.309	0.63	1	pDC	DN
Dusp22	0.000243778	0.388638	0.403	0.111	1	pDC	UP
Ccdc71l	0.000254823	-0.250667	0.086	0.315	1	pDC	DN
Siglecg	0.00027792	-0.323941	0.065	0.259	1	pDC	DN
H2-D13	0.000299621	-0.261508	1	1	1	pDC	DN
Unc93b1	0.000326054	-0.340627	0.799	0.963	1	pDC	DN
Fam160b1	0.000355942	-0.253382	0.122	0.37	1	pDC	DN
Ago4	0.000361101	-0.301372	0.094	0.315	1	pDC	DN
Man1c1	0.000385627	-0.332348	0.129	0.37	1	pDC	DN
Cspp1	0.000385719	-0.325493	0.216	0.5	1	pDC	DN
Tmsb4x1	0.000390043	0.27932	1	1	1	pDC	UP
Srsf51	0.000398974	-0.351964	0.885	0.981	1	pDC	DN
Grm8	0.00040203	-0.374172	0.115	0.333	1	pDC	DN
mt-Nd54	0.000404803	0.458957	0.906	0.889	1	pDC	UP
Arhgdia	0.000413082	-0.331722	0.583	0.87	1	pDC	DN
Rps27l	0.0004466	0.529816	0.755	0.667	1	pDC	UP
Nufip2	0.000456921	-0.325222	0.453	0.759	1	pDC	DN
Gbf1	0.000459421	-0.260885	0.108	0.333	1	pDC	DN
Scaf8	0.000465058	-0.269318	0.129	0.37	1	pDC	DN
Fcrla	0.000477916	-0.582122	0.259	0.537	1	pDC	DN
Tor1b	0.000533242	-0.254906	0.201	0.5	1	pDC	DN
Lag3	0.000536257	-0.373597	0.201	0.481	1	pDC	DN
Eml4	0.000576329	-0.313427	0.41	0.722	1	pDC	DN
Cdip1	0.000593967	-0.371326	0.353	0.667	1	pDC	DN
Arpc1b	0.000617962	0.263496	0.935	0.963	1	pDC	UP
Atraid	0.00063162	-0.298854	0.23	0.519	1	pDC	DN
Swi5	0.000635914	-0.380482	0.525	0.796	1	pDC	DN
Foxp4	0.000645001	-0.276255	0.122	0.333	1	pDC	DN
Sdc43	0.000646701	-0.349557	0.727	0.963	1	pDC	DN
Lefty1	0.000661613	-0.313704	0.129	0.37	1	pDC	DN
Morf4l2	0.000678939	-0.333033	0.353	0.63	1	pDC	DN
Ms4a4c1	0.000694688	0.603781	0.273	0.056	1	pDC	UP
Gm424184	0.000716684	-0.282068	0.971	1	1	pDC	DN
Slc50a1	0.000718397	-0.268575	0.187	0.463	1	pDC	DN
Siah2	0.000728615	-0.269813	0.187	0.444	1	pDC	DN
Cdk12	0.000731096	-0.357922	0.381	0.685	1	pDC	DN
Inpp4b2	0.000839714	-0.281409	0.101	0.296	1	pDC	DN
Fam220a	0.000895676	-0.374485	0.194	0.444	1	pDC	DN
Wdr26	0.00089809	-0.31506	0.46	0.778	1	pDC	DN
Top11	0.000916747	-0.285571	0.849	1	1	pDC	DN
Crtc2	0.000958458	-0.252418	0.058	0.222	1	pDC	DN
Fryl	0.000962749	-0.287566	0.424	0.685	1	pDC	DN
Tmem108	0.00103741	-0.440882	0.209	0.444	1	pDC	DN
Rmnd5b	0.00103954	-0.257598	0.086	0.278	1	pDC	DN
Iglc21	0.00109694	-0.415864	0.079	0.259	1	pDC	DN
Hnrnpa2b11	0.0011352	-0.310407	0.906	0.963	1	pDC	DN
Rabgap1l	0.0011395	-0.304562	0.583	0.852	1	pDC	DN
Ndufv2	0.00117558	-0.297784	0.302	0.593	1	pDC	DN
Atp2b41	0.00118264	-0.330454	0.338	0.611	1	pDC	DN
Lst11	0.00121607	0.975459	0.273	0.074	1	pDC	UP
Wdr43	0.0012651	-0.260624	0.23	0.5	1	pDC	DN
Traf4	0.0013177	-0.364929	0.424	0.685	1	pDC	DN
Blnk	0.00132005	-0.30767	0.432	0.778	1	pDC	DN
Tspan131	0.00133273	-0.340681	0.799	0.907	1	pDC	DN
Smim5	0.00135245	-0.281021	0.252	0.556	1	pDC	DN
Zc3h7a	0.00143127	-0.310184	0.252	0.519	1	pDC	DN
Ppp1r11	0.00149645	-0.302874	0.36	0.667	1	pDC	DN
Btrc	0.00155012	-0.28035	0.065	0.222	1	pDC	DN
Pdia3	0.00162168	-0.272799	0.46	0.778	1	pDC	DN
Cd180	0.00168727	-0.289073	0.137	0.352	1	pDC	DN
Crtc3	0.00171224	-0.377765	0.18	0.37	1	pDC	DN
H2-Q4	0.00183758	-0.393691	0.475	0.722	1	pDC	DN
Taf7	0.00187746	-0.25077	0.173	0.389	1	pDC	DN
Ppp1r16b	0.00190729	-0.257929	0.417	0.759	1	pDC	DN
H2-Q71	0.00194411	-0.426991	0.403	0.63	1	pDC	DN
Med1	0.00197226	-0.272686	0.288	0.537	1	pDC	DN
Cd209d	0.00198753	-0.438051	0.432	0.722	1	pDC	DN
Eps81	0.00206182	-0.293639	0.281	0.537	1	pDC	DN
Cdc73	0.00207999	-0.25392	0.187	0.426	1	pDC	DN
Txnip1	0.00210021	-0.334157	0.446	0.667	1	pDC	DN
Fam214a1	0.00211599	-0.25897	0.194	0.444	1	pDC	DN
Git2	0.00214666	-0.288368	0.468	0.759	1	pDC	DN
Srgap3	0.00217808	-0.312058	0.288	0.574	1	pDC	DN
Phip	0.00228072	-0.415293	0.432	0.63	1	pDC	DN
Adh5	0.00234056	-0.267947	0.18	0.389	1	pDC	DN
Eci2	0.0024164	-0.2723	0.173	0.407	1	pDC	DN
S100a42	0.00241937	0.478843	0.396	0.148	1	pDC	UP
Hbb-bs4	0.00246085	1.09936	0.374	0.185	1	pDC	UP
Ttc14	0.0024912	-0.264062	0.331	0.593	1	pDC	DN
Ell2	0.00252189	-0.259708	0.288	0.537	1	pDC	DN
Ints6	0.00257782	-0.279277	0.317	0.611	1	pDC	DN
Treml2	0.00262617	-0.327057	0.158	0.37	1	pDC	DN
Cdh5	0.00264452	-0.270218	0.173	0.389	1	pDC	DN
Dap	0.00265855	-0.313125	0.669	0.833	1	pDC	DN
Nucb2	0.00270749	-0.306941	0.475	0.722	1	pDC	DN
Selenot2	0.00272297	-0.291214	0.446	0.704	1	pDC	DN
Stat31	0.00275186	-0.325786	0.647	0.852	1	pDC	DN
Ifitm22	0.00282134	0.991197	0.374	0.185	1	pDC	UP
Atp5e2	0.00291173	0.250394	0.978	1	1	pDC	UP
Tmed31	0.00299358	-0.291819	0.496	0.741	1	pDC	DN
Snx29	0.00299934	-0.250263	0.086	0.259	1	pDC	DN
S100a101	0.00306949	0.44176	0.748	0.648	1	pDC	UP
Tbxa2r	0.00308234	-0.267907	0.122	0.315	1	pDC	DN
Ier51	0.00324736	-0.255488	0.719	0.944	1	pDC	DN
Jaml3	0.00330436	-0.311872	0.568	0.778	1	pDC	DN
Fam204a	0.00331457	-0.252087	0.237	0.481	1	pDC	DN
S100a13	0.0033442	0.290256	0.676	0.556	1	pDC	UP
Tubb2a1	0.00344233	-0.316352	0.489	0.741	1	pDC	DN
Nfkbia1	0.00369257	0.554412	0.676	0.574	1	pDC	UP
Eif1b	0.00381497	-0.267075	0.245	0.519	1	pDC	DN
Arfgap2	0.00398247	-0.281531	0.108	0.278	1	pDC	DN
Hs6st1	0.0040863	-0.276917	0.129	0.315	1	pDC	DN
Fkbp4	0.00411351	-0.256367	0.288	0.556	1	pDC	DN
Pgk11	0.00412132	0.394271	0.424	0.241	1	pDC	UP
Rell1	0.00431318	-0.287524	0.604	0.833	1	pDC	DN
Arpc5	0.00435832	0.279216	0.871	0.944	1	pDC	UP
H2-DMa2	0.00441323	-0.277193	0.489	0.778	1	pDC	DN
Snx181	0.0047557	-0.276329	0.633	0.796	1	pDC	DN
Inpp5d	0.00486798	-0.295621	0.468	0.722	1	pDC	DN
Rgs102	0.00486929	-0.313434	0.561	0.796	1	pDC	DN
Hdac1	0.00492079	-0.269625	0.245	0.481	1	pDC	DN
Ccr23	0.00512648	-0.262074	0.813	0.907	1	pDC	DN
Ighm	0.00516306	-0.277804	0.777	0.981	1	pDC	DN
Ly6a3	0.00525795	-0.470956	0.77	0.833	1	pDC	DN
Siglech	0.00545209	-0.297435	0.669	0.87	1	pDC	DN
Atxn2l	0.00561788	-0.281374	0.295	0.537	1	pDC	DN
Odc1	0.00566803	-0.295234	0.23	0.463	1	pDC	DN
Slamf91	0.00595842	-0.275249	0.194	0.407	1	pDC	DN
Ubl5	0.00606058	0.277159	0.885	0.833	1	pDC	UP
Kpna3	0.00632548	-0.256893	0.129	0.315	1	pDC	DN
Crip12	0.00637342	0.51251	0.892	0.981	1	pDC	UP
Tnfaip81	0.00657204	-0.265448	0.439	0.741	1	pDC	DN
Cops4	0.00663568	-0.308169	0.266	0.481	1	pDC	DN
Id31	0.00671535	0.673941	0.302	0.13	1	pDC	UP
Dnajc71	0.00678227	-0.262243	0.719	0.907	1	pDC	DN
Rnf13	0.0068044	-0.293341	0.388	0.63	1	pDC	DN
Hint1	0.00698761	0.277757	0.863	0.87	1	pDC	UP
Caprin1	0.00700182	-0.267894	0.396	0.685	1	pDC	DN
5430427O19Rik	0.00709921	-0.311157	0.209	0.426	1	pDC	DN
Srsf6	0.00715021	-0.288292	0.547	0.685	1	pDC	DN
Cmas	0.00716104	-0.260262	0.295	0.537	1	pDC	DN
Tra2a	0.00744941	-0.311422	0.504	0.704	1	pDC	DN
Cxxc5	0.00768614	-0.291501	0.331	0.593	1	pDC	DN
Usp15	0.0079072	-0.293751	0.424	0.685	1	pDC	DN
Csnk1d	0.00822192	-0.262898	0.288	0.481	1	pDC	DN
Tuba4a2	0.00822917	-0.272337	0.446	0.704	1	pDC	DN
Arf51	0.00830721	0.263648	0.849	0.815	1	pDC	UP
Hadhb	0.00832409	-0.294557	0.345	0.574	1	pDC	DN
St8sia4	0.00842395	-0.264282	0.835	0.926	1	pDC	DN
Klf44	0.00871496	0.359672	0.388	0.204	1	pDC	UP
Cd71	0.00897467	-0.572942	0.489	0.741	1	pDC	DN
Rpl294	0.00897874	0.316045	0.54	0.444	1	pDC	UP
Atp1b1	0.00898617	-0.295467	0.676	0.815	1	pDC	DN
Trp53	0.00925472	-0.259317	0.403	0.648	1	pDC	DN
Ctsl1	0.00942185	-0.26622	0.763	0.944	1	pDC	DN
Cmah	0.00945267	-0.258046	0.54	0.722	1	pDC	DN
Ahnak1	0.00968959	0.32782	0.899	0.87	1	pDC	UP
Tmem173	0.00979352	-0.253901	0.237	0.444	1	pDC	DN
Cyfip1	0.0101341	-0.254498	0.353	0.611	1	pDC	DN
Cd37	0.010139	-0.268223	0.583	0.778	1	pDC	DN
Coro2a2	0.0105934	-0.276009	0.396	0.611	1	pDC	DN
Mylip	0.0107067	-0.307668	0.194	0.37	1	pDC	DN
Ap2s1	0.0108542	0.344468	0.489	0.389	1	pDC	UP
Anxa22	0.0114123	0.435868	0.547	0.444	1	pDC	UP
Hnrnph2	0.0118145	-0.332988	0.273	0.481	1	pDC	DN
Degs1	0.011944	-0.251516	0.41	0.667	1	pDC	DN
Cox7c	0.0125413	0.252826	0.935	0.907	1	pDC	UP
Cd141	0.0126519	0.414644	0.388	0.204	1	pDC	UP
Pdzd4	0.0130876	-0.280859	0.223	0.444	1	pDC	DN
Zfhx31	0.0132184	-0.27593	0.144	0.296	1	pDC	DN
Bax	0.0134831	0.37261	0.525	0.389	1	pDC	UP
Gns	0.0135396	-0.254668	0.439	0.667	1	pDC	DN
Ifitm31	0.0139672	1.00674	0.511	0.407	1	pDC	UP
Nsmaf	0.0140005	0.334758	0.281	0.13	1	pDC	UP
Lbr	0.014708	0.342174	0.633	0.574	1	pDC	UP
Clec4a31	0.0150137	0.584396	0.23	0.093	1	pDC	UP
Ly86	0.0156138	-0.25261	0.791	0.963	1	pDC	DN
Ms4a6b1	0.0158697	0.54024	0.259	0.111	1	pDC	UP
Ncf2	0.0160059	0.30777	0.338	0.167	1	pDC	UP
Lyz2	0.0161201	0.579043	0.36	0.185	1	pDC	UP
Upb1	0.0163562	-0.322882	0.417	0.648	1	pDC	DN
S100a11	0.0164473	0.412639	0.77	0.796	1	pDC	UP
Sumo3	0.0173067	-0.308464	0.237	0.426	1	pDC	DN
Snrpe	0.0180953	0.295402	0.647	0.611	1	pDC	UP
Hmgb2	0.0188567	0.352149	0.612	0.537	1	pDC	UP
Msrb11	0.0188731	0.693917	0.324	0.185	1	pDC	UP
Arl4c	0.019059	0.355232	0.288	0.13	1	pDC	UP
Cd300c	0.0201737	-0.309632	0.353	0.574	1	pDC	DN
Tgfbi1	0.0214576	0.582007	0.209	0.074	1	pDC	UP
Lncpint	0.0215942	-0.301252	0.295	0.5	1	pDC	DN
Glrx2	0.0222965	0.283991	0.353	0.222	1	pDC	UP
Uqcrq	0.0233026	0.265867	0.849	0.87	1	pDC	UP
Cd209a1	0.0244229	-0.345856	0.36	0.537	1	pDC	DN
Vasp	0.0261601	0.29633	0.511	0.426	1	pDC	UP
Cd300c2	0.0264107	0.345332	0.223	0.093	1	pDC	UP
Ccnl2	0.0269841	-0.28464	0.353	0.556	1	pDC	DN
Pcbp1	0.0287338	0.269246	0.748	0.759	1	pDC	UP
Prr13	0.0288615	-0.285427	0.777	0.926	1	pDC	DN
Dusp13	0.0290833	0.379341	0.367	0.222	1	pDC	UP
Eif3a	0.0293806	-0.283627	0.676	0.796	1	pDC	DN
Mt13	0.0298951	0.422709	0.345	0.204	1	pDC	UP
Gm211881	0.0303781	0.283942	0.201	0.074	1	pDC	UP
Plaur2	0.0318999	-0.314131	0.755	0.815	1	pDC	DN
Flna	0.0332507	0.403964	0.317	0.185	1	pDC	UP
Ehd11	0.0341761	0.275959	0.237	0.111	1	pDC	UP
Glo1	0.03444	0.29588	0.338	0.204	1	pDC	UP
Fam208a	0.0353906	-0.313486	0.223	0.37	1	pDC	DN
Cxcl22	0.0359286	0.652061	0.259	0.111	1	pDC	UP
Ccl91	0.0366049	0.609782	0.23	0.111	1	pDC	UP
Tnfrsf1b1	0.0378334	0.300898	0.216	0.093	1	pDC	UP
Tnf1	0.0385585	0.476942	0.338	0.204	1	pDC	UP
Zmynd81	0.0389961	-0.271274	0.36	0.519	1	pDC	DN
Snrpg1	0.0410042	0.279706	0.734	0.778	1	pDC	UP
Erh	0.0412322	0.282702	0.367	0.241	1	pDC	UP
Mrps241	0.0445608	0.281054	0.439	0.333	1	pDC	UP
Sh3bgrl	0.0447951	0.343697	0.439	0.389	1	pDC	UP
Grk3	0.0478676	0.323173	0.288	0.167	1	pDC	UP
Rassf1	0.0493357	-0.252488	0.317	0.481	1	pDC	DN
Ccl61	0.0497278	0.588764	0.295	0.167	1	pDC	UP
Tmem167	0.0497725	0.257899	0.568	0.519	1	pDC	UP
Uba526	1.88769e-113	0.902571	0.996	0.94	3.84674e-109	VEC	UP
Chp21	1.74044e-83	-0.833213	0.139	0.705	3.54668e-79	VEC	DN
Gpihbp1	9.94356e-81	2.55205	0.845	0.262	2.0263e-76	VEC	UP
Il6st	3.97123e-79	-1.17297	0.449	0.884	8.09258e-75	VEC	DN
Cav1	6.40285e-77	-0.832531	0.906	0.987	1.30477e-72	VEC	DN
Col4a1	8.11924e-76	1.20343	0.983	0.904	1.65454e-71	VEC	UP
Fmo2	4.707e-73	-0.876854	0.092	0.593	9.59193e-69	VEC	DN
Ednrb1	4.34955e-72	1.69869	0.767	0.185	8.86351e-68	VEC	UP
Fbln2	1.85726e-71	-0.942526	0.316	0.861	3.78473e-67	VEC	DN
Igfbp3	3.74683e-70	2.23527	0.795	0.245	7.6353e-66	VEC	UP
Mest	3.9065e-70	1.41147	0.799	0.212	7.96066e-66	VEC	UP
Gm100766	5.76995e-65	0.682414	0.961	0.775	1.1758e-60	VEC	UP
Gm424185	1.68614e-64	-1.00253	0.989	0.997	3.43602e-60	VEC	DN
Sparc1	5.55443e-64	0.99396	1	1	1.13188e-59	VEC	UP
Col4a2	5.87686e-64	0.993302	0.967	0.861	1.19759e-59	VEC	UP
Nuak1	1.19407e-62	-0.800706	0.146	0.636	2.43327e-58	VEC	DN
Fam46a1	5.06184e-61	1.50689	0.614	0.04	1.0315e-56	VEC	UP
Ramp3	5.40774e-61	1.45242	0.605	0.033	1.10199e-56	VEC	UP
Mgp2	8.97689e-61	-1.74667	0.427	0.821	1.82931e-56	VEC	DN
Rgcc2	1.41619e-59	1.50353	0.819	0.411	2.88592e-55	VEC	UP
Emid1	7.67991e-59	0.979717	0.692	0.142	1.56501e-54	VEC	UP
Itgb4	1.60478e-58	-0.588728	0.131	0.596	3.27022e-54	VEC	DN
Sorbs2	6.94268e-57	-0.745641	0.69	0.924	1.41478e-52	VEC	DN
Ltbp4	1.38988e-56	-0.830746	0.287	0.768	2.83229e-52	VEC	DN
Marcksl11	1.06962e-55	0.866411	0.849	0.48	2.17967e-51	VEC	UP
Tspan132	2.42586e-54	-0.793297	0.635	0.907	4.94342e-50	VEC	DN
Nid2	2.8662e-53	1.04241	0.641	0.132	5.84073e-49	VEC	UP
Slc16a9	2.39116e-52	-0.603721	0.075	0.46	4.8727e-48	VEC	DN
Spint21	3.76855e-52	-0.767341	0.17	0.596	7.67956e-48	VEC	DN
Vwf	9.04822e-52	-0.828808	0.154	0.586	1.84385e-47	VEC	DN
Lepr	1.37922e-51	-0.895497	0.455	0.788	2.81058e-47	VEC	DN
Nid1	9.94153e-51	0.811238	0.867	0.563	2.02589e-46	VEC	UP
Pdlim4	6.03165e-50	-0.640543	0.198	0.629	1.22913e-45	VEC	DN
Mgst11	4.47684e-49	-0.647412	0.202	0.626	9.1229e-45	VEC	DN
Clec14a	3.26205e-48	-0.749064	0.639	0.901	6.64741e-44	VEC	DN
Serpinh1	4.48763e-48	0.673954	0.964	0.907	9.14489e-44	VEC	UP
Abcg2	1.55297e-47	-0.674013	0.792	0.96	3.16464e-43	VEC	DN
Plpp1	5.55914e-47	0.806886	0.906	0.692	1.13284e-42	VEC	UP
Myof	6.95413e-47	-0.677631	0.211	0.623	1.41711e-42	VEC	DN
Dusp3	1.0447e-46	0.760717	0.747	0.311	2.1289e-42	VEC	UP
Bmp4	1.40404e-46	-0.719345	0.098	0.47	2.86116e-42	VEC	DN
Hs3st1	3.79076e-46	-0.605328	0.133	0.523	7.72481e-42	VEC	DN
Prl8a26	8.37288e-46	0.665538	0.466	0	1.70623e-41	VEC	UP
Ptprb	1.47689e-45	-0.633696	0.881	0.987	3.00961e-41	VEC	DN
Nostrin	2.27517e-45	0.663968	0.671	0.189	4.63634e-41	VEC	UP
Nfib	2.39532e-45	-0.569941	0.953	0.983	4.88118e-41	VEC	DN
Ahnak2	2.49068e-45	-0.656028	0.787	0.96	5.07551e-41	VEC	DN
Fam167b	5.45311e-45	0.784548	0.881	0.652	1.11123e-40	VEC	UP
Gng52	6.69856e-45	0.424509	0.989	0.947	1.36503e-40	VEC	UP
Fgl21	9.17924e-45	-1.15706	0.093	0.45	1.87055e-40	VEC	DN
Aqp1	1.01678e-44	-1.11727	0.298	0.705	2.07199e-40	VEC	DN
Foxp11	1.37181e-44	-0.645723	0.814	0.94	2.79548e-40	VEC	DN
Net1	2.57833e-44	-0.718999	0.208	0.593	5.25413e-40	VEC	DN
Ackr1	6.89325e-44	-0.775076	0.043	0.358	1.40471e-39	VEC	DN
Tspan7	7.91083e-44	-0.770403	0.472	0.778	1.61207e-39	VEC	DN
Cd200	1.22175e-43	-0.653571	0.746	0.944	2.48968e-39	VEC	DN
Litaf1	2.11794e-43	0.690584	0.817	0.48	4.31595e-39	VEC	UP
Pcdh7	2.71501e-43	-0.587779	0.095	0.45	5.53265e-39	VEC	DN
Cavin1	3.01693e-43	-0.683943	0.834	0.94	6.1479e-39	VEC	DN
Atox1	4.54994e-43	0.482083	0.988	0.944	9.27188e-39	VEC	UP
Dkk2	4.82827e-43	0.648734	0.72	0.225	9.83905e-39	VEC	UP
Spry4	1.88151e-42	0.816468	0.711	0.298	3.83414e-38	VEC	UP
Apoe1	7.19804e-42	-0.951609	0.745	0.911	1.46682e-37	VEC	DN
Ces2e	2.94493e-40	0.795211	0.551	0.126	6.00117e-36	VEC	UP
Emcn	1.51905e-39	0.670519	0.981	0.95	3.09551e-35	VEC	UP
Cd812	1.91928e-39	0.612102	0.989	0.97	3.9111e-35	VEC	UP
Eln	6.68284e-39	-0.481319	0.108	0.454	1.36183e-34	VEC	DN
Utrn	1.29144e-38	-0.640823	0.655	0.897	2.6317e-34	VEC	DN
Rpl353	1.33211e-38	0.31451	0.999	1	2.71457e-34	VEC	UP
Pomp	6.98592e-38	0.51453	0.923	0.795	1.42359e-33	VEC	UP
Itpr1	7.0697e-38	-0.592827	0.275	0.629	1.44066e-33	VEC	DN
Ehd4	7.26135e-38	-0.640627	0.919	0.96	1.47972e-33	VEC	DN
Rap1b1	9.94856e-38	0.545108	0.928	0.798	2.02732e-33	VEC	UP
Gchfr	1.06126e-37	0.601416	0.595	0.175	2.16263e-33	VEC	UP
Sec61g4	4.44129e-37	0.511877	0.952	0.921	9.05047e-33	VEC	UP
Serf22	5.53255e-37	0.375606	0.994	0.977	1.12742e-32	VEC	UP
Mctp11	5.77216e-37	-0.374708	0.055	0.348	1.17625e-32	VEC	DN
Cavin2	8.96916e-37	-0.661913	0.831	0.974	1.82773e-32	VEC	DN
Clec2d1	9.54644e-37	-0.624533	0.725	0.911	1.94537e-32	VEC	DN
Tmcc3	1.09125e-36	-0.557089	0.289	0.646	2.22375e-32	VEC	DN
Sec61b1	1.3343e-36	0.564531	0.871	0.649	2.71904e-32	VEC	UP
Pcdh17	2.40557e-36	0.903787	0.687	0.298	4.90207e-32	VEC	UP
Slfn51	2.41313e-36	-0.560696	0.855	0.964	4.91748e-32	VEC	DN
Pgm5	4.16338e-36	-0.50878	0.073	0.371	8.48413e-32	VEC	DN
Myrip	5.45764e-36	-0.31816	0.035	0.291	1.11216e-31	VEC	DN
Ssr41	9.14577e-36	0.549084	0.929	0.811	1.86372e-31	VEC	UP
Syt15	1.28592e-35	-0.540604	0.327	0.675	2.62046e-31	VEC	DN
Pdia6	1.67519e-35	0.724458	0.886	0.775	3.41369e-31	VEC	UP
Lgals3bp2	1.98682e-35	0.685177	0.642	0.228	4.04874e-31	VEC	UP
Slco2a1	2.30386e-35	-0.763374	0.393	0.699	4.69481e-31	VEC	DN
Kctd12b	2.40111e-35	0.730491	0.814	0.51	4.89298e-31	VEC	UP
Tmsb4x2	3.57953e-35	-0.481307	0.999	1	7.29438e-31	VEC	DN
Fam171a1	6.18474e-35	-0.51418	0.594	0.858	1.26033e-30	VEC	DN
Ndrg1	8.03701e-35	-0.635203	0.612	0.828	1.63778e-30	VEC	DN
Eps82	1.16586e-34	-0.300742	0.054	0.328	2.37578e-30	VEC	DN
Dst	1.21728e-34	-0.651607	0.58	0.798	2.48058e-30	VEC	DN
Gpx36	2.62094e-34	0.589621	0.525	0.103	5.34095e-30	VEC	UP
Mkl2	3.02452e-34	-0.546495	0.54	0.805	6.16336e-30	VEC	DN
Zfp36l21	6.61e-34	-0.575003	0.753	0.877	1.34699e-29	VEC	DN
Tagln1	7.03112e-34	-0.974869	0.118	0.43	1.4328e-29	VEC	DN
Nfix	1.03203e-33	-0.425524	0.2	0.546	2.10308e-29	VEC	DN
Tgm21	1.55001e-33	-0.529502	0.32	0.659	3.15862e-29	VEC	DN
Dynll11	4.15117e-33	0.351365	0.987	0.97	8.45926e-29	VEC	UP
Rpl372	4.72441e-33	0.257513	1	1	9.62741e-29	VEC	UP
Hecw2	7.45227e-33	0.578402	0.631	0.225	1.51862e-28	VEC	UP
Iqgap1	7.50615e-33	-0.443729	0.895	0.96	1.5296e-28	VEC	DN
Tgfbr3	7.99027e-33	-0.57588	0.301	0.623	1.62826e-28	VEC	DN
Igfbp7	1.47101e-32	0.610487	0.995	0.997	2.99762e-28	VEC	UP
Rpl22l11	5.95503e-32	0.377637	0.99	0.957	1.21352e-27	VEC	UP
Galnt15	8.43554e-32	-0.525782	0.302	0.619	1.71899e-27	VEC	DN
Tmsb105	1.31659e-31	0.523455	0.998	0.993	2.68294e-27	VEC	UP
Sgk11	1.33619e-31	0.557225	0.924	0.811	2.72289e-27	VEC	UP
Ctnnal1	1.84624e-31	-0.392126	0.051	0.305	3.76227e-27	VEC	DN
Cd300lg	2.02316e-31	0.781305	0.63	0.275	4.1228e-27	VEC	UP
Mfge8	2.29596e-31	0.785194	0.784	0.55	4.67871e-27	VEC	UP
Abcb1a	3.41785e-31	-0.600071	0.425	0.709	6.96489e-27	VEC	DN
Vim1	4.07063e-31	-0.471484	0.992	0.99	8.29512e-27	VEC	DN
Ccnd23	4.19519e-31	-0.440577	0.118	0.427	8.54897e-27	VEC	DN
Tmem258	6.51055e-31	0.501299	0.806	0.55	1.32672e-26	VEC	UP
Cyp4b1	7.27609e-31	-0.480333	0.061	0.318	1.48272e-26	VEC	DN
Gbp2	7.56316e-31	-0.481928	0.257	0.579	1.54122e-26	VEC	DN
Rpl152	1.36692e-30	0.252725	0.999	0.993	2.78551e-26	VEC	UP
Eva1b	2.70593e-30	0.527382	0.84	0.649	5.51415e-26	VEC	UP
Lamc1	3.10933e-30	0.575663	0.773	0.49	6.3362e-26	VEC	UP
Cks2	3.9973e-30	0.613456	0.633	0.268	8.1457e-26	VEC	UP
Selp	4.89437e-30	-1.11546	0.296	0.586	9.97375e-26	VEC	DN
Ppic	5.61795e-30	0.451098	0.928	0.848	1.14483e-25	VEC	UP
C1qtnf6	1.38294e-29	0.433446	0.418	0.063	2.81816e-25	VEC	UP
H2-Q41	2.0582e-29	-0.48908	0.531	0.788	4.19421e-25	VEC	DN
Tspan5	2.12029e-29	-0.577241	0.428	0.682	4.32073e-25	VEC	DN
Ppib	2.84885e-29	0.435841	0.978	0.977	5.80538e-25	VEC	UP
Ptgs1	3.27703e-29	-0.45627	0.227	0.546	6.67794e-25	VEC	DN
Gas61	5.24108e-29	-0.414177	0.171	0.48	1.06803e-24	VEC	DN
Ifitm23	5.5943e-29	-0.349983	0.994	0.997	1.14001e-24	VEC	DN
Cdc42ep31	5.93825e-29	0.675509	0.782	0.517	1.2101e-24	VEC	UP
Vcam11	6.37406e-29	-0.493441	0.099	0.384	1.29891e-24	VEC	DN
Nes	6.97503e-29	0.415112	0.551	0.149	1.42137e-24	VEC	UP
Timp21	1.24068e-28	-0.556833	0.43	0.695	2.52825e-24	VEC	DN
Fam84b	1.40939e-28	-0.42241	0.143	0.437	2.87206e-24	VEC	DN
Plcb4	2.14508e-28	-0.436061	0.183	0.48	4.37125e-24	VEC	DN
Pdzd2	3.85557e-28	-0.497196	0.247	0.553	7.85687e-24	VEC	DN
Sem11	5.92819e-28	0.350361	0.973	0.97	1.20805e-23	VEC	UP
Tll1	6.74663e-28	-0.290048	0.03	0.235	1.37483e-23	VEC	DN
Iigp1	8.80375e-28	-0.646049	0.528	0.785	1.79403e-23	VEC	DN
Pfn1	1.1331e-27	0.356245	0.993	0.964	2.30902e-23	VEC	UP
Ppp1r2	1.60923e-27	0.488674	0.916	0.828	3.27929e-23	VEC	UP
Csf2rb2	2.83307e-27	-0.411633	0.105	0.371	5.77322e-23	VEC	DN
Ssr2	5.55229e-27	0.481289	0.825	0.629	1.13145e-22	VEC	UP
C130074G19Rik	6.09666e-27	-0.542812	0.649	0.844	1.24238e-22	VEC	DN
Hsp90b11	8.12821e-27	0.469656	0.981	0.964	1.65637e-22	VEC	UP
Cd24a2	8.39123e-27	0.725526	0.593	0.268	1.70997e-22	VEC	UP
Gnas1	8.65476e-27	0.354836	0.987	0.977	1.76367e-22	VEC	UP
Hspa5	9.54389e-27	0.441943	0.976	0.937	1.94485e-22	VEC	UP
Nus1	9.88762e-27	0.474265	0.755	0.493	2.0149e-22	VEC	UP
Esm1	1.21056e-26	0.728987	0.363	0.036	2.46687e-22	VEC	UP
Ifngr11	1.2135e-26	-0.492812	0.431	0.682	2.47286e-22	VEC	DN
Myl6	1.25237e-26	0.296941	0.996	0.997	2.55208e-22	VEC	UP
Grn1	2.39527e-26	0.637836	0.825	0.672	4.88107e-22	VEC	UP
Ebf1	2.61588e-26	-0.581154	0.773	0.894	5.33065e-22	VEC	DN
Olfm11	2.79558e-26	-0.449506	0.107	0.368	5.69684e-22	VEC	DN
Rtl8a1	3.54308e-26	0.536634	0.916	0.791	7.22009e-22	VEC	UP
Actb1	4.18357e-26	0.378903	1	1	8.52527e-22	VEC	UP
Myh9	4.4915e-26	-0.483902	0.836	0.93	9.15279e-22	VEC	DN
Cox8a	5.66764e-26	0.324892	0.982	0.967	1.15495e-21	VEC	UP
Mecom	5.99833e-26	-0.520532	0.411	0.705	1.22234e-21	VEC	DN
Csf2rb1	6.67441e-26	-0.551181	0.26	0.54	1.36011e-21	VEC	DN
Rassf9	6.67618e-26	-0.456822	0.187	0.474	1.36047e-21	VEC	DN
H2-Q6	9.26987e-26	-0.346639	0.113	0.377	1.88902e-21	VEC	DN
Mgll	1.15914e-25	0.596014	0.902	0.719	2.3621e-21	VEC	UP
Tspan6	1.60857e-25	0.35867	0.477	0.132	3.27795e-21	VEC	UP
Malat11	2.05535e-25	-0.449589	0.999	0.997	4.1884e-21	VEC	DN
Lhx6	2.62824e-25	-0.299553	0.095	0.344	5.35582e-21	VEC	DN
Piezo2	3.76683e-25	0.436666	0.512	0.172	7.67605e-21	VEC	UP
Sele	6.74488e-25	-0.596265	0.064	0.291	1.37447e-20	VEC	DN
Foxo1	7.52661e-25	-0.490491	0.624	0.795	1.53377e-20	VEC	DN
Grb10	1.33687e-24	0.489048	0.719	0.457	2.72428e-20	VEC	UP
Hlx	1.7601e-24	0.438007	0.616	0.272	3.58674e-20	VEC	UP
Mrpl17	2.06132e-24	0.436689	0.804	0.546	4.20056e-20	VEC	UP
Manf	2.71262e-24	0.504925	0.863	0.705	5.52777e-20	VEC	UP
Kdr	3.36822e-24	0.467677	0.959	0.897	6.86376e-20	VEC	UP
Cyp26b1	3.92216e-24	-0.631326	0.07	0.295	7.99257e-20	VEC	DN
Tshz2	6.44322e-24	-0.393047	0.919	0.967	1.313e-19	VEC	DN
Rpl295	6.53644e-24	0.388968	0.8	0.543	1.332e-19	VEC	UP
Stc1	8.11037e-24	0.568892	0.434	0.116	1.65273e-19	VEC	UP
Tek	8.60518e-24	-0.394149	0.518	0.768	1.75356e-19	VEC	DN
Ppp3ca1	9.34426e-24	-0.466115	0.777	0.887	1.90417e-19	VEC	DN
Rhoc	1.03319e-23	0.446134	0.899	0.788	2.10544e-19	VEC	UP
F8	1.16431e-23	-0.365468	0.063	0.278	2.37264e-19	VEC	DN
Rpl54	1.35848e-23	-0.275628	0.987	0.987	2.7683e-19	VEC	DN
Lhfpl2	1.37475e-23	-0.307878	0.112	0.364	2.80147e-19	VEC	DN
Tmod3	1.37986e-23	-0.42481	0.764	0.874	2.81188e-19	VEC	DN
Clca2	2.48855e-23	0.33568	0.408	0.089	5.07117e-19	VEC	UP
Stox2	4.31945e-23	-0.442593	0.239	0.513	8.80218e-19	VEC	DN
Hspg2	4.72808e-23	0.457709	0.853	0.702	9.63489e-19	VEC	UP
Hbegf	5.69857e-23	0.515659	0.625	0.325	1.16125e-18	VEC	UP
Rpl271	7.81177e-23	0.258845	0.99	0.993	1.59188e-18	VEC	UP
Sipa1	1.15333e-22	0.364813	0.563	0.232	2.35025e-18	VEC	UP
Cxcl12	1.52971e-22	-0.735875	0.211	0.51	3.11724e-18	VEC	DN
S100a16	1.87664e-22	-0.368608	0.853	0.914	3.82421e-18	VEC	DN
Arpc3	2.8551e-22	0.328492	0.971	0.921	5.81813e-18	VEC	UP
Pcmtd1	2.85879e-22	-0.473492	0.477	0.689	5.82565e-18	VEC	DN
Rasgrf2	3.11826e-22	-0.302926	0.052	0.248	6.35439e-18	VEC	DN
Sulf1	3.18097e-22	-0.321597	0.055	0.258	6.48218e-18	VEC	DN
Ppp2r5a2	3.88747e-22	-0.429496	0.652	0.825	7.92188e-18	VEC	DN
H2-T233	4.55135e-22	-0.4854	0.624	0.788	9.27474e-18	VEC	DN
Acer3	5.23357e-22	-0.413276	0.201	0.454	1.0665e-17	VEC	DN
Sh3bp5	5.33152e-22	0.432734	0.828	0.619	1.08646e-17	VEC	UP
Adgrg6	5.87301e-22	-0.363269	0.083	0.311	1.1968e-17	VEC	DN
Ctsa	6.25221e-22	0.460554	0.68	0.421	1.27408e-17	VEC	UP
Socs22	6.29963e-22	-0.540814	0.481	0.705	1.28374e-17	VEC	DN
Selenop2	6.75477e-22	-0.420048	0.853	0.957	1.37649e-17	VEC	DN
Serpine2	7.46766e-22	0.562941	0.635	0.351	1.52176e-17	VEC	UP
Wipf3	9.67352e-22	-0.263256	0.037	0.219	1.97127e-17	VEC	DN
Gng22	9.97255e-22	0.419457	0.636	0.341	2.03221e-17	VEC	UP
BC028528	1.10697e-21	0.44275	0.865	0.719	2.25579e-17	VEC	UP
Sema6a	1.40509e-21	-0.459314	0.551	0.752	2.86328e-17	VEC	DN
Rab3il1	1.55482e-21	-0.335364	0.193	0.444	3.16841e-17	VEC	DN
Jup	1.74588e-21	0.402237	0.625	0.318	3.55775e-17	VEC	UP
Chst2	1.75955e-21	0.481863	0.613	0.331	3.5856e-17	VEC	UP
Slc3a21	1.80526e-21	-0.384235	0.654	0.821	3.67877e-17	VEC	DN
Lgmn	1.9481e-21	-0.565329	0.667	0.785	3.96984e-17	VEC	DN
Crispld1	2.06143e-21	-0.40139	0.112	0.348	4.20079e-17	VEC	DN
Rab4a	2.87081e-21	0.418213	0.541	0.228	5.85013e-17	VEC	UP
D16Ertd472e1	2.92727e-21	-0.34388	0.181	0.434	5.9652e-17	VEC	DN
Exoc6	3.21019e-21	-0.336533	0.163	0.411	6.54172e-17	VEC	DN
Adam12	3.8973e-21	0.322486	0.312	0.046	7.94193e-17	VEC	UP
Cdkn1a1	4.07602e-21	0.453019	0.786	0.497	8.30612e-17	VEC	UP
Emp31	4.13564e-21	-0.491281	0.36	0.613	8.4276e-17	VEC	DN
H2-Q72	4.15632e-21	-0.346427	0.202	0.47	8.46975e-17	VEC	DN
Rbp7	4.89466e-21	0.828286	0.576	0.258	9.97434e-17	VEC	UP
Rps261	5.31234e-21	0.268314	1	1	1.08255e-16	VEC	UP
Tpm4	5.84691e-21	0.355393	0.91	0.791	1.19148e-16	VEC	UP
Esyt2	6.38186e-21	-0.452735	0.423	0.649	1.3005e-16	VEC	DN
Kcne3	6.81264e-21	0.628233	0.282	0.023	1.38828e-16	VEC	UP
P4hb	8.08505e-21	0.412451	0.867	0.748	1.64757e-16	VEC	UP
Sez6l2	1.05505e-20	0.35348	0.29	0.03	2.14998e-16	VEC	UP
St6galnac2	1.18629e-20	-0.37791	0.225	0.474	2.41742e-16	VEC	DN
Lgals9	1.41377e-20	0.420963	0.817	0.596	2.88097e-16	VEC	UP
Actn1	1.43143e-20	-0.478977	0.395	0.609	2.91697e-16	VEC	DN
Eif4a21	1.54341e-20	-0.357034	0.814	0.907	3.14516e-16	VEC	DN
F2r1	1.64765e-20	0.511091	0.534	0.238	3.35757e-16	VEC	UP
Osmr	1.71155e-20	-0.34522	0.183	0.427	3.4878e-16	VEC	DN
Impdh1	1.74398e-20	0.329972	0.508	0.202	3.55387e-16	VEC	UP
Maoa	2.01906e-20	-0.411777	0.417	0.649	4.11444e-16	VEC	DN
Hras	2.03841e-20	0.362487	0.776	0.54	4.15388e-16	VEC	UP
Mlec	2.38357e-20	0.30567	0.389	0.096	4.85723e-16	VEC	UP
Sox11	2.39864e-20	0.333888	0.242	0.003	4.88795e-16	VEC	UP
Ppp2r3a	2.46906e-20	-0.2639	0.104	0.325	5.03145e-16	VEC	DN
Ctla2a1	2.49086e-20	0.699531	0.994	0.993	5.07588e-16	VEC	UP
Fxyd51	2.56639e-20	0.380911	0.918	0.834	5.22979e-16	VEC	UP
Ecm2	2.97095e-20	-0.379831	0.165	0.407	6.0542e-16	VEC	DN
Bnc2	2.99371e-20	-0.299329	0.104	0.325	6.10059e-16	VEC	DN
Cav2	3.264e-20	-0.362139	0.761	0.871	6.65137e-16	VEC	DN
Vldlr	3.80441e-20	-0.305015	0.1	0.318	7.75262e-16	VEC	DN
H2afv	3.86687e-20	-0.342106	0.643	0.805	7.8799e-16	VEC	DN
Prdm12	3.89788e-20	0.345287	0.445	0.139	7.94311e-16	VEC	UP
Ptp4a3	3.93992e-20	0.350805	0.57	0.262	8.02876e-16	VEC	UP
Fam69a	4.17725e-20	-0.32407	0.199	0.45	8.5124e-16	VEC	DN
Hspb1	4.21644e-20	-0.375896	0.94	0.97	8.59226e-16	VEC	DN
Lifr	5.00624e-20	-0.357588	0.296	0.563	1.02017e-15	VEC	DN
Prap14	5.23607e-20	-0.997626	0.469	0.702	1.06701e-15	VEC	DN
Tnfrsf11b	5.99507e-20	0.471573	0.313	0.053	1.22168e-15	VEC	UP
Ivns1abp	6.83394e-20	0.439571	0.719	0.483	1.39262e-15	VEC	UP
Fnbp1l	7.65203e-20	-0.42666	0.373	0.623	1.55933e-15	VEC	DN
Rasgrp3	7.65702e-20	0.416378	0.817	0.613	1.56035e-15	VEC	UP
Fkbp10	1.11832e-19	0.336404	0.588	0.281	2.27891e-15	VEC	UP
Irf2bp21	1.25984e-19	-0.418589	0.47	0.662	2.5673e-15	VEC	DN
Kcnb1	1.26603e-19	-0.262076	0.089	0.298	2.57992e-15	VEC	DN
Rpl36al	1.33969e-19	0.32656	0.931	0.854	2.73003e-15	VEC	UP
Nrp2	1.44037e-19	-0.477552	0.559	0.725	2.93518e-15	VEC	DN
Prdx41	1.52175e-19	0.505914	0.752	0.583	3.10102e-15	VEC	UP
Itgb1	2.35051e-19	0.324493	0.959	0.887	4.78986e-15	VEC	UP
Pltp2	2.48105e-19	-0.642061	0.414	0.609	5.05589e-15	VEC	DN
Dysf	2.75763e-19	0.305484	0.548	0.238	5.61949e-15	VEC	UP
Icam2	3.28663e-19	0.423395	0.9	0.775	6.6975e-15	VEC	UP
Sp1001	3.29792e-19	-0.427346	0.595	0.755	6.7205e-15	VEC	DN
Ndufa11	3.70173e-19	0.347634	0.824	0.636	7.54339e-15	VEC	UP
Sema3f	3.9757e-19	0.445283	0.613	0.341	8.10168e-15	VEC	UP
Cebpd	6.20771e-19	-0.592049	0.657	0.791	1.26501e-14	VEC	DN
Dnm3	6.46035e-19	-0.433965	0.331	0.579	1.31649e-14	VEC	DN
Dock9	7.24909e-19	-0.411478	0.54	0.705	1.47722e-14	VEC	DN
Nudt4	7.28671e-19	0.398199	0.655	0.384	1.48489e-14	VEC	UP
Selenom	8.20292e-19	0.404194	0.816	0.652	1.67159e-14	VEC	UP
Serp1	9.03674e-19	0.350079	0.667	0.411	1.84151e-14	VEC	UP
Spry2	9.07078e-19	0.410926	0.533	0.252	1.84844e-14	VEC	UP
Ctsc	9.80542e-19	-0.290199	0.123	0.344	1.99815e-14	VEC	DN
Rapgef4	9.87674e-19	0.255804	0.442	0.146	2.01268e-14	VEC	UP
Entpd1	1.02513e-18	-0.41362	0.671	0.825	2.08901e-14	VEC	DN
Tnrc6c	1.3006e-18	-0.341538	0.592	0.765	2.65037e-14	VEC	DN
4930502E18Rik	1.30478e-18	0.267966	0.218	0	2.65887e-14	VEC	UP
Sbno2	1.36347e-18	-0.527659	0.483	0.675	2.77847e-14	VEC	DN
Casp12	1.38957e-18	-0.282748	0.167	0.397	2.83166e-14	VEC	DN
Nrp11	1.77346e-18	0.490064	0.855	0.722	3.61395e-14	VEC	UP
Rfk	1.79217e-18	-0.416131	0.324	0.56	3.65208e-14	VEC	DN
Slc20a1	1.8538e-18	0.331322	0.545	0.248	3.77767e-14	VEC	UP
Rbp1	2.41363e-18	0.727841	0.464	0.199	4.91849e-14	VEC	UP
Mgst3	2.42015e-18	0.431403	0.6	0.331	4.93178e-14	VEC	UP
Ucp22	2.67461e-18	0.436716	0.693	0.464	5.45031e-14	VEC	UP
Cd2ap	2.69516e-18	-0.411876	0.688	0.815	5.4922e-14	VEC	DN
Crem1	2.87304e-18	0.377895	0.665	0.394	5.85468e-14	VEC	UP
Syne21	2.89062e-18	-0.43989	0.352	0.57	5.89051e-14	VEC	DN
Tbx2	3.06208e-18	0.26079	0.231	0.01	6.2399e-14	VEC	UP
Tbxa2r1	3.36001e-18	0.373222	0.414	0.142	6.84704e-14	VEC	UP
Maged2	4.06835e-18	0.560238	0.459	0.189	8.29049e-14	VEC	UP
Dap1	4.08274e-18	-0.348466	0.287	0.526	8.31982e-14	VEC	DN
Tm4sf1	4.40686e-18	-0.406681	0.96	0.993	8.98029e-14	VEC	DN
Glmp	4.55674e-18	0.398574	0.765	0.563	9.28573e-14	VEC	UP
Higd1a	4.86556e-18	0.320715	0.649	0.377	9.91503e-14	VEC	UP
Nmt2	5.44725e-18	-0.408076	0.265	0.493	1.11004e-13	VEC	DN
Kcnq1	5.48821e-18	0.27631	0.351	0.093	1.11839e-13	VEC	UP
Pcdh19	5.87737e-18	0.298571	0.304	0.056	1.19769e-13	VEC	UP
Xist1	7.04341e-18	-0.292715	0.99	0.99	1.43531e-13	VEC	DN
Mall	7.46647e-18	-0.271863	0.095	0.295	1.52152e-13	VEC	DN
Hilpda1	7.68238e-18	0.410576	0.428	0.159	1.56551e-13	VEC	UP
Hapln1	8.33143e-18	0.436843	0.22	0.007	1.69778e-13	VEC	UP
Psen21	8.98045e-18	-0.283959	0.154	0.371	1.83004e-13	VEC	DN
A2m2	9.13937e-18	0.280086	0.214	0.003	1.86242e-13	VEC	UP
Exoc3l4	9.17832e-18	0.276076	0.351	0.089	1.87036e-13	VEC	UP
Rtl8b1	9.8444e-18	0.459988	0.788	0.659	2.00609e-13	VEC	UP
Srsf52	1.17256e-17	-0.382097	0.808	0.901	2.38943e-13	VEC	DN
Nr1d1	1.2504e-17	-0.276028	0.1	0.301	2.54806e-13	VEC	DN
Efnb2	1.25794e-17	0.356874	0.741	0.467	2.56342e-13	VEC	UP
St3gal6	1.59085e-17	-0.368068	0.712	0.831	3.24183e-13	VEC	DN
Nbdy	1.98036e-17	0.367862	0.807	0.675	4.03557e-13	VEC	UP
Vav3	2.34123e-17	0.262136	0.358	0.103	4.77096e-13	VEC	UP
Slc9a3r2	2.54367e-17	0.342315	0.872	0.699	5.18349e-13	VEC	UP
Anxa5	2.58199e-17	0.324946	0.936	0.874	5.26158e-13	VEC	UP
Lxn	2.80947e-17	0.363713	0.665	0.414	5.72514e-13	VEC	UP
Ddost	2.96117e-17	0.416392	0.792	0.659	6.03428e-13	VEC	UP
Serpina3g	2.97965e-17	-0.48675	0.133	0.341	6.07194e-13	VEC	DN
Fscn1	3.67694e-17	0.292602	0.658	0.391	7.49287e-13	VEC	UP
Ipo11	4.3645e-17	0.366685	0.69	0.454	8.89399e-13	VEC	UP
Kdelr2	4.44895e-17	0.349623	0.766	0.576	9.06607e-13	VEC	UP
Npr1	4.76276e-17	-0.337279	0.266	0.497	9.70556e-13	VEC	DN
[truncated: 404 more rows]
