# Supplementary material for: Identification of Intercellular Crosstalk between Decidual Cells and Niche Cells in Mice
Source: Int J Mol Sci. 2021 Jul 19;22(14):7696. doi: 10.3390/ijms22147696 (PMC8306874; doi:10.3390/ijms22147696)
Supplement: Supplementary file 1 [file ijms-22-07696-s001.zip › ijms-1289998-supplementary/suppl/Table-S4.xls]

## Sheet: Sheet1
Supplementary Table 5. Comparison between single-cell RNA-seq data and bulk RNA-seq data for IS (fold change > 2 and fdr < 0.05).
gene_symbol	sc_d8_IS	average_bulk_d8_IS	fold_change	p_val	fdr	expression
1110008P14Rik	48.1248	9.12644	5.27312	6.37322e-05	0.00126706	up
1110059G10Rik	19.7857	4.03341	4.90546	0.000633884	0.00356883	up
1110065P20Rik	40.6366	11.7842	3.44841	0.00258663	0.00800035	up
2200002D01Rik	44.8003	17.6372	2.54011	0.00437159	0.0111406	up
2210408I21Rik	5.68073	2.35895	2.40816	0.0118887	0.0218894	up
2300009A05Rik	21.5287	1.93597	11.1203	0.000404053	0.002789	up
2310057M21Rik	11.6197	4.82834	2.40656	7.48258e-05	0.00132454	up
2410089E03Rik	14.105	3.55532	3.96729	0.000198365	0.00194676	up
2610001J05Rik	44.6712	10.3905	4.29925	0.000293763	0.0023607	up
3110062M04Rik	10.5545	1.586	6.65483	0.000200813	0.00195921	up
3632451O06Rik	13.3303	1.72279	7.73764	0.000720955	0.00382046	up
4921524J17Rik	47.0597	10.7538	4.37611	0.000464717	0.0030362	up
4930430F08Rik	5.29341	1.36453	3.87928	0.000806316	0.00407525	up
4930523C07Rik	39.3455	3.23235	12.1724	7.77615e-06	0.000721932	up
4931406P16Rik	62.5526	14.9577	4.18198	0.000252442	0.00218517	up
9130401M01Rik	21.4964	4.7816	4.49565	0.000302594	0.00239533	up
9930021J03Rik	29.9529	4.4478	6.73432	3.30628e-05	0.0010511	up
9930111J21Rik2	27.5645	1.24072	22.2165	1.66478e-05	0.000853027	up
Aak1	34.278	8.18393	4.18846	8.35958e-05	0.00137364	up
Abca1	83.6294	23.7483	3.52149	0.000682416	0.00369819	up
Abca8a	18.6238	1.55817	11.9523	7.16567e-05	0.00131161	up
Abca9	21.5287	3.61148	5.96117	0.000188054	0.00188021	up
Abcg1	22.497	2.75696	8.16005	9.56203e-05	0.00143894	up
Abi2	33.923	6.87364	4.93523	0.000419497	0.00285527	up
Abi3bp	47.7698	5.06198	9.43697	0.000334576	0.00253986	up
Ablim1	54.0638	23.7465	2.2767	0.000161845	0.00176751	up
Acbd3	67.6846	27.4127	2.4691	0.000573132	0.00336938	up
Acer3	48.028	4.90694	9.78777	0.000126608	0.00160038	up
Acp1	53.7087	9.41764	5.70299	0.000245221	0.00215273	up
Acp5	42.8314	5.89666	7.26368	0.000678353	0.00368836	up
Actb	5882.91	1316.89	4.46727	2.72956e-05	0.00100096	up
Adamts1	332.355	98.1169	3.38734	0.00095332	0.00448687	up
Adamts4	55.0643	14.0498	3.91923	7.93084e-05	0.00134957	up
Adgrd1	21.6901	6.3603	3.41023	0.00181328	0.00645759	up
Adgrg2	11.9424	5.06098	2.35971	0.0171677	0.0285955	up
Aebp1	631.884	165.45	3.81918	0.000648734	0.00361101	up
Aebp2	55.4839	22.6619	2.44834	4.82185e-05	0.00117697	up
Aff4	80.9504	24.1157	3.35675	0.000257341	0.00221421	up
Ago2	57.937	12.2122	4.74418	7.79316e-05	0.00133765	up
Ago4	4.45421	1.48199	3.00556	0.000247299	0.00215691	up
Agpat5	41.8954	7.85685	5.33234	2.83677e-05	0.00100495	up
Agtr2	22.0774	6.30239	3.50302	0.000989041	0.00457672	up
Ahsa2	29.0815	4.98014	5.83949	0.000118128	0.00157312	up
Aim2	15.1056	2.20852	6.8397	0.000414888	0.00283796	up
Ak6	40.9594	7.87336	5.20227	0.000369643	0.00266171	up
Akap12	68.9757	7.89412	8.7376	2.36038e-05	0.000979183	up
Akap13	152.928	16.4381	9.30328	8.60127e-06	0.000775481	up
Akr1b3	95.4427	39.8874	2.3928	0.00265995	0.00814229	up
Alcam	51.1911	11.9348	4.28925	0.000516516	0.00318912	up
Aldh1l2	9.68306	3.17741	3.04747	0.000580774	0.00338726	up
Alms1	6.35854	2.02733	3.13641	0.00432735	0.0110643	up
Alox5ap	161.61	2.21156	73.0754	3.09665e-06	0.000538535	up
Alyref	117.585	23.8094	4.93859	0.000223713	0.00205916	up
Anapc10	23.9817	5.04655	4.7521	4.78663e-05	0.00117697	up
Ang	8.45654	4.17595	2.02506	0.0209908	0.0334165	up
Angpt1	12.0716	2.87954	4.19218	0.00174782	0.00633223	up
Angptl4	38.2804	16.7974	2.27894	0.00425001	0.0109333	up
Ankrd11	194.339	23.048	8.43194	8.1311e-05	0.00136463	up
Ankrd12	64.8765	3.72158	17.4325	2.59715e-05	0.000979183	up
Ankrd17	105.965	18.1112	5.85079	1.15123e-05	0.00081051	up
Ankrd26	11.6842	2.67126	4.37406	0.000102709	0.0014735	up
Ap4m1	10.6836	4.93337	2.16559	0.00526102	0.0125783	up
Apbb1ip	59.1958	5.45664	10.8484	6.97497e-05	0.0013024	up
Apex1	45.349	8.22786	5.51164	0.00101732	0.0046489	up
Aph1c	12.8785	2.30892	5.5777	0.000231802	0.00208643	up
Apod	13.5886	1.69739	8.00555	0.000362044	0.0026346	up
Apoe	2125.43	297.064	7.15478	0.000142484	0.00167052	up
Apold1	39.1841	4.64956	8.4275	3.66564e-05	0.00109307	up
Appbp2	62.3266	21.5867	2.88726	0.000332504	0.0025325	up
Appl1	50.1905	10.5613	4.75231	0.000112095	0.00154087	up
Ar	108.87	5.62629	19.3502	3.60174e-06	0.000587045	up
Arfip1	20.7863	2.50102	8.31113	0.000193099	0.00191068	up
Arhgap6	14.2341	2.49823	5.69768	9.14049e-05	0.00141003	up
Arhgdib	199.374	66.9866	2.97633	0.00100884	0.00462623	up
Arhgef12	76.3994	28.5655	2.67453	5.46666e-05	0.00119176	up
Arid1b	41.4758	13.5314	3.06516	0.00132234	0.00536045	up
Arid4a	71.6869	10.0101	7.16144	1.60077e-05	0.000850634	up
Arid4b	105.868	11.7203	9.03289	1.06614e-05	0.000789496	up
Arid5b	145.117	22.1956	6.53808	8.91404e-06	0.000775481	up
Arl13b	29.5979	7.57562	3.90699	0.000326004	0.00250628	up
Arl5b	56.7105	5.85844	9.68012	0.000122414	0.00159064	up
Arl5c	46.7692	1.51904	30.7886	4.0525e-05	0.00110224	up
Armcx3	47.1888	12.3676	3.81553	0.00154296	0.00586622	up
Armcx5	8.03694	2.08963	3.8461	0.00121547	0.00514803	up
Arpp19	120.36	20.8237	5.77998	1.36831e-05	0.00082375	up
Arsj	16.1062	3.95376	4.07363	0.000877287	0.00427579	up
Asap1	52.4822	8.88952	5.90383	2.15446e-06	0.000520438	up
Ascc3	60.8742	11.4707	5.30694	0.000159097	0.00176266	up
Ash1l	123.33	10.6392	11.592	1.36857e-05	0.00082375	up
Aspn	39.3132	6.70019	5.86748	0.000143686	0.00167775	up
Asxl2	31.2763	4.25708	7.34689	1.44474e-05	0.000832123	up
Atf3	360.791	7.65938	47.1045	1.20614e-06	0.000395547	up
Atp5g1	455.136	33.7611	13.4811	5.28408e-06	0.000656746	up
Atp5l	531.213	3.42427	155.132	7.83285e-08	0.000179811	up
Atpif1	357.37	34.9673	10.2201	6.81776e-06	0.000711403	up
Atrx	191.531	14.238	13.4521	1.9891e-06	0.000520438	up
Atxn7	28.4359	5.61778	5.06178	3.06519e-05	0.00102872	up
Auts2	41.6049	3.45192	12.0527	6.49545e-05	0.00127281	up
Aven	17.8814	4.79099	3.7323	0.00039812	0.00276444	up
AW551984	18.3655	7.53715	2.43667	0.00473278	0.0117493	up
B230217C12Rik	9.42485	1.63638	5.75958	0.00050171	0.00315372	up
Bace2	11.5874	3.26342	3.55069	0.0012192	0.00515814	up
Bach1	91.9245	23.371	3.93327	0.00053169	0.00324614	up
Bag4	15.041	4.17214	3.60511	0.00128196	0.00529886	up
Bambi	46.7369	6.84199	6.83089	0.000212099	0.00200977	up
Baz1a	62.8431	11.3525	5.53563	0.00017112	0.00180194	up
Baz2b	68.5561	7.15642	9.57967	1.85657e-06	0.000520438	up
Bbip1	40.0879	7.74786	5.17406	0.000478607	0.00307412	up
Bbx	62.1653	11.3468	5.47866	3.88576e-05	0.00109589	up
BC005537	204.377	72.7569	2.80904	0.000534519	0.00324958	up
BC005561	34.2135	1.88461	18.1541	9.52976e-06	0.000775481	up
BC028528	67.7814	1.96007	34.5811	2.43098e-06	0.000520438	up
Bcap29	26.693	5.46408	4.88517	0.000776555	0.00397738	up
Bcl2	24.3045	2.71377	8.95599	3.0279e-05	0.0010252	up
Bcl2a1b	124.879	3.50936	35.5846	5.09842e-06	0.000656746	up
Bcl2a1d	39.6037	2.18686	18.1098	7.12242e-05	0.00130954	up
Bcl2l11	74.2691	4.85235	15.3058	2.97877e-05	0.00102127	up
Bcl7c	68.1688	10.4967	6.49433	0.000498393	0.00314662	up
Bdp1	38.6677	5.66249	6.82874	7.11405e-05	0.00130954	up
Bhlhe40	149.765	55.0786	2.71911	0.000608477	0.00348682	up
Bicc1	58.873	9.05639	6.50072	0.000225734	0.00207206	up
Birc6	95.5073	12.5189	7.62902	1.62436e-05	0.000853027	up
Blnk	15.4283	5.81393	2.65369	0.000429344	0.00289328	up
Blvrb	89.9234	24.5122	3.66852	0.000326449	0.00250652	up
Bmp4	13.9759	5.0412	2.77234	0.00435899	0.0111167	up
Bmper	13.6208	3.26408	4.17295	0.000178435	0.00183636	up
Bmpr2	71.3319	10.1301	7.04155	5.53548e-05	0.00119205	up
Bnc2	24.2722	4.22465	5.74537	0.000617684	0.00351504	up
Bod1l	72.1388	5.98468	12.0539	2.09205e-06	0.000520438	up
Borcs7	25.5633	6.48684	3.94079	3.55214e-05	0.00108123	up
Bptf	112.453	11.4423	9.8278	2.50551e-05	0.000979183	up
Braf	34.6654	5.08255	6.82046	0.000145658	0.00168169	up
Brcc3	23.5621	5.60015	4.20741	0.00025464	0.00219757	up
Brd2	202.118	80.3159	2.51654	0.000615515	0.00351312	up
Brwd3	23.8203	4.95352	4.80877	0.000395371	0.0027573	up
Btg1	370.506	30.6654	12.0822	1.51346e-05	0.000832123	up
Btg2	268.899	18.2828	14.7078	2.23086e-05	0.00095544	up
C1d	85.6628	19.0201	4.5038	0.000107127	0.00150494	up
C1s2	8.13377	2.38409	3.41168	0.00377791	0.0101032	up
C3ar1	36.6343	2.29177	15.9852	9.85681e-06	0.000775481	up
C5ar1	37.2475	2.2423	16.6113	0.000163688	0.00177558	up
Calcrl	45.8009	18.4351	2.48444	0.00507568	0.0123048	up
Calm1	1062.62	193.479	5.49216	8.84828e-06	0.000775481	up
Camk2n1	33.6325	7.72652	4.35286	0.000871093	0.00425645	up
Camta1	27.5322	1.61082	17.0921	5.11327e-05	0.00117827	up
Carnmt1	43.8643	7.52686	5.8277	0.000820906	0.004124	up
Casp8ap2	36.376	4.8554	7.49187	1.26068e-05	0.000818408	up
Cast	91.0531	42.2312	2.15606	0.00308527	0.00890887	up
Cbfa2t3	36.5697	3.01649	12.1233	5.54796e-05	0.0011925	up
Cbl	67.0068	11.1608	6.00374	0.000167204	0.00178774	up
Cblb	36.5051	10.8897	3.35227	0.000553741	0.00330612	up
Cbll1	19.463	3.541	5.49646	4.80651e-05	0.00117697	up
Cbx4	41.0885	19.225	2.13724	0.00453076	0.0113944	up
Cbx5	57.2915	20.2862	2.82416	3.7132e-05	0.00109307	up
Ccdc127	35.1172	5.78115	6.07444	9.23494e-05	0.00141003	up
Ccdc138	9.77989	1.70219	5.74549	0.00137375	0.0054845	up
Ccdc167	14.5246	1.85455	7.83188	0.000165466	0.00178498	up
Ccdc174	31.47	6.16485	5.10474	7.52075e-05	0.00132454	up
Ccdc186	41.7017	12.385	3.36712	0.000334515	0.00253986	up
Ccdc191	6.90725	2.62347	2.63286	0.00171283	0.00625314	up
Ccdc34	54.1606	10.1286	5.3473	0.000509218	0.00317311	up
Ccdc59	66.9745	19.7136	3.39738	0.000449967	0.00297507	up
Ccdc88a	71.3964	4.72558	15.1085	3.81817e-05	0.00109307	up
Ccl11	7.03636	1.85809	3.78687	0.00312189	0.00898071	up
Ccl5	158.899	2.51771	63.1124	6.38054e-05	0.00126706	up
Ccl7	323.64	2.23331	144.915	2.1546e-06	0.000520438	up
Ccl8	93.377	7.82317	11.9359	0.000120028	0.00158064	up
Ccl9	98.5413	4.99552	19.7259	7.99231e-05	0.00135303	up
Ccnd2	47.9312	2.30874	20.7607	7.79748e-06	0.000721932	up
Ccnl1	293.203	28.5617	10.2656	5.13273e-05	0.00117827	up
Ccnt1	53.6442	9.61773	5.57764	5.26586e-05	0.00118909	up
Ccr1	30.1789	2.01757	14.9581	4.56311e-05	0.00115889	up
Ccr5	34.1489	1.93183	17.677	4.56358e-05	0.00115889	up
Ccrl2	98.154	1.55405	63.16	3.08129e-06	0.000538535	up
Ccser2	46.1882	11.3882	4.05579	0.000120395	0.00158064	up
Cd209a	35.5368	1.98876	17.8688	0.000152094	0.00171824	up
Cd244	13.4272	2.90372	4.62413	3.13061e-05	0.00103554	up
Cd300a	45.6072	2.02714	22.4983	4.71776e-05	0.00117697	up
Cd300c2	61.0033	3.37154	18.0936	6.98654e-05	0.0013024	up
Cd302	73.4622	15.1077	4.86257	8.13212e-05	0.00136463	up
Cd3g	16.9131	3.40718	4.96396	0.0190648	0.031033	up
Cd47	340.327	80.8671	4.20848	0.000231641	0.00208643	up
Cd52	449.1	41.3678	10.8563	1.6166e-05	0.000853027	up
Cd7	12.943	1.20499	10.7412	7.00106e-05	0.0013024	up
Cd74	1761.58	126.193	13.9594	1.41216e-05	0.000831217	up
Cd81	593.572	235.625	2.51914	0.00367161	0.00993292	up
Cd83	67.5878	1.95941	34.494	4.63809e-06	0.000656746	up
Cdc26	82.0801	10.6736	7.69004	7.34482e-05	0.00131823	up
Cdc37	134.046	35.8442	3.73969	0.00034104	0.0025568	up
Cdc40	61.3261	14.3003	4.28843	7.4577e-05	0.00132454	up
Cdc73	36.4729	5.12202	7.12079	0.000102439	0.00147172	up
Cdk12	73.4299	12.3614	5.94025	5.68132e-05	0.00121209	up
Cdk14	33.7293	7.73833	4.35873	0.000116028	0.0015641	up
Cdkal1	13.3303	4.01412	3.32086	0.000389606	0.00274013	up
Cdkn1a	262.443	120.637	2.17548	1.36674e-05	0.00082375	up
Cdkn1c	67.6523	14.1204	4.79111	0.000493811	0.00313147	up
Cdkn2aip	24.4659	5.01114	4.8823	0.000146809	0.00168763	up
Cebpb	686.432	164.791	4.16547	0.00063968	0.00358508	up
Cebpd	134.078	28.1427	4.76422	0.000329245	0.00251436	up
Cebpz	68.6206	14.808	4.63402	4.95767e-05	0.00117824	up
Cebpzos	23.9494	2.88447	8.30288	8.7638e-05	0.00138948	up
Celf2	157.35	5.95845	26.4078	7.72746e-06	0.000721932	up
Cenpe	21.9483	5.55005	3.95461	0.000527827	0.00322947	up
Cenpf	36.9247	4.31823	8.55089	0.000120038	0.00158064	up
Cenpw	27.629	3.04442	9.07529	0.000118264	0.00157312	up
Cep290	23.1748	3.6232	6.39622	0.000789734	0.00401976	up
Cep350	34.3103	6.10841	5.6169	0.000101092	0.0014694	up
Cep85l	19.6243	3.21915	6.09612	0.000221246	0.00205185	up
Ces2g	10.6514	2.7753	3.83792	0.00228444	0.00744594	up
Cfap20	45.0262	8.48746	5.30503	7.57718e-06	0.000721932	up
Cfh	201.214	89.836	2.23979	0.00173739	0.00631269	up
Ch25h	10.3932	1.32409	7.84926	3.43358e-06	0.000571168	up
Chchd10	33.6648	2.56898	13.1043	2.42201e-05	0.000979183	up
Chd1	60.9387	14.1909	4.2942	8.24462e-05	0.00137117	up
Chd2	62.6171	8.80009	7.11551	1.75993e-05	0.000866973	up
Chd6	42.3473	9.81835	4.31307	6.90451e-05	0.0013024	up
Chd8	33.6971	10.0536	3.35174	7.33928e-05	0.00131823	up
Chd9	47.1888	4.8942	9.64178	4.84402e-05	0.00117697	up
Chic1	6.58448	1.4224	4.62915	0.000231039	0.00208643	up
Chic2	118.262	10.2472	11.541	2.35188e-06	0.000520438	up
Chka	79.4979	7.53711	10.5475	2.02446e-05	0.000916585	up
Chml	6.90725	2.07044	3.33613	0.00161683	0.00604693	up
Churc1	85.3078	5.95774	14.3188	4.15286e-05	0.00111631	up
Cilp	16.7517	2.4643	6.79775	0.000413397	0.00283113	up
Cir1	33.7293	6.52942	5.16575	4.23136e-05	0.00112853	up
Cisd2	84.6945	17.6706	4.79297	0.000117862	0.00157312	up
Cish	13.3949	3.49686	3.83055	0.000573306	0.00336938	up
Clec3b	72.2356	15.0139	4.81124	0.00319082	0.00910189	up
Clk1	179.879	30.4527	5.90683	7.61541e-06	0.000721932	up
Clock	41.4435	13.7289	3.01871	0.000499981	0.00315178	up
Clvs2	4.55104	1.38038	3.29695	0.00122216	0.00516381	up
Cmc4	11.1355	1.9281	5.77537	6.81688e-05	0.00129758	up
Cmpk1	107.998	35.9091	3.00755	0.00183418	0.0065098	up
Cnot4	51.8689	15.4091	3.36612	0.00034495	0.00256585	up
Cnot6l	64.7151	9.82208	6.58874	0.000335881	0.00254269	up
Cnrip1	15.7834	4.09148	3.85763	0.000343616	0.00256375	up
Cntln	24.4981	4.29768	5.70032	7.65094e-05	0.00133087	up
Cntn1	39.8942	6.38417	6.24893	0.00302219	0.0087953	up
Col11a1	124.815	59.2369	2.10704	0.018587	0.030413	up
Col14a1	276.677	75.1787	3.68026	0.00118224	0.00507281	up
Col27a1	16.4612	3.29573	4.99471	0.00201637	0.0068758	up
Col5a1	259.216	63.6538	4.07227	0.00218063	0.00721114	up
Col5a2	441.677	172.199	2.56492	0.0009934	0.00458474	up
Col5a3	41.3144	17.5467	2.35454	0.00417125	0.0108051	up
Col6a3	452.167	105.432	4.2887	0.0017385	0.00631334	up
Col8a1	12.3943	1.42354	8.70671	0.000307226	0.00240214	up
Commd1	81.9187	11.9106	6.87779	5.18993e-05	0.00118195	up
Commd2	40.4106	10.0173	4.03408	0.000126417	0.00160038	up
Commd7	44.7035	13.6859	3.26639	4.98946e-05	0.00117827	up
Commd8	43.5092	11.3865	3.82112	0.00015471	0.00173245	up
Cox14	118.424	50.5713	2.34172	0.000863203	0.00424365	up
Cox19	35.6337	10.7027	3.3294	0.00256357	0.00796821	up
Cox20	52.4499	2.08262	25.1846	0.000173642	0.00181338	up
Cox5a	572.721	61.3708	9.33214	7.52888e-05	0.00132454	up
Cpeb2	18.7529	4.35199	4.30903	0.00025411	0.00219464	up
Cpeb4	50.7715	7.40077	6.86031	2.90804e-05	0.00101313	up
Cpne8	24.0463	5.77336	4.16504	0.000464767	0.0030362	up
Cpq	46.8015	18.1597	2.57722	0.00291237	0.00861328	up
Cpxm1	38.7	7.69364	5.03013	0.000727642	0.00384348	up
Cpz	44.6066	10.4959	4.24991	0.000601113	0.00346938	up
Cramp1l	21.3027	7.48514	2.846	0.000350604	0.00258627	up
Creb5	54.8707	6.71017	8.17724	0.000304072	0.00239533	up
Crebbp	94.894	7.56182	12.5491	2.77118e-06	0.000520438	up
Crebrf	32.0509	5.93168	5.40335	0.000285512	0.00233246	up
Creg1	102.544	32.9514	3.11197	0.000592426	0.00343601	up
Crip1	1171.97	470.113	2.49296	0.00712093	0.0153635	up
Csgalnact1	15.1701	4.7457	3.1966	0.00505697	0.0122844	up
Csrnp1	115.099	33.9205	3.39321	0.000301764	0.00239533	up
Csrp2	288.136	143.875	2.00268	0.0137926	0.0243309	up
Cst3	2158.19	682.342	3.16292	7.29931e-05	0.00131823	up
Ctbs	10.7482	4.00249	2.68538	0.00449246	0.0113246	up
Ctdspl2	24.7241	7.49955	3.29674	8.8287e-05	0.00139007	up
Ctla2a	25861.8	4558.96	5.67275	0.000103136	0.00147422	up
Ctnnbip1	47.2533	11.5022	4.10818	0.000559943	0.00331803	up
Ctsc	236.428	41.6873	5.67146	0.000146634	0.00168763	up
Cul5	46.7369	10.0031	4.67224	0.000145321	0.00168169	up
Cwf19l2	20.8186	5.90389	3.52625	0.0007379	0.00388606	up
Cxcl16	65.6189	3.164	20.7392	6.93396e-05	0.0013024	up
Cybb	236.364	5.50271	42.954	2.83198e-06	0.000520438	up
Cycs	227.939	44.1655	5.16103	0.000123608	0.00159233	up
Cygb	69.0402	13.2436	5.21312	0.00091871	0.00438569	up
Cyr61	211.478	28.8869	7.3209	3.02202e-05	0.0010252	up
Cytip	105.771	1.50751	70.163	4.98251e-06	0.000656746	up
Daam1	23.1748	9.58802	2.41706	0.00147764	0.00571247	up
Dact1	17.7846	6.33475	2.80746	0.00354271	0.00971873	up
Dcaf10	16.8808	7.21226	2.34057	0.000534498	0.00324958	up
Dclk1	59.7768	5.74977	10.3964	0.000118715	0.00157312	up
Dclre1c	13.6208	1.28081	10.6345	3.80537e-05	0.00109307	up
Dcn	2150.25	379.973	5.65896	6.34432e-05	0.00126644	up
Dcun1d3	14.2987	4.53184	3.15515	2.95407e-05	0.00102127	up
Ddhd1	31.0504	4.35465	7.1304	0.000135821	0.00165143	up
Ddi2	49.545	10.9466	4.52605	0.000155658	0.00173967	up
Dennd4a	85.2755	9.10886	9.36182	2.8184e-05	0.00100464	up
Dennd5b	19.4952	2.87126	6.78979	2.28954e-06	0.000520438	up
Dhdh	5.74528	1.27187	4.5172	0.000433678	0.00290927	up
Dhx36	66.4581	12.8458	5.17354	4.4014e-05	0.00114816	up
Diaph2	38.0867	6.67944	5.70208	0.000264485	0.00224788	up
Dip2b	22.5615	6.83636	3.30023	6.49596e-05	0.00127281	up
Dlc1	55.9358	11.1787	5.00379	0.000135244	0.00164791	up
Dmd	21.7546	7.43176	2.92725	0.00121762	0.00515334	up
Dmxl1	33.5357	5.55969	6.03193	7.65429e-05	0.00133087	up
Dnajb1	97.5084	25.9374	3.75937	0.00045424	0.00299913	up
Dnajb14	40.8948	5.18262	7.89076	5.0133e-05	0.00117827	up
Dnajb6	129.914	41.2978	3.1458	0.000546874	0.00328984	up
Dnajc19	74.0109	10.7927	6.85747	5.06571e-05	0.00117827	up
Dnajc21	45.8654	11.3491	4.04133	2.59397e-05	0.000979183	up
Dnajc30	17.7846	4.10577	4.33161	0.000566985	0.00334386	up
Dock10	29.7916	3.05342	9.75679	0.000144313	0.00168069	up
Dock11	21.0768	2.42101	8.7058	8.70131e-05	0.00138348	up
Dock2	38.7	3.57761	10.8173	3.31503e-05	0.0010511	up
Dock4	30.3725	3.28431	9.24776	3.76727e-05	0.00109307	up
Dopey1	11.8133	4.50406	2.62282	0.00112808	0.00492783	up
Dpm3	144.859	43.3349	3.34277	0.00191378	0.00667444	up
Dpysl2	81.8864	6.27557	13.0484	1.68703e-05	0.000853027	up
Dse	37.5703	17.9246	2.09602	0.0012214	0.00516361	up
Dst	83.8876	20.3851	4.11515	0.000153703	0.00172961	up
Dusp1	495.192	75.8257	6.53066	4.5943e-05	0.00115898	up
Dusp11	109.515	28.782	3.805	0.000127663	0.00160144	up
Dusp12	17.5263	2.88381	6.07749	5.29914e-05	0.00118909	up
Dusp5	94.6035	16.6935	5.6671	4.2643e-05	0.00112853	up
Dync2h1	9.10208	1.40059	6.49872	2.91403e-05	0.00101313	up
Dynll1	828.483	170.475	4.85985	8.10401e-06	0.000744143	up
Dynlt1c	11.6842	2.91355	4.0103	0.00234279	0.00757052	up
Eapp	50.5456	11.24	4.49696	2.7288e-05	0.00100096	up
Ebf1	116.39	1.96014	59.3787	1.3224e-07	0.000212922	up
Ebpl	137.177	14.8315	9.24901	3.49333e-05	0.0010721	up
Echdc1	9.97355	1.55626	6.40869	0.000538134	0.00326228	up
Ecm2	18.7206	3.93678	4.7553	0.00177785	0.00638492	up
Ednrb	116.423	56.089	2.07568	0.00316457	0.00906034	up
Eef1b2	1278.04	322.539	3.96242	0.000168454	0.00179145	up
Eef1d	372.378	89.7525	4.14895	0.000200572	0.00195921	up
Efna5	14.2341	4.80424	2.96282	0.00159724	0.0060043	up
Egfr	35.1172	12.5035	2.80859	0.000209902	0.00200884	up
Egr1	996.355	4.96167	200.81	1.48404e-07	0.000212922	up
Egr2	42.5732	3.62615	11.7406	7.90787e-05	0.00134957	up
Eid1	148.538	22.8868	6.49012	0.000362205	0.0026346	up
Eif1	1416.83	328.739	4.30988	9.67601e-05	0.00144074	up
Eif1ax	106.255	19.896	5.34055	2.7866e-06	0.000520438	up
Eif2ak2	50.3196	15.0876	3.33517	0.00031968	0.00247757	up
Eif2s2	273.805	72.4478	3.77934	0.00014725	0.00169013	up
Eif3j1	88.9551	10.3432	8.60031	1.75662e-05	0.000866973	up
Eif4e	126.009	43.6218	2.88867	0.000595623	0.00345068	up
Eif5	273.385	81.2736	3.36376	0.000889128	0.00430647	up
Eif5b	167.259	17.9545	9.3157	1.80084e-05	0.000867275	up
Elavl1	83.2743	16.5135	5.04281	3.21326e-05	0.00104857	up
Elf1	96.8952	33.0277	2.93376	0.00235671	0.00759841	up
Elf2	68.0074	18.2736	3.72162	1.16395e-05	0.00081051	up
Eloc	143.535	28.0006	5.12615	5.47869e-05	0.00119176	up
Emc7	94.7326	19.3714	4.89033	1.11234e-05	0.000808069	up
Emg1	99.8001	18.1442	5.50038	0.000145456	0.00168169	up
Emsy	41.6372	7.25336	5.7404	5.30549e-06	0.000656746	up
Enpp2	18.8174	4.37608	4.30006	0.00119265	0.00509709	up
Entpd2	44.4775	5.11465	8.69611	0.000467547	0.00304915	up
Entpd7	20.8509	7.87299	2.6484	0.00013683	0.00165668	up
Eny2	136.757	13.6705	10.0038	2.91538e-06	0.000522856	up
Epc2	36.8602	9.13144	4.03663	0.000350528	0.00258627	up
Eprs	124.944	48.0784	2.59875	0.000589187	0.00342762	up
Epsti1	60.39	3.73808	16.1554	3.1705e-05	0.00104272	up
Erc1	23.078	5.44075	4.24169	8.80419e-05	0.00138986	up
Ergic2	73.6881	14.4027	5.11629	5.08475e-05	0.00117827	up
Erp29	289.233	43.4577	6.65551	1.78896e-05	0.000867275	up
Esf1	49.3513	8.58351	5.74955	0.000103913	0.00148108	up
Etv3	61.6166	9.37784	6.57044	6.11423e-05	0.00124652	up
Evi2a	46.3173	2.99307	15.4749	1.13673e-05	0.000810397	up
Exoc3l4	11.4583	2.14411	5.34409	0.000664179	0.00364933	up
Exoc5	42.7669	5.73908	7.45186	0.000166299	0.0017875	up
Ext1	45.349	8.9081	5.09076	0.000163874	0.00177558	up
F13a1	84.1135	22.7966	3.68974	0.00214554	0.00715679	up
Fam104a	105.642	22.1209	4.77567	0.000114105	0.00155853	up
Fam105a	32.9224	4.75623	6.92195	6.24438e-05	0.001257	up
Fam110b	14.4923	6.59212	2.19843	0.000159911	0.00176751	up
Fam110c	13.169	4.0261	3.2709	0.000472677	0.00306519	up
Fam126b	15.4606	2.71955	5.685	0.000774761	0.00397528	up
Fam129a	40.7334	10.3498	3.93567	0.000432344	0.00290371	up
Fam171b	13.3949	1.13005	11.8534	4.96837e-05	0.00117824	up
Fam173b	13.0721	3.78496	3.4537	0.00054994	0.00330482	up
Fam198b	42.0245	5.6385	7.45313	0.000178183	0.00183589	up
Fam204a	39.4101	12.3542	3.19002	0.000783047	0.00399734	up
Fam208a	38.6677	5.34415	7.23552	1.45138e-05	0.000832123	up
Fam208b	23.4976	5.53982	4.24157	2.68243e-06	0.000520438	up
Fam210a	15.4283	4.04513	3.81406	0.000393351	0.0027513	up
Fam46a	134.046	16.3723	8.18733	0.00032191	0.00248646	up
Fam49a	39.1519	3.3573	11.6617	9.89151e-06	0.000775481	up
Fam49b	134.014	15.7388	8.51486	0.00010102	0.0014694	up
Fam69a	22.3356	3.3098	6.74833	4.75804e-06	0.000656746	up
Fam84b	9.84445	3.35166	2.93719	0.00411393	0.010705	up
Fam98c	15.2024	2.60832	5.82843	0.000105418	0.00149382	up
Fap	16.203	2.85801	5.66932	0.00154261	0.00586622	up
Fbln1	222.936	91.1036	2.44706	0.000217859	0.00203576	up
Fbn2	21.1091	8.11472	2.60133	0.000259666	0.00222518	up
Fbxl18	14.0727	5.30375	2.65335	0.00083898	0.00418687	up
Fbxl7	16.0739	2.58584	6.21612	7.48579e-05	0.00132454	up
Fbxo33	39.4423	13.9336	2.83074	0.000701108	0.00374667	up
Fcer1g	692.694	63.5244	10.9044	1.10866e-05	0.000808069	up
Fcgr1	109.386	5.46273	20.0241	1.24654e-05	0.000818408	up
Fcgr2b	28.8878	3.05988	9.44083	0.000154208	0.00172969	up
Fcho2	55.8067	13.3971	4.16558	0.000297967	0.00238332	up
Fgd4	22.4647	1.52095	14.7702	6.50491e-05	0.00127281	up
Fgf7	9.26346	1.3573	6.8249	0.000559294	0.00331761	up
Fibin	26.8221	7.04479	3.80737	0.000306757	0.00240214	up
Fip1l1	55.2257	18.228	3.02972	0.000170406	0.00180103	up
Fkbp11	91.8923	41.7296	2.20209	0.00143781	0.00562674	up
Fli1	59.0667	14.5929	4.04764	0.00063723	0.00357964	up
Flrt2	57.0655	8.37543	6.81344	8.25735e-05	0.00137117	up
Fmo2	57.9047	12.7576	4.53882	0.000182753	0.00185468	up
Fmr1	61.6488	22.1916	2.77803	0.000232674	0.00208643	up
Fndc1	12.1684	2.35922	5.1578	0.00132816	0.00537727	up
Fnip1	57.4528	9.93727	5.78155	0.00102683	0.00466791	up
Fos	1649.77	25.505	64.6842	2.42233e-06	0.000520438	up
Fosb	704.378	1.64815	427.374	3.23657e-07	0.000242969	up
Foxn3	81.5959	8.74743	9.32799	2.69224e-05	0.00100005	up
Foxo1	59.454	9.80261	6.06512	9.8753e-05	0.00146068	up
Foxp1	131.786	13.8842	9.49183	3.9133e-05	0.00109589	up
Frat2	15.3315	3.8664	3.96532	0.00054378	0.00327638	up
Frzb	62.7785	17.3371	3.62105	0.000506904	0.0031707	up
Fubp1	88.4386	20.5334	4.30705	8.94034e-06	0.000775481	up
Fuca1	111.872	39.4107	2.83861	0.00074272	0.00389979	up
Fundc2	128.333	21.1701	6.06198	4.8707e-05	0.00117697	up
Fus	207.25	45.7359	4.53144	0.00015764	0.00175499	up
Fxyd2	6.48765	1.31613	4.92936	0.000342938	0.00256266	up
Fxyd5	454.749	120.461	3.77507	0.000281069	0.00231097	up
Fyb	122.555	7.02153	17.4542	5.88941e-07	0.000259995	up
G0s2	21.0768	4.6253	4.55686	0.000735441	0.00387932	up
G2e3	19.9471	5.81344	3.43121	3.10011e-05	0.00103022	up
Gabarapl2	136.499	61.4186	2.22244	0.00299524	0.00875562	up
Gadd45b	449.294	42.2993	10.6218	3.91369e-05	0.00109589	up
Galnt7	19.3338	7.92264	2.44033	0.000345154	0.00256585	up
Gapdh	1158.06	516.399	2.24257	0.000170784	0.00180194	up
Gata6	14.8151	2.73098	5.42482	0.000550876	0.00330563	up
Gatad2b	72.397	10.0008	7.23909	6.15275e-06	0.000684004	up
Gcc2	37.2152	6.11548	6.08542	0.000195051	0.00192336	up
Gem	84.6945	11.4567	7.3926	0.000194615	0.00192182	up
Gfod1	9.03753	2.02913	4.45389	0.00043527	0.00291545	up
Ggh	61.552	18.135	3.39409	0.0012999	0.0053135	up
Ghr	18.6238	5.74605	3.24114	0.00130567	0.00532311	up
Gla	22.3033	9.71612	2.2955	0.012976	0.0232935	up
Glrx2	65.0056	7.33774	8.85908	2.72683e-05	0.00100096	up
Gls	137.144	19.5447	7.01696	8.37865e-05	0.00137364	up
Gm10320	238.3	29.1377	8.1784	0.000106821	0.0015049	up
Gm11808	78.9492	6.74682	11.7017	0.000179482	0.00183937	up
Gm12166	18.4624	4.67302	3.95085	0.000466745	0.00304565	up
Gm13212	18.1719	3.91625	4.64013	0.00638396	0.0142836	up
Gmpr2	18.301	3.87539	4.72236	9.43456e-07	0.000349322	up
Gmps	49.545	9.85198	5.02894	0.000348635	0.00258169	up
Gna13	76.7544	21.4963	3.57059	0.000280677	0.0023099	up
Gnas	894.941	12.4362	71.9628	7.79923e-06	0.000721932	up
Gnb4	27.8227	6.47651	4.29594	0.000532933	0.00324958	up
Gng2	56.775	9.43195	6.01944	4.76035e-05	0.00117697	up
Gngt2	205.087	15.3592	13.3528	1.10561e-06	0.000377954	up
Golgb1	95.5718	21.2177	4.50435	5.98912e-05	0.00123539	up
Gon4l	34.0521	8.48406	4.01366	0.00353109	0.00969381	up
Gpatch8	41.7986	11.7918	3.54472	0.000575832	0.00337111	up
Gpm6b	47.5116	2.66079	17.8562	0.000139852	0.00166015	up
Gpr34	10.3286	1.3244	7.79871	0.000607423	0.00348657	up
Gpsm3	43.2187	7.14232	6.05108	0.000265057	0.00224788	up
Greb1	7.97239	1.42503	5.59456	0.000675834	0.00368366	up
Gria3	25.9183	3.19775	8.10518	3.95e-05	0.00109589	up
Grk3	23.1102	3.3682	6.8613	0.000212893	0.0020145	up
Grpel1	78.7556	22.0961	3.56423	4.18409e-05	0.0011205	up
Gsk3b	141.566	20.7465	6.82361	1.0605e-05	0.000789496	up
Gtf2h5	144.471	22.5607	6.40366	5.88387e-05	0.00122617	up
Gtf3a	35.6014	10.6253	3.35062	0.000496482	0.00314138	up
Gulp1	25.2082	7.34362	3.43267	0.000129422	0.00161468	up
Gxylt1	36.8925	9.29514	3.96901	7.67586e-05	0.00133087	up
Gxylt2	47.8666	5.6058	8.53876	4.46224e-05	0.00115349	up
H2-Ab1	561.198	51.1204	10.978	6.37826e-06	0.000697235	up
H2afj	280.68	71.8623	3.9058	0.000781796	0.00399392	up
H2-D1	1383	400.825	3.45038	0.00831242	0.0170476	up
H2-DMa	68.3301	5.11397	13.3615	1.52653e-05	0.000832123	up
H2-DMb1	40.9594	1.52195	26.9123	1.5151e-05	0.000832123	up
H2-K1	787.201	216.406	3.6376	0.000613735	0.00350645	up
H2-T23	98.5413	27.2768	3.61264	0.00390846	0.0103388	up
H3f3a	1365.31	181.044	7.54133	3.99943e-05	0.00109589	up
H3f3b	1466.37	209.944	6.98459	3.66427e-05	0.00109307	up
Hacd4	53.4505	13.4439	3.97581	0.000671033	0.00367292	up
Hal	8.71476	1.91026	4.56207	0.00109365	0.00484247	up
Has1	84.5331	5.78227	14.6194	9.23522e-05	0.00141003	up
Hbegf	60.3255	6.21708	9.70319	6.18154e-06	0.000684004	up
Hbp1	63.2304	23.3564	2.7072	0.000654978	0.0036283	up
Hddc3	17.3327	3.11643	5.56171	7.09739e-05	0.00130954	up
Hectd1	104.706	36.8961	2.83786	0.000180765	0.00184593	up
Hecw2	14.9765	2.48378	6.0297	1.72446e-05	0.000860579	up
Hes1	232.684	23.3769	9.95359	7.30148e-06	0.000721932	up
Hexb	77.9809	18.3964	4.23893	0.000475926	0.00306892	up
Hic2	6.10033	2.59124	2.35421	0.00750174	0.0159012	up
Higd1a	115.035	22.0098	5.22653	0.000142882	0.0016718	up
Hikeshi	56.0327	14.7977	3.78658	0.00023315	0.00208907	up
Hivep2	49.5773	7.5932	6.52917	2.39455e-05	0.000979183	up
Hmcn1	12.3943	2.33	5.31946	0.00121114	0.00513709	up
Hmgb1	709.865	117.492	6.04183	2.39898e-05	0.000979183	up
Hmgb2	384.74	81.6568	4.71167	5.76315e-05	0.00121669	up
Hnrnpd	131.367	16.6752	7.87796	7.51058e-05	0.00132454	up
Hook3	84.5009	8.57916	9.84954	3.9435e-05	0.00109589	up
Hpgd	95.5073	8.27591	11.5404	0.000207007	0.00199666	up
Hpgds	27.2094	6.60753	4.11794	0.000391521	0.00274687	up
Hs2st1	42.1213	14.1246	2.98212	0.000345865	0.00256781	up
Hspa1a	89.0519	1.79963	49.4835	9.71917e-06	0.000775481	up
Hspa1b	83.9844	11.1134	7.55701	3.09074e-05	0.00103022	up
Icam1	168.421	47.9646	3.51136	0.000131105	0.00161894	up
Id3	458.428	123.697	3.70606	0.000855256	0.00422496	up
Ier2	322.123	43.5468	7.39717	4.69173e-05	0.0011758	up
Ier3	825.998	42.9578	19.2281	4.2872e-05	0.00112863	up
Ier3ip1	130.495	42.8889	3.04263	5.13013e-05	0.00117827	up
Ier5l	50.481	16.4682	3.06537	0.00536898	0.0127272	up
Ifi202b	98.0894	21.8253	4.4943	0.00095398	0.00448762	up
Ifi203	107.547	10.2972	10.4443	0.000145518	0.00168169	up
Ifi205	50.126	6.75333	7.42241	0.0015799	0.00596319	up
Ifi207	107.159	4.0817	26.2536	2.24594e-05	0.000958321	up
Ifi211	44.413	2.5	17.7652	0.000214262	0.00202412	up
Ifi27l2a	1499.75	94.3908	15.8887	2.0744e-06	0.000520438	up
Ifih1	29.0815	5.07509	5.73024	0.000115215	0.0015641	up
Ifnar2	82.306	19.8393	4.14864	0.000101011	0.0014694	up
Ifrd1	173.165	28.7806	6.01675	0.000123452	0.00159233	up
Ift20	139.856	58.4286	2.39362	0.000792688	0.00402409	up
Igf1r	39.7651	4.11224	9.66994	1.42723e-05	0.000832123	up
Igfbp5	458.88	151.84	3.02213	0.0027733	0.00835484	up
Igsf10	27.6936	2.11598	13.0878	7.03657e-05	0.00130689	up
Igsf6	32.8579	4.4849	7.32632	0.000379136	0.00271091	up
Ikzf4	6.06805	1.7463	3.47481	0.00471196	0.0117097	up
Il6ra	38.1513	12.4185	3.07214	0.000352075	0.00258727	up
Ing2	37.2798	7.94632	4.69146	7.21448e-05	0.0013165	up
Inpp1	12.0393	2.12068	5.67708	5.00038e-05	0.00117827	up
Ints6	80.9827	8.89039	9.10901	1.30993e-05	0.000821604	up
Iqgap1	301.66	65.7627	4.58709	4.62488e-05	0.00116413	up
Irf2	65.1025	12.6693	5.13858	0.000101579	0.00147027	up
Irf2bp2	116.842	22.6252	5.16426	0.000660889	0.00364098	up
Irf8	85.0173	33.7945	2.51571	0.00158902	0.00598973	up
Irs2	40.5075	3.56392	11.366	3.56077e-05	0.00108123	up
Itga11	2.71126	1.30507	2.07748	0.00866518	0.0175598	up
Itgb3bp	19.3661	2.59092	7.4746	0.000273258	0.00227912	up
Itgb8	13.0721	1.44235	9.0631	7.79656e-05	0.00133765	up
Itih5	137.855	20.6064	6.68989	1.37709e-05	0.00082375	up
Itm2b	924.958	258.995	3.57134	8.93456e-05	0.00139902	up
Itpripl2	34.7299	14.5795	2.3821	0.00445	0.0112515	up
Iws1	36.0533	8.50796	4.23759	2.61796e-05	0.000979183	up
Jaml	26.693	6.13333	4.35212	0.0035058	0.00965672	up
Jun	778.841	69.4618	11.2125	0.000161319	0.00176751	up
Junb	1367.83	291.78	4.68789	3.83521e-05	0.00109307	up
Jund	701.699	28.7604	24.3981	5.42565e-07	0.000252611	up
Kansl1l	21.3996	3.72117	5.75077	0.000214483	0.00202454	up
Kcnma1	20.8186	4.69463	4.43456	0.000697047	0.00373341	up
Kdm2a	72.7521	19.2596	3.77744	0.000301976	0.00239533	up
Kdm5b	58.6471	12.7321	4.60622	4.47427e-05	0.00115349	up
Kdm7a	75.6893	4.48501	16.8761	2.39127e-05	0.000979183	up
Kif1b	62.5203	15.8733	3.9387	8.31067e-05	0.00137117	up
Kif2a	53.741	8.86509	6.0621	0.000240241	0.00212934	up
Kif5b	168.356	37.4859	4.49118	0.000386316	0.00272625	up
Kitl	55.839	7.90587	7.06298	0.000119826	0.00158064	up
Klf13	116.907	20.2608	5.77009	1.87288e-05	0.000877424	up
Klf2	199.213	49	4.06557	0.000567198	0.00334386	up
Klf3	107.902	30.4745	3.54072	4.59371e-05	0.00115898	up
Klf6	308.438	33.359	9.246	3.29862e-05	0.0010511	up
Klf7	91.279	7.84211	11.6396	7.75517e-06	0.000721932	up
Klf9	170.971	49.2117	3.47418	0.000167754	0.00178948	up
Klhl15	6.68131	1.25001	5.34502	0.000269253	0.00226409	up
Klhl24	50.8361	15.4803	3.28392	0.000152326	0.00171917	up
Klhl4	14.3309	4.97946	2.87801	0.0046525	0.0116049	up
Klra4	6.35854	1.37286	4.63161	0.000741746	0.00389646	up
Klra7	8.00467	1.33494	5.99628	0.000289619	0.00234801	up
Klra8	11.8779	1.85826	6.39195	9.8699e-05	0.00146068	up
Klri2	5.19658	1.56168	3.32756	0.000659334	0.00364098	up
Kmt2a	68.4593	7.95543	8.60535	3.92821e-05	0.00109589	up
Kpna4	72.5261	15.2134	4.76726	0.00039431	0.00275465	up
Kras	77.8841	15.5978	4.99327	0.000226141	0.00207206	up
Krit1	45.8332	14.1584	3.23718	0.000236561	0.0021132	up
Krt10	13.2012	2.30531	5.72645	0.00129303	0.00531117	up
Krtcap2	319.961	134.123	2.38557	0.000423265	0.00286872	up
Ktn1	77.9487	13.9926	5.57071	0.000119331	0.00157798	up
Lag3	4.93836	1.65987	2.97514	0.000170125	0.00179972	up
Laptm5	210.929	37.8847	5.56766	4.00049e-05	0.00109589	up
Lat2	24.1754	4.85237	4.98217	0.000340923	0.0025568	up
Lcn2	38.5709	18.1828	2.12129	0.0130656	0.0234016	up
Lcorl	36.6665	3.80868	9.62709	0.000358085	0.00261227	up
Lcp2	34.8913	2.24247	15.5593	5.7636e-05	0.00121669	up
Letm2	8.42426	1.71712	4.90605	0.000483375	0.00308919	up
Llph	100.865	15.0987	6.6804	6.5626e-05	0.00127281	up
Lnpep	75.5924	13.1018	5.7696	0.000106161	0.00150064	up
Lnpk	13.0721	5.23861	2.49534	0.00262413	0.00807499	up
Lox	250.598	93.2402	2.68766	0.000256984	0.0022128	up
Lpar4	14.7505	3.0872	4.77796	1.0575e-05	0.000789496	up
Lpar6	46.4787	3.13455	14.8278	2.50119e-05	0.000979183	up
Lpin1	9.39257	3.19212	2.94243	0.00149002	0.005741	up
Lpl	119.586	5.86558	20.3877	1.00297e-05	0.000775481	up
Lrch3	20.3667	4.55722	4.46911	0.000665239	0.00365165	up
Lrp6	41.4112	18.1164	2.28585	0.000670806	0.00367292	up
Lrrc58	93.5707	18.4555	5.07006	0.000101816	0.00147172	up
Lrrk2	7.74645	1.48109	5.23025	0.000239208	0.0021251	up
Lsm1	48.964	11.2023	4.37091	0.000455198	0.00300274	up
Lsm12	95.1845	20.0677	4.74317	8.42397e-05	0.00137364	up
Lsm6	91.7632	10.4669	8.767	0.000101324	0.0014694	up
Lst1	205.894	7.9491	25.9016	4.44763e-05	0.00115293	up
Ltb	25.8861	3.27276	7.90955	0.000223277	0.00205916	up
Luc7l2	164.451	59.3085	2.7728	0.000362082	0.0026346	up
Lum	761.541	95.4257	7.98046	1.93447e-05	0.000891723	up
Luzp1	63.069	20.4686	3.08125	0.000132971	0.00162712	up
Ly6c2	146.989	4.25868	34.5151	9.53575e-05	0.00143894	up
Ly96	22.0774	7.37309	2.99432	0.00615313	0.0139108	up
Lyst	17.5909	2.7251	6.45514	0.000283863	0.00232229	up
Lyve1	67.4587	24.8758	2.71182	0.00346893	0.00958738	up
Lztfl1	27.4031	3.11423	8.79929	0.000238659	0.00212186	up
Maf	212.705	43.6005	4.87849	0.00018479	0.00186354	up
Mafb	102.027	4.07984	25.0076	2.60727e-05	0.000979183	up
Magt1	102.382	41.5514	2.46399	0.00249529	0.00786206	up
Maip1	19.9471	3.01353	6.61918	0.000200028	0.00195731	up
Mak16	26.4993	6.79974	3.89711	3.75577e-05	0.00109307	up
Malsu1	33.5357	8.27286	4.0537	7.45472e-06	0.000721932	up
Malt1	37.9576	3.29101	11.5337	3.30305e-05	0.0010511	up
Maml2	16.1707	3.40148	4.75402	0.000349721	0.00258409	up
Maml3	19.7534	5.87151	3.36429	2.51589e-06	0.000520438	up
Man1a	113.711	32.406	3.50896	0.000173767	0.00181338	up
Man1a2	104.738	23.6602	4.42679	0.000150446	0.00170635	up
Man2a1	84.5009	41.2248	2.04976	0.00135312	0.00543047	up
Map1a	27.629	6.8156	4.05379	0.00108655	0.00483013	up
Map1b	61.0356	5.83691	10.4568	7.73622e-06	0.000721932	up
Map1lc3b	262.024	92.0442	2.84672	0.00039613	0.0027573	up
Map3k1	42.0568	5.91676	7.10807	5.2591e-05	0.00118909	up
Map3k2	37.183	5.49558	6.76598	5.87829e-06	0.000675104	up
Map3k8	24.9177	4.57261	5.44935	6.12976e-05	0.00124683	up
Mapk8	24.0785	7.32959	3.28512	0.00105966	0.00476785	up
Mapre1	138.242	33.1015	4.17631	9.60277e-05	0.00143894	up
Marcks	495.482	114.901	4.31226	0.000164405	0.00177687	up
Mast4	47.4793	5.37796	8.8285	0.000114466	0.00155853	up
Matr3	127.461	12.726	10.0159	5.42498e-05	0.00119176	up
Mbnl2	182.655	62.0125	2.94545	0.00197431	0.00679698	up
Mbp	13.2012	1.99732	6.60947	7.38477e-05	0.00131823	up
Mbtd1	51.288	11.184	4.58583	0.000203167	0.00197481	up
Mctp1	8.71476	3.51011	2.48276	0.000446839	0.00296292	up
Meaf6	26.4025	6.13997	4.3001	0.000375172	0.00269476	up
Med13	71.106	9.24484	7.69142	6.53054e-05	0.00127281	up
Med28	71.6547	13.1854	5.43439	9.67217e-05	0.00144074	up
Med29	50.4165	9.93831	5.07294	0.000704835	0.00376284	up
Mef2a	135.692	35.7718	3.79327	1.70033e-05	0.000855983	up
Mef2c	127.526	16.5267	7.71634	6.29748e-05	0.00126147	up
Meis1	34.9559	9.56276	3.65542	0.000750708	0.00391842	up
Mex3a	22.6906	4.10269	5.53067	0.000900247	0.00433797	up
Mex3b	23.433	6.2382	3.75637	0.00152405	0.0058213	up
Mfap1b	20.0439	4.55651	4.39896	0.000122204	0.00159064	up
Mfap4	235.815	87.5659	2.693	0.00308923	0.0089158	up
Mga	60.2932	8.40333	7.17492	2.49186e-06	0.000520438	up
Mgmt	5.61618	1.13049	4.96792	9.19899e-05	0.00141003	up
Micu3	11.2001	3.19833	3.50185	0.00288871	0.00856318	up
Mid1	15.2024	3.82237	3.97722	0.00229189	0.00745856	up
Mien1	97.7344	7.10441	13.7569	2.19174e-05	0.000949314	up
Minos1	410.142	91.8025	4.46766	4.14245e-05	0.00111613	up
Mkln1	65.9417	7.21112	9.14444	9.81344e-06	0.000775481	up
Mkrn2	10.4254	3.17847	3.28002	0.000127591	0.00160144	up
Mllt10	39.991	8.18839	4.88387	5.46567e-05	0.00119176	up
Mllt3	54.2252	19.0697	2.84352	0.00128718	0.00530096	up
Mmp3	42.4118	3.19092	13.2914	0.000304053	0.00239533	up
Mmrn1	29.8238	9.25267	3.22327	0.000777126	0.00397853	up
Mnat1	29.8884	7.77752	3.84292	0.000222959	0.00205916	up
Mndal	115.164	7.43096	15.4978	0.000386444	0.00272625	up
Mob3c	21.2705	7.16159	2.97008	0.000819704	0.00412215	up
Mpc1	101.704	7.89643	12.8798	8.52094e-05	0.00137364	up
Mpc2	171.713	12.2223	14.0491	6.53969e-06	0.000697777	up
Mpg	27.3708	5.08634	5.38123	0.000320961	0.00248415	up
Mphosph8	46.0591	11.3407	4.06138	0.000256885	0.0022128	up
Mplkip	42.3795	6.362	6.66135	0.000191422	0.00190383	up
Mrc1	107.772	11.2378	9.5902	8.45991e-05	0.00137364	up
Mrpl11	46.5755	11.3478	4.10436	0.000174218	0.00181338	up
Mrpl17	129.721	16.6764	7.77872	9.86666e-06	0.000775481	up
Mrpl19	22.4002	5.40164	4.14692	0.000243348	0.00214888	up
Mrpl35	52.4499	7.66146	6.84595	5.21955e-05	0.00118634	up
Mrpl43	63.4886	7.59398	8.36038	1.90224e-05	0.000883962	up
Mrpl48	49.0286	8.83613	5.54865	2.71482e-07	0.000242969	up
Mrpl57	94.2162	18.2904	5.15112	0.000150102	0.00170623	up
Mrpl58	61.8102	9.74194	6.34475	2.71066e-05	0.00100096	up
Mrps16	104.771	16.5388	6.33485	6.00997e-05	0.00123539	up
Mrps17	65.0056	10.3378	6.28813	1.66328e-05	0.000853027	up
Mrps25	43.8643	4.3709	10.0355	1.12383e-05	0.000808691	up
Mrps26	52.3531	13.5356	3.8678	0.000473659	0.00306809	up
Mrps30	17.6555	4.84254	3.64591	8.12088e-05	0.00136463	up
Mrps33	113.97	19.5705	5.82354	1.7952e-05	0.000867275	up
Mrps35	27.4353	6.88177	3.98667	5.56149e-05	0.00119317	up
Mrps5	38.0867	9.61232	3.96228	3.3829e-05	0.00105801	up
Ms4a4b	40.1202	3.10453	12.9231	1.34853e-05	0.00082375	up
Ms4a4d	15.1701	4.9772	3.04793	0.0034908	0.00963392	up
Ms4a6b	83.6294	3.55635	23.5155	4.63595e-06	0.000656746	up
Ms4a6c	192.499	4.44729	43.2847	1.43245e-05	0.000832123	up
Ms4a7	90.4075	4.88202	18.5185	1.52969e-05	0.000832123	up
Msi2	37.7317	11.3661	3.31967	0.000138087	0.00165925	up
mt-Atp6	8475.55	6.13461	1381.6	9.05045e-09	8.99752e-05	up
mt-Co2	7648.23	14.3351	533.531	3.16085e-08	9.07007e-05	up
mt-Co3	9107.86	6.31872	1441.41	1.56779e-08	8.99752e-05	up
Mtdh	216.997	39.7108	5.46445	2.99597e-05	0.00102344	up
Mthfd2l	15.0733	1.46169	10.3123	1.00552e-05	0.000775481	up
Mtif3	6.55221	2.11731	3.09459	0.00649501	0.0144537	up
Mttp	6.93953	2.27785	3.04652	0.0115225	0.0214189	up
Mxd1	48.7058	13.3122	3.65873	3.41895e-05	0.00106087	up
Mycbp2	103.544	6.55722	15.7909	5.1062e-07	0.000252611	up
Myct1	40.8302	5.65173	7.22438	0.000101143	0.0014694	up
Mylip	56.194	11.5744	4.85504	0.00190108	0.00664718	up
Myo6	41.379	15.4424	2.67957	0.000302631	0.00239533	up
Myo7a	4.64787	1.49105	3.11719	0.000786407	0.00400784	up
Myo9a	33.1484	4.85784	6.82368	0.000124141	0.00159292	up
Mysm1	25.0146	4.93679	5.06697	0.000190824	0.00189963	up
N4bp2	26.8866	6.06437	4.43355	0.000130514	0.00161541	up
N4bp2l1	14.2664	4.15897	3.43027	0.0011572	0.00500656	up
Naa15	60.971	13.6767	4.45803	0.00026419	0.00224788	up
Naa38	93.4738	40.5208	2.30681	0.00563462	0.0131265	up
Naalad2	23.6589	5.37754	4.39958	2.42855e-05	0.000979183	up
Nabp1	51.4816	17.3422	2.96857	0.00861941	0.0175011	up
Napsa	153.347	53.044	2.89095	0.00398335	0.0104744	up
Nav1	92.5701	21.0985	4.38753	0.000152912	0.00172409	up
Nav3	23.9172	9.03297	2.64776	0.000748116	0.0039138	up
Nbeal1	57.0332	3.55215	16.056	2.88949e-05	0.00101313	up
Ncam1	37.7317	5.7809	6.52695	1.833e-05	0.000872997	up
Ncbp3	18.9788	3.86068	4.91592	0.000751118	0.00391842	up
Ncf2	63.5854	20.7773	3.06033	7.30867e-05	0.00131823	up
Nck1	52.805	11.2312	4.70164	0.000245507	0.00215273	up
Ncl	407.689	67.5382	6.03642	4.89912e-05	0.00117824	up
Ncor1	148.635	24.311	6.11389	2.47766e-05	0.000979183	up
Ndufa11	188.755	45.7095	4.12945	0.00115046	0.00498678	up
Ndufa13	310.826	66.4341	4.67872	4.92806e-05	0.00117824	up
Ndufab1	179.75	26.2648	6.84374	4.33589e-05	0.00113731	up
Ndufb2	156.156	4.91148	31.794	1.94582e-06	0.000520438	up
Ndufb4	150.249	37.4208	4.01512	0.00111313	0.00488397	up
Ndufb5	226.067	44.7553	5.05118	5.28136e-05	0.00118909	up
Ndufb8	260.248	59.7733	4.35392	0.000328568	0.00251253	up
Ndufc1	213.641	39.7302	5.37728	3.48223e-05	0.00107156	up
Nectin3	25.7247	5.0454	5.09864	0.000125041	0.00159292	up
Neurl3	42.4441	6.56418	6.46602	0.000176649	0.001825	up
Nfat5	131.722	14.8963	8.84262	3.83783e-05	0.00109307	up
Nfatc1	36.0533	8.75185	4.1195	2.17816e-05	0.000947003	up
Nfia	125.783	2.23357	56.3147	5.17553e-07	0.000252611	up
Nfib	119.069	3.18771	37.3526	5.38454e-06	0.000656746	up
Nfkbia	760.863	67.5265	11.2676	2.32574e-05	0.000979183	up
Nfkbid	40.4752	1.91096	21.1806	1.49654e-05	0.000832123	up
Nfkbil1	23.4007	6.5903	3.55079	0.000476562	0.00306977	up
Nfkbiz	273.902	8.99061	30.4653	5.15111e-06	0.000656746	up
Nhs	10.1672	1.85973	5.46704	0.000237405	0.00211728	up
Nim1k	3.0663	1.40487	2.18262	0.0127609	0.0229974	up
Nipbl	105.707	12.2403	8.63597	3.24388e-05	0.00104929	up
Nkap	27.4676	7.10193	3.86763	2.07912e-05	0.000928565	up
Nkiras1	8.5211	1.73939	4.8989	0.000137055	0.00165737	up
Nktr	130.14	48.5242	2.68197	0.00127914	0.00529842	up
Nme1	229.359	32.9418	6.96257	2.83368e-05	0.00100495	up
Nnmt	10.5545	2.19759	4.80277	0.00238797	0.00766259	up
Nol12	35.7628	11.8404	3.0204	0.00124128	0.0052195	up
Nom1	18.6883	5.47326	3.41448	0.000220343	0.00204951	up
Nop10	194.888	50.48	3.86069	0.00312757	0.00899481	up
Notch1	47.8989	7.43196	6.44499	4.48211e-05	0.00115349	up
Nov	10.4577	2.04654	5.10995	0.00253633	0.0079281	up
Nr2c2	20.4313	5.27742	3.87145	2.60385e-05	0.000979183	up
Nr2f1	7.45596	2.55382	2.91954	0.0127262	0.0229563	up
Nr2f2	154.316	59.0865	2.61169	0.00120839	0.00512939	up
Nr3c1	71.1382	13.422	5.30014	2.42047e-05	0.000979183	up
Nr4a1	293.687	8.98808	32.6752	1.10157e-07	0.000210731	up
Nr4a2	159.545	2.5799	61.8414	4.23364e-07	0.000242969	up
Nrarp	12.0393	2.09501	5.74664	0.000453919	0.00299913	up
Nrip1	77.5613	7.77913	9.97043	3.02128e-05	0.0010252	up
Nrk	5.32568	1.78975	2.97566	0.010604	0.0202316	up
Nrp2	64.8765	11.4426	5.66974	0.00045847	0.00301099	up
Nsa2	316.055	45.0828	7.01054	5.41202e-06	0.000656746	up
Nsd1	77.3031	17.5413	4.40693	0.000298259	0.002384	up
Nsmce3	29.372	6.27837	4.67827	0.000653362	0.00362285	up
Nsrp1	32.987	8.09992	4.07251	0.000208472	0.00200188	up
Nsun6	8.03694	2.37064	3.3902	0.000203366	0.00197481	up
Ntrk2	61.1647	15.0859	4.05441	0.00129588	0.0053124	up
Nudt21	89.0519	15.6685	5.68351	0.000124714	0.00159292	up
Nudt5	74.7855	22.3105	3.35203	0.000208594	0.00200188	up
Nufip1	18.7206	4.40513	4.24972	8.77535e-05	0.00138948	up
Nufip2	133.949	14.8573	9.01572	3.69792e-05	0.00109307	up
Nupr1	98.6704	18.8405	5.23714	0.000110658	0.00152684	up
Oaz1	877.06	244.834	3.58227	0.000106856	0.0015049	up
Ogn	163.063	28.8555	5.65101	0.000340524	0.00255627	up
Ophn1	18.0105	2.95474	6.09546	0.000117145	0.00157078	up
Ormdl2	29.7916	6.81136	4.37381	0.00147215	0.00570087	up
Ost4	334.001	17.0911	19.5424	6.10913e-05	0.00124652	up
Ostf1	248.693	115.617	2.15101	0.00113905	0.00495575	up
P2ry12	3.64729	1.43821	2.536	0.00141553	0.00556996	up
P4ha3	20.8831	8.21124	2.54324	0.0100759	0.0194733	up
Pafah1b1	166	31.8272	5.21566	4.64973e-05	0.00116782	up
Pag1	10.264	3.34507	3.06841	0.00251971	0.00790082	up
Pak2	134.143	29.9942	4.47229	0.000195523	0.00192636	up
Pappa	14.1695	1.37362	10.3155	5.08699e-05	0.00117827	up
Paqr5	5.19658	1.54431	3.36498	0.00208393	0.00700624	up
Parp8	17.1713	2.47724	6.93164	8.30296e-05	0.00137117	up
Pbdc1	67.265	20.7956	3.23458	0.000176371	0.00182377	up
Pbrm1	127.042	17.2104	7.3817	4.21237e-07	0.000242969	up
Pbx1	314.861	112.03	2.81049	1.16584e-05	0.00081051	up
Pcbd2	45.4781	6.29347	7.22624	0.000126652	0.00160038	up
Pcbp2	308.761	80.4045	3.84009	0.000184097	0.00186009	up
Pcdh19	17.5263	2.28337	7.67563	0.000309716	0.00241667	up
Pcdh7	42.3795	10.1866	4.16034	0.000112005	0.00154087	up
Pcf11	88.0513	10.5205	8.36953	3.14684e-08	9.07007e-05	up
Pcmtd1	57.5174	11.1673	5.15051	0.000260157	0.00222676	up
Pdap1	153.347	54.6302	2.80701	0.000992607	0.00458292	up
Pdcd10	81.8542	19.4427	4.21002	0.000958441	0.00449754	up
Pdcl3	56.194	15.3138	3.6695	8.37165e-05	0.00137364	up
Pde10a	34.8913	11.0246	3.16485	0.000607974	0.00348657	up
Pde12	17.1067	4.94785	3.45741	0.00113531	0.00495103	up
Pde3a	53.2568	11.5788	4.5995	2.92026e-05	0.00101313	up
Pdlim2	45.0262	18.4829	2.4361	0.00024352	0.00214888	up
Pdpn	25.8538	10.5958	2.44	0.00105575	0.00476032	up
Pdzd2	10.6836	2.47209	4.3217	7.00193e-06	0.000715965	up
Peg3	21.335	5.16365	4.13177	0.0032064	0.0091293	up
Peli1	76.593	10.5822	7.23794	2.65611e-06	0.000520438	up
Peli2	39.4101	13.6386	2.8896	0.000115817	0.0015641	up
Pex7	21.7869	3.27762	6.64716	4.24757e-05	0.00112853	up
Pf4	105.061	8.697	12.0802	0.000178548	0.00183636	up
Pfdn2	106.481	20.0897	5.30031	0.00024596	0.00215506	up
Pfdn5	492.803	101.305	4.86455	2.15797e-05	0.000947003	up
Pgap1	6.13261	1.48273	4.13603	0.00135797	0.00544231	up
Pgm2l1	8.35971	1.36108	6.14197	0.000291232	0.00235139	up
Phactr2	27.9518	4.07331	6.86218	7.51409e-05	0.00132454	up
Phf20l1	65.2316	13.8581	4.7071	0.000236579	0.0021132	up
Phf3	74.6241	17.3592	4.29882	0.000457378	0.00300726	up
Phip	84.8882	6.01004	14.1244	5.60735e-06	0.000656746	up
Phlda1	156.188	3.39512	46.0036	2.51905e-07	0.000242969	up
Pi16	112.549	33.7612	3.3337	0.00128439	0.00530096	up
Pid1	64.0696	4.92441	13.0106	9.63543e-05	0.00144005	up
Piezo2	16.2998	2.16942	7.51345	0.00025204	0.00218383	up
Pik3r1	102.608	19.9994	5.13057	5.10468e-05	0.00117827	up
Pim1	431.703	67.1208	6.43173	1.26918e-05	0.000818408	up
Pin1	64.0696	20.8469	3.07334	0.000829195	0.00415579	up
Pitpnc1	39.4423	5.78408	6.81913	0.000136279	0.0016535	up
Pkn1	33.7939	8.69527	3.88647	8.79176e-05	0.00138986	up
Pkn2	95.3782	21.2212	4.49448	0.000553157	0.00330612	up
Pla1a	115.454	23.9274	4.82519	0.000896051	0.00432319	up
Plaur	67.9751	28.0451	2.42378	0.000411896	0.0028281	up
Plcb1	23.0457	2.86618	8.04055	0.000101391	0.0014694	up
Plcl1	8.90842	2.46868	3.60858	0.000851194	0.00422008	up
Plek	115.261	5.45919	21.1131	5.50206e-07	0.000252611	up
Plekha5	36.5051	14.4259	2.53052	0.00140588	0.00554714	up
Plk2	80.4985	13.224	6.0873	2.2152e-05	0.000952286	up
Plpp3	320.542	149.749	2.14053	0.00014112	0.00166553	up
Plscr4	16.2353	2.83703	5.72263	0.000403944	0.002789	up
Plxdc2	41.5726	10.5411	3.94385	0.000100686	0.0014694	up
Plxna4	5.09975	1.69345	3.01145	0.000177206	0.00182911	up
Pmepa1	121.781	16.0895	7.56894	5.77652e-05	0.00121669	up
Polg2	13.5563	4.32692	3.13301	2.35145e-05	0.000979183	up
Polr2j	101.672	19.0699	5.33156	0.000389541	0.00274013	up
Polr2k	87.9868	20.8207	4.22592	0.000640695	0.00358583	up
Postn	477.278	234.097	2.0388	0.00386743	0.0102613	up
Pou2f1	16.6226	1.93577	8.58705	1.05458e-05	0.000789496	up
Pparg	7.55279	1.08907	6.93506	3.96355e-05	0.00109589	up
Ppib	790.428	43.35	18.2337	6.62638e-06	0.000697777	up
Ppm1a	55.3548	20.1406	2.74842	0.000333117	0.0025349	up
Ppp1r2	147.764	27.013	5.4701	9.48238e-06	0.000775481	up
Ppp1r7	28.2423	5.76169	4.90173	0.000258641	0.00221906	up
Ppp2ca	190.756	54.2047	3.51919	4.42724e-05	0.00115229	up
Ppp2r2a	67.3941	18.3289	3.67693	0.000254104	0.00219464	up
Ppp2r2d	45.7041	13.0073	3.51371	0.000219936	0.00204905	up
Ppp2r3a	19.9471	4.70174	4.2425	0.000319612	0.00247757	up
Ppp4r2	88.8905	18.3519	4.84368	0.000246869	0.00215581	up
Prdx1	820.93	187.809	4.37109	0.000306834	0.00240214	up
Prex2	18.8497	3.21454	5.86388	0.000150398	0.00170635	up
Prkag1	28.0809	9.21385	3.04768	7.71687e-05	0.00133133	up
Prkca	18.7206	6.52261	2.87011	0.00168213	0.00617771	up
Prkce	19.818	5.66392	3.49899	2.50179e-05	0.000979183	up
Prkcq	3.77639	1.58058	2.38925	0.00247632	0.00782258	up
Prlr	58.9053	11.49	5.12667	0.000228455	0.00207748	up
Prpf40a	100.155	12.8897	7.77017	3.35934e-05	0.0010564	up
Prpf4b	86.7925	14.361	6.04363	9.4979e-06	0.000775481	up
Prrc2c	282.842	42.2207	6.69913	1.68542e-05	0.000853027	up
Prrx1	66.0062	11.9596	5.51908	0.00053371	0.00324958	up
Prss23	161.094	6.1611	26.1469	8.67836e-06	0.000775481	up
Prss28	751.535	239.922	3.13241	0.00333865	0.00938453	up
Prtg	3.64729	1.60467	2.27292	0.0185343	0.0303433	up
Psma2	181.041	42.0382	4.30658	0.000130298	0.00161541	up
Psma3	257.569	60.3748	4.26617	0.000243834	0.00214888	up
Ptafr	61.6166	5.01027	12.2981	8.30191e-05	0.00137117	up
Ptbp3	144.374	42.26	3.41634	0.000843192	0.00419877	up
Pten	108.483	16.2995	6.65559	2.59157e-05	0.000979183	up
Ptgir	6.39082	2.0602	3.10204	0.00254753	0.00794557	up
Ptpn18	170.39	2.25446	75.579	4.47762e-07	0.000244734	up
Ptpn22	13.2981	3.7543	3.54209	0.00266636	0.00815467	up
Ptpra	57.8079	24.4173	2.36749	0.00169659	0.00621163	up
Ptprc	252.599	12.2612	20.6015	2.80019e-05	0.00100464	up
Ptpre	35.1495	3.49779	10.0491	5.88172e-06	0.000675104	up
Ptrhd1	29.9852	1.27069	23.5977	2.03061e-06	0.000520438	up
Pts	30.0175	5.49272	5.46496	0.000475495	0.00306874	up
Ptx3	40.8948	10.3037	3.96893	0.00570467	0.0132417	up
Pum1	84.2426	25.2376	3.33799	0.000232643	0.00208643	up
Pura	119.909	15.4155	7.77843	9.64129e-06	0.000775481	up
Purb	193.532	34.4321	5.62069	0.000104935	0.00149064	up
Pycard	87.1476	5.30053	16.4413	4.7734e-05	0.00117697	up
Pyroxd1	6.93953	2.48006	2.79812	0.000650197	0.00361402	up
Qk	160.158	35.6942	4.48695	0.000199608	0.00195654	up
Qpct	18.7206	8.39265	2.23059	0.0170095	0.0284143	up
Qser1	22.0128	6.25854	3.51725	5.29666e-05	0.00118909	up
Rab11b	79.1429	17.5986	4.4971	0.000178945	0.00183714	up
Rab11fip1	22.9489	5.25971	4.36314	0.000246674	0.00215581	up
Rab11fip2	37.0861	6.08065	6.09904	1.80588e-05	0.000867275	up
Rab21	97.928	35.8764	2.7296	0.00291843	0.00862012	up
Rab24	49.2545	7.34281	6.70786	8.07363e-05	0.00136107	up
Rab30	5.87439	1.72634	3.40279	0.000156454	0.00174551	up
Rab7b	31.4377	3.4586	9.08972	7.23716e-05	0.00131663	up
Rac2	101.769	17.1351	5.93921	4.22301e-06	0.000622067	up
Rack1	1409.6	362.625	3.8872	3.2157e-05	0.00104857	up
Rad50	32.6319	7.69283	4.24186	0.000377532	0.00270663	up
Ralbp1	118.069	41.0225	2.87815	8.24732e-05	0.00137117	up
Ralgapa2	7.97239	2.12794	3.74654	8.47314e-05	0.00137364	up
Rap1a	190.53	30.8847	6.1691	0.000416238	0.00284211	up
Rap2b	30.6308	1.47067	20.8277	3.7227e-05	0.00109307	up
Rapgef5	32.2769	13.265	2.43323	0.0024441	0.00775812	up
Rapgef6	49.0286	6.5287	7.5097	1.05151e-06	0.000377162	up
Raph1	52.9664	6.88769	7.69	1.47816e-05	0.000832123	up
Rarres2	166.484	19.4634	8.5537	3.94717e-05	0.00109589	up
Rasa1	53.5796	18.5718	2.88501	6.25326e-05	0.001257	up
Rasa2	23.7558	5.2879	4.49248	0.00084611	0.00421147	up
Rasal2	22.6261	3.78569	5.97674	5.26956e-06	0.000656746	up
Rasgef1b	36.9247	3.59253	10.2782	7.3748e-07	0.000302314	up
Rassf1	58.0984	13.2535	4.38361	0.000220303	0.00204951	up
Rassf4	37.9576	3.56099	10.6593	2.56522e-05	0.000979183	up
Rbm27	42.3473	7.88475	5.37078	3.7591e-05	0.00109307	up
Rbm3	331.839	58.9093	5.63304	0.000159483	0.00176523	up
Rbm46	5.42252	2.31118	2.34621	0.00880769	0.0177179	up
Rbms1	196.598	82.0243	2.39683	0.000911618	0.00436709	up
Rbms3	53.9992	4.49724	12.0072	6.1838e-05	0.00124961	up
Rbp1	161.062	12.9952	12.3939	2.89856e-05	0.00101313	up
Rbpms	194.113	29.7557	6.52356	3.82629e-05	0.00109307	up
Rbx1	266.962	67.5741	3.95066	0.000208465	0.00200188	up
Rc3h1	51.5784	7.26148	7.10302	4.27961e-05	0.00112863	up
Rc3h2	32.8901	5.56421	5.91101	0.000514381	0.00318812	up
Rcor3	18.5269	5.01616	3.69345	0.000131859	0.00162042	up
Reep5	201.989	44.12	4.57817	1.51148e-05	0.000832123	up
Rel	162.288	1.52968	106.093	1.73581e-07	0.000221373	up
Reln	10.7482	1.79528	5.98692	0.000891851	0.00431157	up
Reps2	12.362	1.866	6.62489	0.00012058	0.00158064	up
Rest	65.9739	12.3719	5.33257	1.1744e-05	0.00081051	up
Retnla	49.0609	2.83109	17.3293	0.000903602	0.00434676	up
Rev3l	74.8824	8.82781	8.48255	2.49399e-05	0.000979183	up
Rfx7	28.2423	3.90946	7.22407	7.88395e-05	0.00134957	up
Rgs1	78.0132	2.7675	28.1891	5.08644e-05	0.00117827	up
Rgs10	80.2403	10.8325	7.4074	0.000265679	0.00224788	up
Rgs16	12.7494	4.34807	2.93219	0.00129866	0.0053124	up
Rhobtb3	19.7857	7.4164	2.66783	1.30631e-05	0.000821604	up
Rictor	34.3103	5.58596	6.14224	2.77094e-05	0.00100464	up
Rlim	59.4863	19.7396	3.01355	0.000974247	0.00454018	up
Rnaset2a	83.9844	33.9679	2.47247	0.00242761	0.00772714	up
Rnd3	59.454	27.1767	2.18768	9.44589e-05	0.00142846	up
Rnf122	17.8814	2.73221	6.54466	5.31532e-05	0.00118926	up
Rnf146	23.5621	3.50548	6.72151	0.000217194	0.00203576	up
Rnf150	19.463	2.68839	7.23963	5.10263e-05	0.00117827	up
Rnf217	15.4929	3.36633	4.60232	9.60296e-05	0.00143894	up
Rnf26	18.301	5.86982	3.11781	0.00132929	0.00537808	up
Rnmt	25.8215	7.52853	3.42982	0.000628969	0.00354757	up
Rnpc3	13.8468	3.43052	4.03635	1.52183e-05	0.000832123	up
Robo2	26.1765	7.27068	3.60029	0.000380534	0.00271091	up
Rock1	120.748	16.8928	7.14787	3.20704e-05	0.00104857	up
Rock2	163.063	49.6704	3.28289	0.00113942	0.00495575	up
Rora	36.1501	10.7612	3.35929	0.000767667	0.00396353	up
Rorb	23.078	2.15891	10.6897	4.5458e-05	0.00115889	up
Rp9	92.796	27.4586	3.37948	0.000932448	0.00443118	up
Rpl10-ps3	59.0344	2.88514	20.4615	3.33821e-05	0.00105554	up
Rpl15	2615.07	391.743	6.67548	2.48086e-05	0.000979183	up
Rpl18	2664.04	365.682	7.28513	0.000122444	0.00159064	up
Rpl21	1923.41	218.198	8.815	2.9807e-05	0.00102127	up
Rpl22l1	1232.52	30.5921	40.289	1.21216e-05	0.000818408	up
Rpl23	4722.17	791.319	5.96747	7.70012e-05	0.00133105	up
Rpl23a	1203.09	45.7014	26.325	9.93078e-05	0.00146452	up
Rpl27a	3440.62	635.658	5.41269	8.57402e-05	0.0013764	up
Rpl28	3624.56	737.236	4.91642	6.95632e-05	0.0013024	up
Rpl30	2742.02	310.864	8.82063	0.00180469	0.00643344	up
Rpl34	2986.48	347.493	8.59437	2.41232e-05	0.000979183	up
Rpl35	2058.97	100.333	20.5214	5.53109e-05	0.00119205	up
Rpl35a	2247.44	153.518	14.6396	5.42184e-05	0.00119176	up
Rpl37	3009.62	480.14	6.26823	9.29145e-05	0.0014163	up
Rpl39	4098.23	742.043	5.5229	1.11957e-06	0.000377954	up
Rpl9-ps6	15.3961	2.29098	6.72029	0.000659839	0.00364098	up
Rplp2	2431.64	636.149	3.82244	0.000192476	0.00190737	up
Rprd2	24.7241	8.17547	3.02418	0.000314883	0.00245365	up
Rps10	3206.06	846.827	3.78597	8.67905e-05	0.00138348	up
Rps11	3341.5	196.678	16.9897	3.37021e-05	0.00105692	up
Rps15a	3942.91	104.207	37.8374	3.41498e-07	0.000242969	up
Rps16	3422.51	803.212	4.26103	0.00016812	0.00179006	up
Rps19	3314.35	1181.95	2.80413	0.000288622	0.00234618	up
Rps2	3014.21	530.904	5.6775	0.000486341	0.00310296	up
Rps20	4132.99	263.337	15.6947	6.47313e-06	0.000697777	up
Rps27rt	61.6811	5.65312	10.911	8.6193e-05	0.00137831	up
Rps29	4041.77	786.773	5.13716	0.000501465	0.00315372	up
Rps3	2415.63	796.117	3.03427	2.18838e-06	0.000520438	up
Rps6kb1	61.1324	12.5325	4.87793	0.000100919	0.0014694	up
Rps8	6146.39	1272.15	4.83149	8.56934e-05	0.0013764	up
Rpsa	3700.41	1089.49	3.39646	0.00224519	0.00735556	up
Rrad	20.399	2.68134	7.60775	0.000886162	0.00430232	up
Rrm2b	18.7529	4.03671	4.64558	0.00227373	0.00742048	up
Rsad2	35.9887	3.961	9.08576	0.000227244	0.00207503	up
Rsbn1	32.18	4.24196	7.58613	3.78097e-06	0.000594493	up
Rsbn1l	54.2252	3.5916	15.0978	6.5964e-06	0.000697777	up
Rtf1	95.9269	15.7572	6.08781	1.22899e-05	0.000818408	up
Runx1	165.354	49.6528	3.33022	0.000120258	0.00158064	up
Runx3	43.2833	6.248	6.92754	6.16785e-05	0.00124934	up
Rwdd1	142.535	30.3813	4.69153	9.18912e-05	0.00141003	up
Rybp	45.6718	19.6235	2.3274	0.00507484	0.0123048	up
S100a13	190.143	41.8201	4.54669	0.000367701	0.00265506	up
Samd9l	58.5503	11.7096	5.00019	0.000100238	0.0014694	up
Samsn1	62.5203	2.38787	26.1825	0.000110095	0.00152684	up
Sap18	129.753	22.3844	5.79659	2.5071e-05	0.000979183	up
Sash1	72.0097	15.7272	4.57868	1.88331e-05	0.000878724	up
Sass6	9.16663	2.01939	4.5393	0.000139652	0.00166015	up
Saysd1	22.4324	6.18491	3.62696	0.000938453	0.00444555	up
Sbno1	95.0231	11.3729	8.35519	2.4074e-05	0.000979183	up
Scaf11	121.361	34.3708	3.53093	9.37281e-05	0.00142303	up
Scai	11.7165	2.39894	4.88403	4.26715e-05	0.00112853	up
Scand1	309.761	58.7699	5.27074	0.000161006	0.00176751	up
Scaper	12.2652	3.7955	3.23152	0.000163066	0.0017741	up
Sclt1	13.4272	5.1741	2.59508	9.90057e-06	0.000775481	up
Scn7a	21.7546	1.50616	14.4438	4.0235e-05	0.00109957	up
Sco2	13.9759	4.43516	3.15116	0.00763129	0.0160971	up
Sdc4	199.568	55.3358	3.60649	0.000603473	0.0034755	up
Sde2	93.0542	17.5684	5.29668	0.000380908	0.00271091	up
Sdhaf3	10.5223	1.27588	8.24709	0.000280636	0.0023099	up
Sec24a	41.6372	7.71994	5.39346	8.36362e-05	0.00137364	up
Sec61g	775.194	71.2795	10.8754	3.76592e-05	0.00109307	up
Sec62	205.894	48.6916	4.22853	0.000167022	0.00178774	up
Sec63	70.4927	30.2963	2.32678	0.000661702	0.00364269	up
Selenom	236.815	43.5841	5.43353	0.00104492	0.00472746	up
Selp	11.071	4.11512	2.69032	0.00247157	0.00781293	up
Sem1	624.493	81.2497	7.6861	2.21078e-05	0.000952286	up
Sema5a	84.8236	19.5736	4.33357	0.000506498	0.00316989	up
Sema6a	23.5621	6.18272	3.81096	0.00125019	0.00523521	up
Senp2	42.67	14.7693	2.8891	0.000126943	0.00160038	up
Serf1	35.085	5.06257	6.93027	0.000104173	0.00148166	up
Serf2	1465.21	130.609	11.2183	1.86122e-05	0.000875538	up
Serpinb8	11.3615	1.92909	5.88953	0.000775905	0.00397738	up
Sertad1	81.9187	30.7109	2.66742	0.00022194	0.00205568	up
Setbp1	17.0422	1.89318	9.00191	4.87047e-05	0.00117697	up
Setd2	52.7081	12.7979	4.11851	3.46263e-05	0.00107127	up
Sf3b1	268.059	55.6391	4.81783	0.000150138	0.00170623	up
Sf3b5	144.633	24.4233	5.92192	0.000295412	0.00236783	up
Sfr1	214.544	42.9031	5.00067	1.93417e-05	0.000891723	up
Sfrp1	83.1452	18.3215	4.53812	0.000212086	0.00200977	up
Sh3bgrl3	379.286	98.0031	3.87014	0.000172952	0.00181338	up
Sh3glb1	247.693	70.1255	3.53213	0.000443209	0.00295078	up
Sh3kbp1	52.8372	6.60411	8.00067	5.77712e-05	0.00121669	up
Sirt1	22.4002	6.53228	3.42915	0.000573278	0.00336938	up
Skil	132.045	9.58472	13.7766	9.36228e-06	0.000775481	up
Slamf7	11.652	1.98749	5.86264	0.000505926	0.00316804	up
Slc16a10	14.5569	2.67238	5.44715	0.000204795	0.00198223	up
Slc38a2	316.765	89.1631	3.55265	0.000192082	0.00190554	up
Slc38a9	14.6537	3.07776	4.76116	0.000397146	0.00276004	up
Slc40a1	21.2059	8.36929	2.53378	0.00693715	0.015109	up
Slc4a4	21.8514	3.13286	6.97491	0.000695085	0.00373285	up
Slc5a3	59.454	3.85999	15.4026	0.000160744	0.00176751	up
Slk	105.384	30.9783	3.40187	4.75684e-05	0.00117697	up
Sltm	73.8495	19.6082	3.76625	0.0001273	0.00160038	up
Smad7	148.409	23.5003	6.31521	0.000277612	0.00229735	up
Smap1	107.579	22.1655	4.85344	2.7926e-05	0.00100464	up
Smarca5	155.736	22.843	6.81765	3.66214e-06	0.000587045	up
Smc3	84.0167	21.8229	3.84993	9.09515e-05	0.00141003	up
Smc5	29.7916	11.4363	2.605	0.00142155	0.00558405	up
Smc6	95.7009	13.7832	6.94332	3.91964e-05	0.00109589	up
Smg1	53.741	15.9492	3.36951	0.000298737	0.002385	up
Smim1	121.877	58.3814	2.08761	0.00181889	0.00647147	up
Smim14	97.1534	32.0099	3.03511	0.000281716	0.00231354	up
Smim4	38.6354	9.47766	4.07647	0.000393919	0.00275359	up
Smyd3	7.2623	1.12805	6.43794	6.87e-05	0.0013012	up
Snapc1	11.2001	3.09486	3.61893	0.00021741	0.00203576	up
Snapc5	49.9969	12.8762	3.88289	0.00109222	0.00484247	up
Snrpd3	94.0871	25.0599	3.75449	0.00065667	0.00363284	up
Sntb2	79.6593	17.1704	4.63933	0.000237139	0.00211655	up
Snu13	186.593	54.158	3.44534	6.70985e-05	0.00128146	up
Snx16	8.94069	2.98604	2.99416	0.0044981	0.0113315	up
Sobp	11.7811	4.72358	2.4941	0.00145715	0.00566672	up
Socs1	28.8232	5.19874	5.54428	0.000723602	0.00383095	up
Socs2	87.3412	9.92025	8.80434	5.17509e-05	0.00118091	up
Socs3	185.108	49.1778	3.76406	0.00106391	0.00477698	up
Sod2	123.814	14.9778	8.26653	9.23767e-06	0.000775481	up
Son	286.748	47.0846	6.09005	1.19839e-05	0.000818408	up
Sowahc	46.0914	2.39005	19.2847	1.29116e-05	0.000821604	up
Sox4	194.5	34.7962	5.58971	0.000916902	0.00437961	up
Sox5	24.4981	1.81767	13.4777	3.056e-05	0.00102864	up
Sox9	29.727	1.7271	17.212	0.000163879	0.00177558	up
Sp110	34.8267	4.03082	8.64013	3.47303e-05	0.00107156	up
Sp4	10.6836	1.80376	5.92299	0.000231289	0.00208643	up
Sparc	6462.61	2849.54	2.26795	0.00145051	0.00565523	up
Spcs2	248.726	98.3878	2.52801	0.000456651	0.0030067	up
Spen	43.3156	13.5855	3.18838	0.00335454	0.0094015	up
Spink1	1016.82	114.203	8.90362	0.000755588	0.00392783	up
Spon1	124.234	60.6087	2.04977	0.00600235	0.0136719	up
Spopl	13.3949	3.33477	4.01674	0.000380299	0.00271091	up
Sppl2a	92.4087	22.7129	4.06856	0.000760072	0.00394221	up
Spred3	7.19774	3.13126	2.29867	0.00245057	0.00777222	up
Spry1	28.7264	10.3282	2.78135	0.00487112	0.0119518	up
Spry2	49.9646	7.4365	6.71883	9.18838e-06	0.000775481	up
Spry4	26.9189	9.13309	2.9474	0.00101434	0.00464588	up
Spsb3	9.03753	3.0246	2.98801	0.00644814	0.014388	up
Sptbn1	358.112	163.552	2.18959	0.000855935	0.00422556	up
Spty2d1	104.125	11.835	8.79806	8.87553e-06	0.000775481	up
Sra1	102.737	39.5113	2.6002	0.000323185	0.00249296	up
Srek1	52.2885	13.0266	4.014	2.56254e-05	0.000979183	up
Srgap1	15.4606	4.5365	3.40805	0.000887323	0.00430278	up
Srgap2	39.991	12.9496	3.0882	0.00028987	0.00234801	up
Sri	155.413	72.8915	2.13212	0.000911285	0.00436709	up
Srpk2	54.6448	11.5188	4.74394	9.32191e-05	0.00141906	up
Ssbp1	60.0027	6.72153	8.92695	2.2216e-07	0.000242969	up
Ssbp2	23.7881	5.17703	4.59492	0.000695316	0.00373285	up
Ssr1	142.761	53.6801	2.65947	0.000606667	0.00348657	up
St3gal6	28.5973	6.66395	4.29134	1.55991e-05	0.000844558	up
St8sia4	42.3473	5.58142	7.58718	0.000154056	0.00172969	up
Stambp	16.5258	3.41903	4.83347	5.46156e-05	0.00119176	up
Stard9	14.5891	2.30128	6.33957	0.000117589	0.00157306	up
Stc1	16.3321	4.21439	3.87532	0.00201007	0.00687266	up
Stk17b	96.2819	12.6086	7.63623	0.000189107	0.00188732	up
Stmn2	57.8079	17.0881	3.38293	0.0103056	0.0197965	up
Stub1	99.1868	33.9044	2.92549	0.00155817	0.00590838	up
Stx8	39.6037	6.48891	6.1033	8.8153e-05	0.00138986	up
Stxbp5	15.267	7.27663	2.09808	0.000772044	0.00396844	up
Stxbp6	10.5545	3.43755	3.07036	0.000174387	0.00181338	up
Sub1	354.368	47.1494	7.51585	2.62417e-05	0.000979183	up
Sugt1	82.2092	10.1094	8.13198	0.000107401	0.00150518	up
Supt16	77.1095	17.0687	4.5176	0.000139514	0.00166015	up
Svep1	68.5561	10.1993	6.72168	0.000110577	0.00152684	up
Swt1	46.866	5.52485	8.48278	1.33011e-05	0.00082375	up
Syncrip	117.552	20.443	5.75026	5.64171e-05	0.00120588	up
Syne1	19.5598	1.92853	10.1423	6.01863e-05	0.00123539	up
Synj1	39.1196	7.40824	5.28055	0.000117405	0.00157243	up
Sypl	94.2162	28.609	3.29323	0.00143233	0.0056091	up
Taf1	37.6994	12.1416	3.10496	0.000124074	0.00159292	up
Taf10	184.624	32.1124	5.7493	6.55945e-05	0.00127281	up
Taf3	28.4037	4.88655	5.81262	0.000162938	0.0017741	up
Taf4b	11.9747	2.6888	4.45355	0.000347797	0.00258049	up
Taf6l	52.6113	10.2361	5.13977	0.000154313	0.00172969	up
Taf7	23.1102	3.39235	6.81245	0.00037601	0.0026974	up
Tagln	626.397	2.21134	283.267	3.1975e-07	0.000242969	up
Taok1	73.9786	11.4036	6.48733	0.000141946	0.0016659	up
Taok3	58.4211	10.8885	5.3654	0.000397245	0.00276004	up
Tap2	33.568	9.82978	3.41492	0.000180996	0.00184664	up
Tax1bp1	220.064	106.413	2.06801	0.00665643	0.0146956	up
Tbc1d12	23.7881	6.81249	3.49183	0.00102221	0.00465963	up
Tbc1d17	17.0099	6.87501	2.47417	0.00200352	0.0068564	up
Tbc1d32	5.22885	1.33842	3.90672	0.000342463	0.00256245	up
Tbc1d4	25.8538	3.87399	6.67368	6.60938e-05	0.00127286	up
Tbck	17.4941	4.11921	4.24695	0.000573796	0.00337054	up
Tbl1xr1	32.9547	6.28335	5.24477	1.07718e-05	0.000792556	up
Tceal1	9.16663	3.32235	2.75908	0.00303656	0.00880809	up
Tcf7l2	61.0678	3.88323	15.726	1.33962e-05	0.00082375	up
Tenm4	14.8796	1.82162	8.16835	0.000258471	0.00221906	up
Tesk1	19.3338	7.36139	2.62638	0.00196992	0.00678594	up
Tet2	43.251	7.41003	5.83682	1.37805e-05	0.00082375	up
Tex9	5.42252	1.61559	3.35637	0.00330398	0.00931542	up
Tgfb2	65.5866	23.2697	2.81855	0.000110303	0.00152684	up
Tgfbr2	241.108	107.896	2.23464	0.00314686	0.00902863	up
Tgoln1	116.713	54.125	2.15636	0.00329736	0.00930361	up
Thap2	25.1114	5.78881	4.33792	0.000639235	0.00358434	up
Thbs2	26.1443	3.00152	8.71034	7.37374e-05	0.00131823	up
Thoc7	84.2749	18.5864	4.53423	0.000131207	0.00161894	up
Tigd2	24.7886	5.82276	4.25719	0.000261296	0.00223151	up
Timm10b	148.958	21.7071	6.86216	3.89222e-07	0.000242969	up
Timm17a	71.0091	9.59602	7.39985	3.96113e-05	0.00109589	up
Timm8a1	34.0198	6.17958	5.5052	1.5108e-05	0.000832123	up
Timp1	234.266	90.9807	2.57489	3.99956e-05	0.00109589	up
Timp2	506.327	201.812	2.50891	0.00106781	0.00479135	up
Timp3	141.695	46.6726	3.03595	0.00439586	0.0111702	up
Tiparp	264.154	16.4106	16.0966	7.04862e-06	0.000715965	up
Tiprl	49.3836	13.9883	3.53035	0.000343754	0.00256375	up
Tle4	32.8256	5.04786	6.50287	2.01197e-05	0.000916403	up
Tm4sf1	212.059	29.8619	7.10133	0.000519116	0.00319486	up
Tm6sf1	47.5116	6.66952	7.12368	4.85673e-05	0.00117697	up
Tm9sf3	163.482	55.6912	2.93552	0.00010603	0.00150063	up
Tmcc1	45.3167	6.20479	7.30351	0.000141679	0.0016659	up
Tmed2	281.906	116.45	2.42083	0.00107253	0.00479942	up
Tmem140	10.0704	1.86296	5.40559	0.000145782	0.00168169	up
Tmem167	206.927	14.6655	14.1098	5.00501e-05	0.00117827	up
Tmem213	43.5415	2.95774	14.7212	0.000402501	0.00278644	up
Tmem230	30.8567	13.6831	2.25509	0.00490666	0.0120108	up
Tmem245	24.0785	4.56407	5.27567	0.000121945	0.00159055	up
Tmem33	51.8044	12.4638	4.15638	0.000258677	0.00221906	up
Tmem5	36.602	6.39726	5.72151	2.12609e-05	0.000945862	up
Tmem57	36.7311	15.7418	2.33334	0.000525743	0.00322182	up
Tmf1	49.5773	11.4899	4.31484	0.000180367	0.00184514	up
Tmod1	4.45421	1.77703	2.50654	0.00687385	0.0150178	up
Tmx4	26.5316	6.10022	4.34929	0.000524192	0.00321575	up
Tnfaip3	88.4709	3.31737	26.669	1.58338e-05	0.000849602	up
Tnfaip6	39.7651	3.01573	13.1859	7.51025e-06	0.000721932	up
Tnfsf9	62.2944	20.7095	3.00801	0.00290274	0.00859365	up
Tnrc6b	74.0754	6.57801	11.2611	1.20903e-05	0.000818408	up
Tnrc6c	67.1359	6.67472	10.0582	4.5559e-05	0.00115889	up
Tnxb	76.0443	14.1235	5.38423	0.00192146	0.00667781	up
Tob2	138.113	12.824	10.7699	9.12768e-05	0.00141003	up
Tomm20	266.736	54.1931	4.92196	7.73178e-05	0.00133133	up
Tomm40l	7.64962	2.34016	3.26884	0.00461744	0.0115462	up
Tomm7	306.017	48.9899	6.24653	0.000191849	0.00190488	up
Top1	322.511	48.5988	6.63619	3.25891e-05	0.00105072	up
Top2b	91.1499	18.5207	4.92152	2.72536e-06	0.000520438	up
Topors	97.1211	13.958	6.95811	1.52193e-05	0.000832123	up
Tor1aip1	96.6692	21.6847	4.45794	0.000269572	0.002265	up
Tpbg	21.7546	5.31496	4.09309	0.000291312	0.00235139	up
Tpd52	118.101	8.13326	14.5208	3.35273e-05	0.0010564	up
Tpr	198.503	26.2274	7.56853	1.83177e-05	0.000872997	up
Tra2b	177.91	54.6268	3.25683	0.000126609	0.00160038	up
Trib1	97.7667	8.13299	12.021	4.85779e-06	0.000656746	up
Tril	14.5891	3.55884	4.09941	0.00031791	0.00246935	up
Trim30a	68.0074	5.68103	11.971	7.30601e-05	0.00131823	up
Trim33	27.629	6.60025	4.18606	4.4498e-05	0.00115293	up
Trip11	65.2961	8.71464	7.49269	4.94541e-05	0.00117824	up
Trove2	30.7599	6.04457	5.08885	0.000252098	0.00218383	up
Trpm7	52.3854	19.3475	2.70761	0.00128543	0.00530096	up
Trps1	92.2473	4.11684	22.4073	1.86008e-05	0.000875538	up
Tsc22d2	76.7221	7.57153	10.133	3.41979e-05	0.00106087	up
Tshz2	238.591	94.0302	2.53738	0.000283216	0.00232031	up
Tsn	113.066	14.6753	7.7045	8.31676e-07	0.000318199	up
Ttbk2	13.6531	2.64352	5.16475	7.58913e-05	0.00132787	up
Ttc14	39.0227	5.66347	6.89026	6.67665e-05	0.00127938	up
Ttc28	49.0286	11.3403	4.3234	0.00055705	0.00331151	up
Ttc3	88.8905	17.5653	5.06058	0.000135704	0.00165143	up
Ttc39b	19.3338	9.42906	2.05045	0.00142705	0.00559571	up
Ttc9	3.19541	1.56046	2.04773	0.00219663	0.00724479	up
Twist1	40.0556	7.73001	5.18183	0.00033526	0.00254169	up
Txk	15.3315	5.74349	2.66937	0.000756969	0.00393322	up
Txnl4a	73.3331	8.34875	8.78372	3.91375e-05	0.00109589	up
Tyrobp	789.363	90.8441	8.68921	1.02371e-05	0.000778155	up
U2surp	83.1452	10.91	7.62099	2.47696e-05	0.000979183	up
Uba52	1258.96	6.02075	209.103	7.95354e-07	0.000314796	up
Uba6	22.7875	6.13066	3.71697	0.000445065	0.00295457	up
Ubash3b	23.1748	2.68452	8.63276	3.63384e-05	0.00109186	up
Ubb	2082.57	605.449	3.43971	0.000345072	0.00256585	up
Ubc	947.81	31.2796	30.3012	1.77615e-05	0.000867275	up
Ube2e1	58.6794	16.7321	3.507	0.00100487	0.00462089	up
Ube2k	97.2179	18.1089	5.36852	0.000132713	0.00162569	up
Ube2v2	48.5444	4.23073	11.4742	8.31449e-05	0.00137117	up
Ube3a	101.253	26.1336	3.87442	0.000715348	0.00379776	up
Ubl5	335.454	39.5814	8.47502	2.58654e-06	0.000520438	up
Ubn2	58.5503	6.39151	9.16064	1.64345e-05	0.000853027	up
Ubxn6	44.4775	7.40965	6.00265	0.000324108	0.0024984	up
Ufl1	39.6683	9.05052	4.38298	0.000475404	0.00306874	up
Ufm1	101.866	25.8738	3.93703	0.000694912	0.00373285	up
Usf2	62.3266	17.1485	3.63452	0.000277226	0.00229735	up
Usp15	50.5133	7.91991	6.37801	0.000122822	0.00159114	up
Usp16	61.0033	20.4963	2.9763	0.00102603	0.00466791	up
Usp34	82.0478	12.0437	6.81253	8.62197e-05	0.00137831	up
Usp37	20.754	5.50906	3.76726	0.000989669	0.00457672	up
Vamp5	63.5209	23.7303	2.67678	0.000415616	0.00284029	up
Vapa	200.633	58.8932	3.40673	0.000758567	0.00393796	up
Vav3	28.2423	5.65412	4.99499	0.00136524	0.00546318	up
Vcam1	22.2065	2.16921	10.2371	2.04814e-05	0.000921905	up
Vcan	140.308	30.29	4.63214	0.00176759	0.00636488	up
Vcpip1	39.3455	5.80709	6.77543	6.9983e-05	0.0013024	up
Vegfc	6.32627	2.91804	2.16798	0.00458225	0.0114786	up
Vegfd	76.012	29.8734	2.54447	0.00448286	0.0113061	up
Vezf1	69.9117	15.5678	4.49079	3.29008e-06	0.000555346	up
Vgll3	69.1371	32.3779	2.13532	0.00074034	0.00389442	up
Vma21	61.907	18.6676	3.31627	0.00160977	0.00603231	up
Vps13a	24.2722	2.98177	8.14019	5.98853e-05	0.00123539	up
Vps13b	24.1754	4.74461	5.09534	4.92789e-05	0.00117824	up
Vps13c	28.9846	6.32047	4.58583	0.000103727	0.00148082	up
Vps29	102.673	28.1251	3.65057	0.000641064	0.00358583	up
Vps36	85.2755	19.919	4.28112	0.000124827	0.00159292	up
Vps37b	57.001	17.845	3.19422	0.000130606	0.00161541	up
Wapl	79.2397	19.8396	3.99403	0.000783588	0.00399734	up
Wbp4	62.8754	15.6839	4.00891	0.000337518	0.00254292	up
Wdr12	24.7241	2.87427	8.60187	4.3254e-06	0.000628442	up
Wdr44	18.5915	3.29609	5.64046	3.77146e-05	0.00109307	up
Wdr89	62.4558	1.76687	35.3482	1.23241e-05	0.000818408	up
Wfdc17	404.268	14.0632	28.7465	4.21424e-06	0.000622067	up
Wsb1	191.789	53.6403	3.57547	6.4158e-05	0.00127186	up
Wwc2	49.0286	13.6951	3.58001	0.000605041	0.00348278	up
Wwp1	47.6084	9.00191	5.2887	0.000333261	0.0025349	up
Xpo7	24.2077	6.18548	3.91363	6.37322e-05	0.00126706	up
Xrn1	34.0844	7.14856	4.768	0.000459926	0.00301827	up
Yae1d1	22.7229	2.93454	7.74326	5.45176e-05	0.00119176	up
Yod1	15.7188	3.75161	4.18989	0.000469459	0.0030574	up
Ythdc2	15.0087	3.58533	4.18615	0.000653043	0.00362283	up
Yy1	133.207	39.7282	3.35295	0.00029736	0.00238178	up
Zbtb1	65.3607	5.1134	12.7822	3.93382e-06	0.00060799	up
Zbtb10	25.3051	4.85059	5.2169	0.000124873	0.00159292	up
Zbtb11	39.6683	6.7658	5.86306	7.23811e-05	0.00131663	up
Zbtb16	30.7276	14.3549	2.14057	0.00284089	0.00847394	up
Zbtb37	8.00467	1.47376	5.43147	3.23724e-05	0.00104929	up
Zbtb38	42.9928	9.06346	4.74353	2.4676e-06	0.000520438	up
Zbtb8os	33.3743	6.49505	5.13842	0.000243597	0.00214888	up
Zc3h12a	31.1472	4.12501	7.55081	0.00018525	0.00186354	up
Zc3h13	54.7739	11.7543	4.65988	0.000245365	0.00215273	up
Zcchc6	117.456	25.712	4.56812	6.27036e-05	0.00125824	up
Zeb1	52.8372	10.4452	5.0585	5.43825e-05	0.00119176	up
Zeb2	267.64	18.7074	14.3066	5.53959e-06	0.000656746	up
Zfhx3	73.2362	16.8536	4.34542	0.000479248	0.00307588	up
Zfp142	11.7811	4.59946	2.5614	0.000471037	0.00306147	up
Zfp148	68.8143	11.104	6.19723	4.78791e-05	0.00117697	up
Zfp280d	20.4635	4.88943	4.18526	0.000675884	0.00368366	up
Zfp292	59.1312	5.36798	11.0156	1.00668e-05	0.000775481	up
Zfp30	8.00467	1.7944	4.46091	0.00141988	0.00558128	up
Zfp318	19.9794	3.3625	5.94183	0.000126974	0.00160038	up
Zfp36	311.181	55.1688	5.64053	0.00017936	0.00183937	up
Zfp36l1	598.575	79.2928	7.54892	0.000172527	0.00181338	up
Zfp36l2	227.778	57.4703	3.96341	0.000826724	0.00414735	up
Zfp560	30.5662	2.36045	12.9493	4.78198e-05	0.00117697	up
Zfp608	20.7218	3.179	6.51832	2.06517e-05	0.00092594	up
Zfp644	56.9364	10.2165	5.57299	6.0189e-05	0.00123539	up
Zfp652	30.3403	8.15946	3.71841	0.000166327	0.0017875	up
Zfp704	24.4013	5.00945	4.87105	9.20931e-05	0.00141003	up
Zfp729a	9.55396	1.83559	5.20485	0.00107643	0.00481124	up
Zfp738	5.19658	1.26432	4.11019	4.34986e-05	0.00113731	up
Zfp800	37.6671	3.50897	10.7345	7.37164e-05	0.00131823	up
Zfp820	4.29282	1.42652	3.00929	0.00138867	0.00552292	up
Zfp91	139.178	34.4327	4.04202	7.6959e-05	0.00133105	up
Zfp945	14.7828	4.38187	3.37363	0.00277869	0.00836229	up
Zfp994	6.58448	1.8696	3.52187	0.00402337	0.0105355	up
Zfx	33.1484	8.26616	4.01013	0.000293682	0.0023607	up
Zmat1	5.61618	2.14519	2.61803	8.61454e-05	0.00137831	up
Zmym5	42.7991	8.4398	5.07111	1.26515e-05	0.000818408	up
Zranb1	41.5726	10.7889	3.85329	0.000383004	0.00271593	up
Zrsr1	11.2646	3.36531	3.34728	0.000902004	0.00434279	up
Zxdb	7.55279	1.3209	5.71793	2.85656e-06	0.000520438	up
5330417C22Rik	23.8203	17.1824	1.38632	0.0206666	0.0330378	no
Abca8b	2.00117	1.49698	1.3368	0.0504328	0.0668979	no
Abcb1b	47.4793	42.761	1.11034	0.366724	0.393021	no
Abhd18	3.55046	2.34212	1.51592	0.0384676	0.0536424	no
Acss3	21.4318	12.8305	1.67038	0.0197571	0.0318947	no
Adam33	7.19774	4.72116	1.52457	0.0897291	0.109379	no
Adamts2	125.815	156.609	0.80337	0.0710407	0.0893885	no
Adamts5	48.5121	60.6127	0.800363	0.300619	0.327217	no
Adgrg3	12.5234	23.4022	0.535138	0.00232973	0.00753896	no
Adm	44.0257	86.8898	0.506684	0.0267699	0.0401863	no
Aff2	2.71126	1.77318	1.52904	0.0289412	0.0426975	no
Ahnak2	42.7669	27.0452	1.58131	0.142721	0.165554	no
Ak5	7.3914	5.82889	1.26806	0.110195	0.131314	no
Ankrd44	41.734	29.1845	1.43001	0.0249083	0.0380841	no
Arhgap17	77.8841	46.7115	1.66734	0.000610769	0.00349646	no
Arid3a	16.2675	10.4032	1.5637	0.00946929	0.018659	no
Atp8a1	49.6096	25.8284	1.92074	0.00776856	0.0162982	no
Bcat1	22.7875	13.9132	1.63784	0.000163568	0.00177558	no
Bmp6	3.61501	3.53365	1.02303	0.8713	0.880815	no
Bnip3	24.1431	27.3697	0.882111	0.0892942	0.108906	no
Bnip3l	139.985	77.714	1.80128	0.00745633	0.015843	no
C3	297.238	164.968	1.80179	0.00157258	0.00594536	no
Ccdc152	11.8456	6.21113	1.90716	0.0266652	0.0400746	no
Cd209f	11.2324	3.0493	3.68359	0.0445978	0.060452	no
Cd2ap	153.121	134.113	1.14173	0.275943	0.302077	no
Cd55	99.2837	70.3456	1.41137	0.0767067	0.0954612	no
Cd9	439.191	273.983	1.60299	0.00754449	0.0159741	no
Cdc14b	20.2376	18.5334	1.09195	0.232627	0.258305	no
Chodl	7.74645	5.07078	1.52766	0.0025447	0.00794129	no
Chst15	11.8133	5.97255	1.97794	0.000676555	0.00368557	no
Cited2	121.91	113.747	1.07177	0.471731	0.497476	no
Cldn10	71.5901	58.5376	1.22298	0.148922	0.171947	no
Clic5	11.5228	19.0573	0.604643	0.0673254	0.085454	no
Col1a1	2730.46	1366.31	1.99842	0.0229264	0.0357054	no
Colgalt2	2.00117	1.45559	1.37482	0.049398	0.0657304	no
Crispld2	68.6529	54.1368	1.26814	0.123005	0.144805	no
Ctdspl	45.6072	43.4005	1.05085	0.518261	0.5434	no
Ctsl	614.326	686.734	0.894562	0.214284	0.239792	no
Cyp26b1	5.00292	11.6912	0.42792	0.0567844	0.0740481	no
Cys1	4.77698	9.02518	0.529295	0.120427	0.142091	no
Depdc7	12.4589	11.9659	1.0412	0.528791	0.553581	no
Dnajb9	107.805	79.3437	1.35871	0.121932	0.143705	no
Dnajc3	170.486	105.106	1.62204	0.0028058	0.00840203	no
Dpep1	93.958	158.05	0.594484	0.142983	0.165807	no
Ecm1	103.867	158.095	0.656992	0.124013	0.145753	no
Eif4ebp1	143.148	131.61	1.08767	0.0841467	0.103364	no
Eln	253.47	211.495	1.19847	0.642711	0.66394	no
Eps8	44.9617	26.3477	1.70648	0.00468376	0.0116692	no
Eps8l2	4.48649	5.92523	0.757183	0.10717	0.128029	no
Etv1	16.203	9.70794	1.66904	0.0319663	0.0460825	no
Fabp4	119.328	173.573	0.68748	0.0789915	0.097859	no
Fam13a	9.26346	4.72057	1.96236	0.00118037	0.00506926	no
Fam180a	4.26055	2.37914	1.79079	0.0256827	0.0389614	no
Fam20a	5.55162	5.61771	0.988236	0.928856	0.934473	no
Fam213a	83.113	78.9114	1.05324	0.47336	0.499148	no
Fasl	3.03403	1.88293	1.61133	0.103598	0.124317	no
Fbln2	161.449	208.394	0.774731	0.0134024	0.0238168	no
Fbn1	235.557	129.649	1.81688	0.0108489	0.0205587	no
Fgf10	2.58215	1.8325	1.40908	0.0793921	0.0982706	no
Fmnl2	23.7235	12.4868	1.89989	0.00550648	0.0129171	no
Fmo5	2.9372	1.56275	1.8795	0.0465736	0.0626035	no
Fndc3a	107.192	53.9623	1.98641	0.00789841	0.0164893	no
Fndc3b	125.234	63.5525	1.97056	0.0011496	0.00498492	no
Fosl2	173.327	134.81	1.28571	0.00869325	0.0175882	no
Frem1	7.2623	16.2473	0.446984	0.0415878	0.057167	no
Fxyd6	40.9594	39.8988	1.02658	0.848081	0.858931	no
Gadd45g	295.172	259.25	1.13856	0.136592	0.159218	no
Gan	13.8145	10.7235	1.28825	0.214845	0.240256	no
Gatm	511.233	771.058	0.663028	0.140475	0.163262	no
Gch1	59.3572	25.5627	2.32203	0.0679197	0.0860969	no
Gda	111.291	56.1288	1.98277	0.0112645	0.0210508	no
Ggt5	25.9506	37.4737	0.692502	0.00227183	0.00741639	no
Glmp	77.6904	47.374	1.63994	0.00480507	0.0118608	no
Gng11	204.022	110.849	1.84055	0.0164287	0.0277103	no
Gsn	583.63	692.021	0.843371	0.26889	0.294947	no
Guca2b	51.8367	39.0174	1.32855	0.164274	0.18784	no
Hk2	74.721	68.8923	1.08461	0.0680397	0.0862176	no
Hlf	4.64787	2.22049	2.09317	0.0663588	0.0843672	no
Hsd11b1	49.4159	122.79	0.402443	0.059985	0.0775522	no
Hsd17b7	9.58623	8.95497	1.07049	0.117445	0.138958	no
Icos	9.29574	4.68589	1.98377	0.0100573	0.0194601	no
Ier5	166.549	87.1841	1.91031	0.000886851	0.00430232	no
Inmt	7.32685	4.59491	1.59456	0.120083	0.14175	no
Irak3	26.7575	31.6531	0.845336	0.0401341	0.0555145	no
Itga2	18.2687	19.0259	0.960203	0.666353	0.686526	no
Itpkc	13.3626	17.3399	0.770629	0.0838772	0.103077	no
Kdsr	42.1859	35.5927	1.18524	0.1394	0.162094	no
Klf4	388.42	243.518	1.59504	0.00920485	0.0182791	no
Klk1	43.5415	45.7622	0.951473	0.718496	0.736133	no
L1cam	6.4231	10.0797	0.637231	0.0761731	0.0949208	no
Lifr	29.4042	16.8411	1.74598	0.0233906	0.0362318	no
Lpar1	113.001	73.6029	1.53528	0.00433286	0.0110689	no
Lrat	4.93836	2.74624	1.79822	0.0498542	0.0662376	no
Lrp1	183.849	102.694	1.79026	0.0175735	0.0290982	no
Lrrn4cl	4.13144	5.24668	0.787438	0.119724	0.141407	no
Lysmd3	46.2205	23.6309	1.95593	0.00550058	0.0129085	no
Maff	58.6794	35.5075	1.65259	0.0105331	0.0201263	no
Magi3	16.4935	12.7655	1.29203	0.0105395	0.0201319	no
Mcc	26.9512	18.5278	1.45464	0.0649743	0.0829653	no
Mgat4a	17.3004	11.4426	1.51193	0.0135809	0.0240632	no
Mgp	2228.33	1784.15	1.24896	0.0847659	0.103928	no
Mmp23	119.005	64.1653	1.85466	0.0587315	0.076232	no
Mpp5	24.6273	12.3176	1.99936	0.0046413	0.0115861	no
Mtss1	40.572	22.8452	1.77596	0.00373096	0.0100269	no
Mustn1	23.5944	44.6182	0.528807	0.0098611	0.0192036	no
Mycn	4.77698	3.51717	1.35819	0.0273782	0.0408537	no
Nceh1	27.7581	24.7346	1.12224	0.363037	0.389506	no
Nedd9	53.0309	26.8318	1.97642	0.00140103	0.0055388	no
Nenf	239.172	148.661	1.60883	0.0077137	0.0162098	no
Nin	41.3467	29.7931	1.38779	0.0127556	0.0229949	no
Nkg7	59.3895	32.5644	1.82376	0.00976028	0.019046	no
Nmb	11.3937	12.8862	0.884183	0.42304	0.449348	no
Npc2	902.946	461.463	1.9567	0.00118097	0.00506926	no
Ntrk1	17.0099	38.6508	0.440093	0.0937767	0.113793	no
Nucb2	49.19	43.3711	1.13416	0.0118836	0.021887	no
Olfm2	5.93895	19.213	0.309111	0.0474072	0.0635041	no
Pamr1	18.1719	15.393	1.18053	0.0397407	0.0550831	no
Papss2	10.3609	19.7421	0.524812	0.0845911	0.103799	no
Pcolce	275.677	151.77	1.81641	0.0124717	0.0226287	no
Pdgfrl	75.1406	42.3668	1.77357	0.00226922	0.0074121	no
Peg10	5.19658	7.55297	0.688017	0.316192	0.342673	no
Penk	680.945	455.53	1.49484	0.0224185	0.0351098	no
Pla2r1	9.16663	10.5538	0.868565	0.167538	0.19121	no
Plk3	28.8555	29.6894	0.971913	0.673992	0.693694	no
Plod2	148.248	115.162	1.2873	0.0653682	0.0833598	no
Plpp1	102.64	93.3582	1.09943	0.0572582	0.074539	no
Ppfibp1	69.6858	34.9327	1.99486	0.00171132	0.0062496	no
Ppfibp2	11.7488	6.07779	1.93307	2.16776e-05	0.000947003	no
Ppp1r15a	286.554	259.65	1.10362	0.129641	0.15173	no
Prelp	46.1882	54.9957	0.839851	0.145674	0.168485	no
Prss29	1155.19	583.134	1.981	0.0293211	0.0431361	no
Psd3	19.0434	11.6048	1.64099	0.00756039	0.0159991	no
Pxdc1	10.4254	8.62698	1.20847	0.106538	0.127393	no
Rbp4	16.6871	11.8121	1.41272	0.318397	0.3449	no
Ren1	16.3321	16.7368	0.975817	0.728518	0.745336	no
Rnase4	326.384	178.664	1.82681	0.0175823	0.0291086	no
S100a4	580.693	976.697	0.594548	0.0148236	0.0256426	no
S100a6	6473.58	3573.07	1.81177	0.000816791	0.0041119	no
Samd5	22.1097	13.1986	1.67516	0.00267618	0.00817162	no
Sat1	525.823	358.97	1.46481	0.18829	0.212674	no
Scg5	4.38966	3.21075	1.36717	0.11383	0.135239	no
Sdc2	42.6378	27.7917	1.53419	0.0149828	0.025814	no
Serpine1	19.6566	18.8618	1.04214	0.676427	0.696076	no
Sfn	8.97297	7.69702	1.16577	0.276952	0.303066	no
Sgk1	264.154	359.946	0.733872	0.0291842	0.0429787	no
Sik1	35.6337	29.1663	1.22174	0.02001	0.0321899	no
Slc10a6	10.1027	8.05156	1.25475	0.0738066	0.0924233	no
Slc38a4	5.48707	3.05588	1.79558	0.0660394	0.0840542	no
Slc45a3	5.00292	3.26217	1.53362	0.00247005	0.00781239	no
Slco5a1	9.26346	11.765	0.787374	0.276633	0.302746	no
Spink8	37.8931	44.0826	0.859592	0.40431	0.430929	no
Srgn	1295.14	789.255	1.64097	0.00542912	0.0128274	no
St6galnac3	7.94011	4.16598	1.90594	0.0140913	0.0247536	no
Steap2	8.19833	5.07534	1.61533	0.0160638	0.0272228	no
Stx11	23.433	20.5619	1.13963	0.152699	0.175636	no
Sult5a1	9.52168	6.75141	1.41033	0.234036	0.259642	no
Tac2	265.897	579.36	0.45895	0.270636	0.296692	no
Tacc1	211.22	147.028	1.4366	0.0182036	0.0299299	no
Tchh	6.03578	5.8914	1.02451	0.918715	0.925082	no
Tfpi2	17.4295	16.3788	1.06415	0.76685	0.781905	no
Tgfbr3	105.674	56.3711	1.87462	0.00277409	0.00835502	no
Thsd4	6.64904	7.66282	0.867701	0.594612	0.617643	no
Thsd7a	42.4764	54.2078	0.783584	0.00691141	0.0150662	no
Tmed3	290.524	166.87	1.74102	0.00269623	0.00821492	no
Tmed6	5.97122	3.04058	1.96384	0.0748123	0.0934788	no
Tmem251	30.0498	15.9471	1.88434	0.0102708	0.0197568	no
Tmem37	52.805	42.7099	1.23636	0.0144899	0.0252681	no
Tmem41b	22.2388	12.1853	1.82505	0.00656369	0.0145475	no
Tmem45a	21.6255	23.4072	0.923882	0.466211	0.491971	no
Tmprss4	12.6525	11.032	1.1469	0.136695	0.15932	no
Tnfaip2	110.548	195.859	0.564429	0.00859247	0.0174649	no
Tnfrsf11b	29.5656	60.0064	0.492708	0.0839266	0.103127	no
Tnfrsf23	11.4583	22.931	0.499685	0.0485366	0.064787	no
Tob1	69.1693	39.5114	1.75062	0.00940683	0.0185774	no
Trabd2b	10.3932	8.38847	1.23898	0.0267427	0.0401561	no
Uap1l1	27.4353	23.5729	1.16385	0.460614	0.486422	no
Ugcg	89.6006	75.3915	1.18847	0.249777	0.275667	no
Usp53	83.2098	109.944	0.756835	0.0520544	0.0686917	no
Vdr	2.32394	3.08502	0.753297	0.304399	0.330874	no
Wipf3	6.13261	9.04441	0.678055	0.017987	0.0296697	no
Car4	12.9108	61.5515	0.209755	0.0275183	0.0410415	down
Creb3l3	3.77639	16.9466	0.222841	0.00446119	0.0112663	down
Gm2a	180.266	393.144	0.458525	0.0306606	0.0446488	down
Gpnmb	60.4223	933.675	0.0647145	0.0281906	0.0418429	down
Htra3	104.222	396.51	0.262849	0.0201477	0.0323614	down
Kazald1	32.5028	98.8403	0.328842	0.005908	0.0135347	down
Mitf	45.4136	124.342	0.36523	0.0125705	0.0227578	down
Ror1	10.9419	22.4649	0.487065	0.00555209	0.0129975	down
0610012G03Rik	103.447	36.1442	2.86207	0.000954975	0.00448926	up
0610037L13Rik	38.8936	16.8474	2.30858	0.000173634	0.00181338	up
1110008F13Rik	164.967	65.0581	2.53569	0.00216553	0.00718634	up
1110032A03Rik	10.1672	4.3619	2.33092	0.000270356	0.00226672	up
1700123O20Rik	43.251	18.4442	2.34497	0.00248862	0.00784952	up
1810037I17Rik	211.478	73.0481	2.89505	0.000265274	0.00224788	up
2010111I01Rik	55.9681	18.8412	2.97051	0.00105809	0.0047645	up
2210016L21Rik	36.6665	13.7695	2.66288	6.60443e-05	0.00127286	up
2610002M06Rik	17.8491	6.40858	2.78519	0.00196166	0.00677375	up
2810474O19Rik	73.0748	28.4204	2.57122	5.15896e-05	0.00118091	up
3110001I22Rik	4.87381	2.28119	2.13652	0.00816852	0.0168509	up
3830406C13Rik	33.8907	9.41711	3.59884	0.0012748	0.00528999	up
4930522L14Rik	2.9372	1.42145	2.06633	0.017529	0.0290328	up
4931406C07Rik	19.0111	9.14485	2.07888	0.00141903	0.00557987	up
A130010J15Rik	4.22827	1.88994	2.23725	0.0037338	0.0100296	up
A630001G21Rik	6.58448	1.65062	3.9891	0.000215168	0.00202767	up
Aasdhppt	25.8215	10.6463	2.42539	0.000157059	0.00175021	up
AB124611	25.2082	2.74544	9.18185	0.000138054	0.00165925	up
Abcb7	11.7488	5.41498	2.16968	0.00811228	0.016765	up
Abcc3	11.5228	4.32956	2.66143	0.00994944	0.0193231	up
Abhd10	9.4894	3.45384	2.74749	9.13764e-05	0.00141003	up
Abi1	71.4287	34.2037	2.08833	0.00223273	0.00733256	up
Abracl	274.708	103.027	2.66638	0.00375874	0.0100636	up
Abt1	13.169	5.99505	2.19664	0.000794192	0.00402995	up
Acap2	61.0033	17.7381	3.43911	0.000410012	0.00281804	up
Acbd5	42.5732	17.0194	2.50144	0.000116096	0.0015641	up
Ace	40.4106	9.80103	4.1231	0.000412799	0.00283113	up
Actr10	53.9669	18.5336	2.91184	0.00076836	0.00396353	up
Acvr2a	14.6537	5.64645	2.59521	0.0019149	0.00667444	up
Acyp2	34.7622	16.3147	2.13073	0.00380902	0.0101509	up
Adam17	65.3607	24.3834	2.68054	0.000474791	0.00306874	up
Adamts12	9.84445	4.12087	2.38893	0.00579831	0.0133909	up
Adamts15	13.7822	6.12634	2.24967	0.01232	0.0224264	up
Adap2	8.29516	3.2575	2.54648	0.00603455	0.0137321	up
Adat2	14.105	5.5283	2.55141	0.00164	0.00609465	up
Adcy7	14.686	4.76267	3.08356	9.20225e-05	0.00141003	up
Adcyap1r1	8.5211	2.55491	3.33519	0.00377366	0.0100965	up
Adgre1	36.1824	7.05407	5.12929	0.000890098	0.00430714	up
Adgre5	64.8765	15.1671	4.27746	8.2144e-05	0.00137117	up
Adgrg6	6.19716	2.49364	2.48519	0.00108006	0.00481994	up
Adgrl4	38.6031	14.2811	2.7031	0.0034146	0.00948633	up
Adrb2	30.7276	12.9404	2.37455	0.000270774	0.00226692	up
Afap1	28.3714	12.0991	2.34493	0.00014069	0.00166547	up
Aff3	8.03694	3.36475	2.38857	0.00782484	0.0163744	up
Aftph	35.0204	15.8221	2.21339	0.000973094	0.00454018	up
Agap1	22.271	5.14294	4.33041	0.00108134	0.00482272	up
Agfg1	43.7997	16.0856	2.72291	0.000243945	0.00214888	up
Agps	31.6959	15.1849	2.08733	0.000972696	0.00454018	up
Ahctf1	30.8244	11.1176	2.77258	0.000248616	0.00216511	up
Ahi1	19.0434	3.956	4.81379	0.000168875	0.00179145	up
Ahr	29.2106	6.54667	4.46189	0.000385591	0.00272358	up
Aif1	100.22	10.505	9.5402	4.04771e-05	0.00110224	up
Akap11	26.9512	9.31547	2.89316	0.000520971	0.00320284	up
Akap9	65.7157	19.3684	3.39293	0.000246984	0.00215581	up
Aldh2	128.752	60.3896	2.13203	0.00278286	0.00836863	up
Aldh3b1	9.23119	3.91917	2.35539	0.00558901	0.0130573	up
Alkbh1	26.2088	6.63631	3.94931	0.00050199	0.00315372	up
Alkbh2	10.1672	3.63239	2.79904	0.0049811	0.012149	up
Ammecr1	24.6273	7.50255	3.28252	0.000161812	0.00176751	up
Anapc11	82.7579	33.2947	2.48562	0.00239957	0.00768602	up
Anapc16	55.5808	27.1586	2.04652	0.0018288	0.00649272	up
Ank2	13.1367	5.06855	2.59181	0.0011241	0.00491562	up
Ankrd29	6.74587	2.47782	2.7225	0.00189772	0.006643	up
Ap1s2	71.4287	20.3215	3.51494	0.000802637	0.00406381	up
Ap5m1	11.2324	4.59642	2.44372	0.00683043	0.0149504	up
Apbb2	44.413	20.4016	2.17693	0.000696823	0.00373341	up
Apex2	6.64904	2.33296	2.85005	0.00161668	0.00604693	up
Aph1b	11.3615	3.50891	3.23789	0.000158622	0.0017591	up
Apobec1	33.9553	8.24692	4.11733	0.000805731	0.00407409	up
Apobr	8.81159	3.08994	2.85171	0.00649523	0.0144537	up
Apopt1	39.7974	14.5429	2.73654	0.0042837	0.0109873	up
Aptx	7.61734	3.49379	2.18025	0.00118871	0.00508847	up
Arg2	23.8526	3.04903	7.82302	0.000349609	0.00258409	up
Arglu1	107.998	33.5662	3.21748	0.000304967	0.00239918	up
Arhgap20	15.3638	4.57189	3.36049	0.00147968	0.00571844	up
Arhgap21	21.9806	10.6239	2.06896	0.00199768	0.00685244	up
Arhgap24	8.71476	3.43682	2.5357	0.00108397	0.00482291	up
Arhgap25	9.4894	2.91521	3.25514	0.000471402	0.00306211	up
Arhgap26	17.2359	3.84671	4.48068	0.000321585	0.00248563	up
Arhgap30	47.8021	8.39365	5.69503	4.18796e-05	0.0011205	up
Arhgap31	59.1958	15.8444	3.73608	3.78434e-05	0.00109307	up
Arhgap4	6.32627	1.32605	4.77077	0.00151714	0.00580844	up
Arhgap42	19.9794	8.35071	2.39254	0.00184499	0.00653403	up
Arhgap5	72.4293	31.4292	2.30452	0.00246841	0.00780953	up
Arhgap9	14.9119	6.81276	2.18882	0.00422698	0.010893	up
Arhgef26	6.0035	1.52652	3.93281	0.00269481	0.00821492	up
Arid1a	82.0801	25.0298	3.2793	0.000940917	0.00445171	up
Arih1	73.3331	28.3286	2.58866	0.000131597	0.00161894	up
Arl4c	91.0208	26.5404	3.42951	4.26528e-05	0.00112853	up
Arl5a	31.4377	13.6157	2.30893	0.000495181	0.00313496	up
Arl6ip6	31.1149	15.2765	2.03678	0.00025778	0.00221633	up
Arl8b	59.4863	29.3321	2.02802	0.00671601	0.014776	up
Armc1	42.4118	14.8941	2.84755	0.000859709	0.004236	up
Arpc4	145.246	50.8765	2.85487	4.85191e-05	0.00117697	up
Arsb	39.5714	18.0743	2.18937	1.98511e-05	0.000907771	up
Asap2	20.0439	5.09791	3.9318	0.00167067	0.00615799	up
Asb13	8.74703	3.06724	2.85176	0.0025409	0.00794022	up
Atad2	35.3432	11.578	3.0526	0.000320478	0.00248208	up
Atad2b	32.0832	10.5008	3.05532	0.000368418	0.00265789	up
Atad5	7.52051	2.48345	3.02826	0.00187786	0.00660977	up
Atf6	44.9294	17.0235	2.63926	3.5429e-05	0.00108123	up
Atg10	10.3609	4.73982	2.18592	0.00963491	0.0188752	up
Atm	12.2652	3.76863	3.25455	0.000865623	0.00425072	up
Atox1	491.545	216.79	2.26738	0.000121806	0.00159055	up
Atp11c	15.7188	6.26081	2.51067	0.00135061	0.00542606	up
Atp2b4	37.0216	10.2443	3.61385	0.00143678	0.00562462	up
Atp5c1	323.059	150.273	2.14981	2.35153e-05	0.000979183	up
Atp5e	819.768	364.628	2.24823	0.0013226	0.00536045	up
Atp5f1	293.881	136.712	2.14964	0.000661074	0.00364098	up
Atp5g2	633.627	242.706	2.61068	6.19763e-06	0.000684004	up
Atp5j2	468.273	183.834	2.54726	2.76988e-05	0.00100464	up
Atp6v0b	210.574	89.5244	2.35214	0.00154854	0.00588157	up
Atp6v1d	52.579	18.8197	2.79383	0.00163353	0.0060836	up
Atp6v1e1	115.616	53.7704	2.15017	0.00320208	0.00912007	up
Atp6v1g1	185.753	76.7103	2.42149	0.00258651	0.00800035	up
Atp7a	20.98	8.24392	2.5449	0.000546101	0.00328691	up
Atp8b1	65.167	31.2666	2.08424	0.0127647	0.0230005	up
Atp8b4	14.6537	6.72576	2.17874	0.00644689	0.014388	up
Atxn1	25.7569	6.25562	4.11741	2.60943e-05	0.000979183	up
Atxn7l3b	121.91	51.9377	2.34723	0.000102449	0.00147172	up
AU019823	26.9835	8.67901	3.10905	0.000653998	0.00362462	up
AW146154	3.58273	1.47403	2.43056	0.0054596	0.0128544	up
Azin1	76.1411	37.931	2.00736	0.00422633	0.010893	up
B230118H07Rik	20.3022	6.46214	3.14171	0.000217061	0.00203576	up
B230219D22Rik	88.7291	42.9821	2.06433	0.000863296	0.00424365	up
B230307C23Rik	10.845	2.22929	4.86479	0.00159291	0.00599838	up
B2m	918.245	406.438	2.25925	0.00725347	0.0155618	up
B3glct	15.041	4.94984	3.03869	8.30149e-05	0.00137117	up
B4galt6	16.784	5.04669	3.32574	0.000164131	0.00177558	up
Baiap2	37.8608	11.1595	3.3927	0.0012125	0.00513734	up
Basp1	108.87	38.8605	2.80156	0.00050066	0.00315372	up
Batf3	12.2975	5.20107	2.36442	0.00324012	0.00918954	up
Bbs10	3.03403	1.28096	2.36855	0.00596117	0.0136218	up
BC003331	34.0198	12.1547	2.79891	0.00172883	0.00629125	up
BC003965	30.7921	10.4761	2.93928	0.00178703	0.00639985	up
BC024978	4.51876	2.10652	2.14513	0.00137961	0.00549897	up
Bcas2	86.4375	41.256	2.09515	0.00120909	0.00513046	up
Bche	5.00292	2.45629	2.03677	0.00311383	0.00897088	up
Bcl10	85.4692	19.9871	4.27621	0.000325929	0.00250628	up
Bcl2l12	15.6866	5.64582	2.77844	0.00702163	0.0152266	up
Bcl6	22.5615	10.0095	2.25401	0.00171715	0.00626692	up
Bclaf1	125.492	50.3299	2.4934	0.000137176	0.00165737	up
Bcor	27.4999	10.0471	2.73711	0.00020482	0.00198223	up
Bcorl1	12.1684	3.18399	3.82174	0.000693921	0.00373235	up
Bcr	29.6947	13.3527	2.22387	0.00219503	0.00724479	up
Becn1	47.7052	17.7668	2.68507	0.000608129	0.00348657	up
Bend4	2.96947	1.47354	2.01519	0.0096024	0.0188211	up
Bend7	4.77698	1.86751	2.55794	0.00311592	0.00897253	up
Bhlhe22	4.03461	1.83443	2.19938	0.0123463	0.0224616	up
Bin2	28.21	5.61445	5.02453	0.000717444	0.00380713	up
Birc2	44.2839	15.7875	2.805	8.55189e-05	0.0013764	up
Birc3	31.1149	10.2932	3.02287	0.00245567	0.0077841	up
Bloc1s5	6.26171	2.66903	2.34606	0.00174829	0.00633223	up
Blvra	35.085	16.9869	2.06542	0.000404082	0.002789	up
Bmp2k	41.4758	14.3088	2.89862	0.000385233	0.00272356	up
Bmpr1a	40.572	16.7787	2.41807	0.00105658	0.00476144	up
Bmt2	21.4964	6.38005	3.36931	0.00188752	0.00662409	up
Bola2	142.567	48.2948	2.95202	0.000675225	0.00368366	up
Borcs6	21.6255	9.76132	2.21543	0.00461985	0.0115476	up
Brd1	66.2967	22.2121	2.98472	8.49242e-05	0.00137364	up
Brd4	84.5331	28.2578	2.9915	0.000868983	0.00425481	up
Brd7	43.7352	19.2781	2.26865	0.000688294	0.00371252	up
Brd8	40.9594	18.1253	2.25979	0.000568612	0.00335013	up
Bri3bp	23.8849	6.26743	3.81096	0.000621401	0.00352567	up
Brip1	4.48649	1.36472	3.28748	1.17926e-05	0.00081051	up
Brix1	32.8901	15.9911	2.05678	0.000689838	0.00371561	up
Btbd7	66.3935	31.5538	2.10414	0.00029476	0.00236502	up
Btbd9	24.7886	7.89473	3.1399	0.00158707	0.00598437	up
Btf3	760.96	229.836	3.31088	0.000185027	0.00186354	up
C1qa	373.573	59.505	6.278	0.000337153	0.00254292	up
C1qb	282.261	40.9135	6.89897	7.67039e-05	0.00133087	up
C1qc	233.33	42.2737	5.5195	0.000869826	0.00425551	up
C1qtnf3	10.3932	3.24056	3.2072	0.00206029	0.00696269	up
C1qtnf7	11.1355	2.67573	4.16168	0.00220664	0.0072656	up
C1s1	51.9658	20.6303	2.51891	0.00291101	0.00861328	up
C330007P06Rik	24.3045	11.3116	2.14864	0.00249458	0.00786206	up
Caap1	15.2024	7.0969	2.14212	0.00564046	0.013129	up
Cacna1c	6.74587	2.96783	2.27299	0.00835118	0.0171047	up
Cacna1d	4.16372	1.15974	3.59023	0.000437652	0.00292347	up
Cacna2d1	25.7892	9.20028	2.80309	0.00175271	0.00634224	up
Cacybp	110.677	44.2806	2.49945	0.00228544	0.00744594	up
Cadm1	17.6555	4.28975	4.11573	0.000128296	0.00160763	up
Cald1	293.203	89.415	3.27913	0.000684795	0.00370409	up
Calml4	40.3461	15.3201	2.63354	0.0119876	0.0220185	up
Camk1	56.2586	27.6574	2.03413	0.0148684	0.0256901	up
Camk1d	18.3655	2.32607	7.89551	0.00109852	0.00485427	up
Camkk2	22.8843	6.194	3.69459	0.000753206	0.00392255	up
Camsap1	14.8151	6.19642	2.39091	0.000354898	0.00259626	up
Capza1	92.1182	43.9827	2.09442	0.0112093	0.0209977	up
Card11	6.06805	2.11896	2.86369	0.00321616	0.00914419	up
Casc4	18.5269	5.67015	3.26745	0.00144267	0.00563615	up
Cask	21.6578	5.12382	4.22688	0.000352112	0.00258727	up
Casp1	20.4313	8.9836	2.27428	0.0200386	0.0322224	up
Casp3	36.957	18.1814	2.03269	0.00790794	0.0165031	up
Casp8	43.4447	21.1184	2.0572	0.00125912	0.00525728	up
Cav2	22.9166	8.65728	2.64709	0.00200636	0.0068641	up
Cbr2	34.5363	13.1781	2.62073	0.00469546	0.0116891	up
Cbr4	11.0387	3.43899	3.20986	3.30229e-05	0.0010511	up
Cbx1	104.868	50.04	2.09568	0.000642873	0.00359245	up
Cbx3	163.934	80.1055	2.04648	0.0011987	0.00510717	up
Cc2d2a	9.45712	4.29044	2.20423	0.000775986	0.00397738	up
Ccar1	84.1135	28.989	2.90157	0.000132288	0.00162396	up
Ccdc112	7.03636	1.9824	3.54942	0.00317952	0.00908364	up
Ccdc12	112.646	49.5132	2.27507	0.00392839	0.0103774	up
Ccdc47	48.0603	23.0611	2.08404	0.000711355	0.00378532	up
Ccdc50	85.3723	19.748	4.32308	0.000283558	0.00232145	up
Ccdc86	35.1172	13.0305	2.695	0.00035291	0.00258996	up
Ccdc88c	9.16663	2.87483	3.18858	0.00107159	0.00479707	up
Ccl12	43.7997	2.94975	14.8486	2.46703e-05	0.000979183	up
Ccl25	9.74762	3.49249	2.79102	0.0146825	0.0254666	up
Ccl6	219.741	13.8569	15.8579	0.000116201	0.0015641	up
Ccnc	15.9771	7.5992	2.10246	0.00611822	0.0138763	up
Ccnd1	75.5924	18.9433	3.99046	0.000251917	0.00218383	up
Ccnh	28.3391	13.7215	2.06531	0.00999859	0.019376	up
Ccnt2	22.7229	11.1908	2.0305	0.00545906	0.0128544	up
Ccr2	115.971	13.6962	8.46734	0.000221221	0.00205185	up
Cd14	276.355	31.9982	8.63656	6.86178e-05	0.0013012	up
Cd180	6.26171	1.44257	4.34066	0.00152323	0.0058213	up
Cd28	8.39199	2.55235	3.28794	0.00835932	0.0171153	up
Cd320	25.2405	11.4788	2.19888	0.00129917	0.0053124	up
Cd36	34.6008	10.4741	3.30348	0.000674227	0.00368338	up
Cd37	14.4278	5.19298	2.77832	0.00666461	0.0146995	up
Cd3eap	26.7575	10.5399	2.53868	0.000508056	0.00317311	up
Cd44	98.2185	6.57157	14.946	1.30439e-05	0.000821604	up
Cd48	54.2574	13.5931	3.99155	0.00294751	0.00868142	up
Cd53	108.515	15.3128	7.08653	0.000479685	0.00307588	up
Cd84	12.1361	2.10929	5.75365	0.000144523	0.00168069	up
Cd93	115.713	27.5921	4.19369	1.17596e-05	0.00081051	up
Cdc14a	24.7241	10.8242	2.28416	0.000687884	0.00371247	up
Cdc42	522.369	231.416	2.25727	0.000640234	0.00358583	up
Cdc42ep2	23.3362	6.5636	3.55539	9.90089e-05	0.00146258	up
Cdc42ep3	54.677	10.8689	5.0306	0.000232545	0.00208643	up
Cdc5l	68.5561	23.2485	2.94884	0.000652349	0.00362072	up
Cdh11	103.996	46.6921	2.22728	0.00339538	0.00946155	up
Cdh13	12.6848	5.67269	2.23612	0.002236	0.00734071	up
Cdk13	44.994	20.9608	2.14658	0.001177	0.0050621	up
Cdkl2	4.45421	1.87045	2.38136	0.0281244	0.0417556	up
Cdkn1b	86.1793	26.8545	3.20911	0.00124466	0.00522348	up
Cdkn2d	45.1876	19.8877	2.27214	0.00736815	0.0157127	up
Cdv3	159.512	64.6634	2.46681	0.00134163	0.00540545	up
Cebpg	38.7968	15.1842	2.55508	0.00130259	0.00532259	up
Cenpc1	17.6232	7.75496	2.2725	0.000154183	0.00172969	up
Cenpl	8.39199	2.09319	4.00918	0.000882516	0.00429399	up
Cenpp	6.93953	3.39003	2.04704	0.010748	0.0204383	up
Cenpq	14.7505	5.80882	2.53934	0.00399156	0.0104868	up
Cenpu	3.51818	1.57958	2.22729	0.0285651	0.0422622	up
Cep162	7.3914	2.09867	3.52195	0.000114372	0.00155853	up
Cep170	40.0556	18.9732	2.11117	0.00201452	0.00687556	up
Cep192	15.5575	6.51151	2.38922	0.000711325	0.00378532	up
Cep83	31.0181	8.37503	3.70364	0.000203831	0.00197599	up
Cep97	4.61559	1.47231	3.13493	0.000487294	0.00310731	up
Cept1	32.8579	13.5109	2.43195	0.00219126	0.00723785	up
Cers6	50.2551	19.4103	2.5891	0.00214759	0.00716057	up
Cetn3	82.532	36.3885	2.26808	0.00170078	0.00622435	up
Cfl1	701.925	303.452	2.31313	0.000120327	0.00158064	up
Cfp	43.832	12.3314	3.55452	0.00241869	0.00771802	up
Cggbp1	110.839	45.1955	2.45243	0.000445039	0.00295457	up
Chchd4	18.7529	6.96857	2.69106	0.000416968	0.00284371	up
Chchd5	26.5961	12.9058	2.06079	0.00206042	0.00696269	up
Chd4	198.438	59.9326	3.31102	0.000501741	0.00315372	up
Chd7	21.0768	4.4566	4.72935	0.000182171	0.00185205	up
Chek1	8.42426	3.79683	2.21876	7.96011e-05	0.00134957	up
Chm	19.3984	8.55845	2.26658	0.00410111	0.0106852	up
Chordc1	42.2827	13.8619	3.05029	0.00285443	0.00850549	up
Ckap5	32.761	16.0072	2.04664	0.00048891	0.00311188	up
Cklf	37.538	17.696	2.12128	0.00119557	0.0051014	up
Cks2	122.878	53.6076	2.29217	0.00162765	0.0060676	up
Clasp1	26.693	11.4075	2.33996	0.000288348	0.00234561	up
Clca3a1	12.8785	3.76361	3.42184	0.000217225	0.00203576	up
Clcn3	29.5656	14.3252	2.06389	0.00115362	0.00499672	up
Clcn4	35.9887	15.3814	2.33975	0.000100986	0.0014694	up
Clcn5	24.5304	6.00703	4.08362	2.97835e-05	0.00102127	up
Clec11a	29.6947	8.95149	3.31729	0.0023807	0.00764996	up
Clec12a	20.6895	3.8985	5.30704	0.000328378	0.00251253	up
Clec14a	22.5293	11.1702	2.0169	0.00307663	0.00888887	up
Clec1a	15.041	4.98869	3.01502	0.0014107	0.00556043	up
Clec2d	68.3301	27.6846	2.46817	0.00171892	0.00626938	up
Clec4a1	50.0292	3.97031	12.6008	0.0005974	0.00345613	up
Clec4a2	51.9658	6.29795	8.25122	0.000669742	0.00366935	up
Clec4a3	104.222	4.90224	21.2601	2.62754e-05	0.000979183	up
Clec4n	27.629	3.37765	8.17996	5.87903e-05	0.00122617	up
Clic1	374.476	138.867	2.69665	0.00029372	0.0023607	up
Cln3	13.3303	6.10999	2.18173	0.00147461	0.00570462	up
Clp1	24.0463	10.1416	2.37105	0.000611499	0.00349864	up
Clspn	11.8456	4.9792	2.37902	0.00138303	0.00550813	up
Clta	407.141	159.568	2.55151	0.000391821	0.0027473	up
Cltc	194.468	85.9293	2.26312	0.00179312	0.00640703	up
Cmah	7.32685	1.61772	4.52913	0.00130714	0.00532346	up
Cmc1	42.4441	15.8235	2.68234	0.00334076	0.00938453	up
Cmpk2	9.71534	3.78718	2.56532	0.00235898	0.00760358	up
Cnot6	63.295	30.6649	2.06408	0.00295317	0.00868803	up
Col15a1	268.77	70.8782	3.79199	0.00339962	0.00946418	up
Col3a1	4784.01	1840.58	2.59919	0.00488266	0.0119674	up
Col6a1	912.145	317.716	2.87094	0.0044514	0.0112515	up
Col6a2	617.36	301.616	2.04684	0.017235	0.0286867	up
Col7a1	5.35796	1.72832	3.1001	0.00202117	0.00688217	up
Commd4	51.1911	24.579	2.08271	0.000344579	0.00256585	up
Commd6	53.2891	24.6392	2.16278	0.00372545	0.010026	up
Comt	93.6352	42.6768	2.19405	0.00166948	0.00615799	up
Coprs	10.0381	4.54555	2.20834	0.00669265	0.0147444	up
Coq4	11.8133	4.64707	2.54211	0.0025172	0.00789971	up
Coro1a	192.887	50.7184	3.80309	0.000166478	0.0017875	up
Cox4i1	986.704	453.514	2.17568	0.000435361	0.00291545	up
Cox5b	419.406	180.761	2.32023	0.00396415	0.010441	up
Cox6c	828.741	376.395	2.20179	0.000131368	0.00161894	up
Cox7a2	471.371	187.727	2.51094	0.000270022	0.00226558	up
Cox7b	330.612	122.434	2.70032	0.000192598	0.00190737	up
Cp	23.8849	5.42484	4.40288	6.7037e-05	0.00128146	up
Cpa6	5.68073	2.73435	2.07754	0.00729799	0.015628	up
Cped1	47.4793	13.2831	3.57441	6.17158e-05	0.00124934	up
Cpne3	53.1277	12.9714	4.09577	0.000381182	0.00271091	up
Cpsf2	35.5046	11.8604	2.99353	0.000817458	0.00411345	up
Cpsf6	43.2833	16.4522	2.63085	0.000118257	0.00157312	up
Cradd	8.77931	3.54197	2.47865	0.00254815	0.00794557	up
Creb3l1	51.7398	16.8835	3.06453	0.00431381	0.0110498	up
Crem	54.4834	14.4173	3.77904	0.00241717	0.00771802	up
Cript	74.1077	34.2869	2.1614	0.00349501	0.00963792	up
Crispld1	10.7159	3.73379	2.86998	0.00586315	0.0134702	up
Crlf3	35.2141	13.5151	2.60554	0.000107068	0.00150494	up
Crtc3	28.8555	7.40806	3.89516	2.60697e-05	0.000979183	up
Csde1	187.174	81.4649	2.2976	0.00193311	0.0067045	up
Csf2rb	44.8971	8.62269	5.20686	0.000303747	0.00239533	up
Csf3r	13.6208	2.7046	5.03618	0.000522637	0.00320964	up
Csgalnact2	25.6278	9.86839	2.59696	2.53786e-05	0.000979183	up
Csnk1g1	28.1132	10.6859	2.63086	0.000574767	0.00337111	up
Csnk1g3	48.9317	16.0703	3.04485	2.61214e-05	0.000979183	up
Csnk2a2	53.8701	25.317	2.12782	0.000492832	0.00312872	up
Cthrc1	71.6869	18.0824	3.96445	0.00436777	0.0111333	up
Ctsb	663.645	222.127	2.98768	0.000381293	0.00271091	up
Ctsh	220.096	93.5977	2.35151	0.0033913	0.00945478	up
Ctss	300.53	27.9055	10.7696	5.73174e-05	0.00121669	up
Ctsz	281.454	113.56	2.47847	0.00102215	0.00465963	up
Cttnbp2	8.13377	3.26304	2.4927	0.00507133	0.0123037	up
Cul3	81.9833	32.1497	2.55005	0.000560388	0.00331896	up
Cwc25	29.9207	14.8888	2.00961	1.66397e-05	0.000853027	up
Cwc27	13.0399	6.4146	2.03284	0.000499516	0.00315178	up
Cx3cr1	47.9312	4.95397	9.67531	0.000118827	0.00157312	up
Cxcl12	154.542	64.0871	2.41143	0.00239996	0.00768602	up
Cxcr4	30.2434	6.26849	4.82468	0.000932933	0.00443118	up
Cyba	386.354	143.391	2.69441	0.000341569	0.00255742	up
Cyfip1	89.1487	31.9688	2.78861	1.47309e-05	0.000832123	up
Cyp1b1	15.5252	3.95972	3.92077	0.00955988	0.0187827	up
Cyp2j6	6.55221	2.43646	2.68923	0.000616177	0.00351437	up
Cyp39a1	4.09916	1.68805	2.42835	0.0143504	0.0250783	up
Cyp7b1	7.64962	1.33607	5.72545	5.50654e-05	0.00119176	up
Cyth4	43.9288	19.7244	2.22713	0.000206367	0.00199384	up
D16Ertd472e	35.8919	9.9387	3.61133	0.00131279	0.00533825	up
D3Ertd254e	6.10033	2.80935	2.17144	4.81302e-05	0.00117697	up
Dach1	6.97181	1.49377	4.66725	0.000221309	0.00205185	up
Daglb	17.6877	4.93791	3.58203	0.000552233	0.00330612	up
Dap3	44.994	14.8343	3.0331	0.000103056	0.00147422	up
Dapk1	30.1789	15.081	2.00112	0.00145304	0.00565729	up
Dapp1	16.2675	3.56484	4.56333	0.000138972	0.00165925	up
Dbp	9.77989	3.63021	2.69403	0.00460309	0.0115158	up
Dclre1a	11.6197	4.10777	2.82871	0.00269596	0.00821492	up
Dclre1b	10.264	4.55628	2.25273	0.000181513	0.00184863	up
Dcun1d1	32.8579	8.97637	3.66048	9.23609e-06	0.000775481	up
Dcun1d5	104.319	36.7588	2.83793	0.000661058	0.00364098	up
Ddah1	11.3615	2.88619	3.93649	0.000693493	0.00373179	up
Ddr2	45.8332	15.8358	2.89427	0.00027485	0.00228604	up
Ddx10	25.9506	12.1077	2.14331	0.000687962	0.00371247	up
Ddx24	135.337	46.643	2.90155	0.000102829	0.0014735	up
Ddx3x	303.209	130.742	2.31914	0.00166955	0.00615799	up
Ddx46	76.5607	22.7814	3.36067	0.000419659	0.00285527	up
Ddx5	890.099	278.047	3.20126	0.000112506	0.00154289	up
Ddx58	35.1172	14.843	2.36591	0.00169508	0.0062086	up
Ddx6	139.823	52.3846	2.66917	0.000904532	0.00434766	up
Ddx60	13.1367	5.02329	2.61516	0.00532438	0.0126765	up
Dek	160.061	39.5061	4.05155	2.58508e-05	0.000979183	up
Dennd1a	21.4964	9.73182	2.20888	0.00598957	0.0136558	up
Dennd1b	26.9835	7.81865	3.45117	8.92516e-05	0.00139902	up
Denr	81.1118	24.2062	3.35087	0.000115794	0.0015641	up
Depdc1a	7.71417	3.54369	2.17687	0.0066372	0.0146646	up
Deptor	10.2963	1.6267	6.32957	0.000211427	0.00200977	up
Dgke	4.80925	1.8293	2.62901	0.00021174	0.00200977	up
Dgkh	24.4659	8.16237	2.9974	4.51518e-05	0.00115889	up
Dguok	45.4781	22.7135	2.00225	0.00237436	0.00763952	up
Dhfr	17.9782	4.95966	3.62489	0.000603362	0.0034755	up
Dhrs9	3.13086	1.46243	2.14086	0.0031555	0.00904647	up
Dhx40	40.0556	17.1877	2.33048	5.44084e-05	0.00119176	up
Diaph1	69.944	21.2844	3.28617	0.000306251	0.00240214	up
Dicer1	23.6912	9.74978	2.42992	0.000303513	0.00239533	up
Dido1	34.3749	10.8057	3.18119	0.00102297	0.00466123	up
Dip2c	15.4929	7.0929	2.18428	0.00172355	0.00628427	up
Dis3	13.1044	6.22909	2.10375	0.00142857	0.00559781	up
Dlg4	27.0803	13.0966	2.06774	0.0174213	0.0289035	up
Dlgap4	46.8983	18.2626	2.56799	0.000575961	0.00337111	up
Dnaja1	407.851	75.7571	5.38366	8.22203e-05	0.00137117	up
Dnajc2	46.9629	17.8191	2.63554	0.00137925	0.00549897	up
Dnm1	20.0439	8.58729	2.33414	0.012644	0.0228439	up
Dnttip2	50.9006	21.1844	2.40274	0.000194727	0.00192182	up
Dock7	30.308	12.6053	2.40438	0.000510497	0.00317587	up
Dock8	28.565	11.0093	2.59463	0.000964275	0.00451753	up
Dok3	15.5252	4.76674	3.25698	0.000633414	0.00356883	up
Dopey2	10.3932	4.26705	2.43568	0.00148839	0.00573827	up
Dpf1	3.9055	1.56631	2.49344	0.0196302	0.0317659	up
Dph3	88.4386	31.93	2.76977	0.00184865	0.00654296	up
Dpt	319.121	65.2204	4.89297	0.000469072	0.00305736	up
Dpy19l1	34.0521	16.1911	2.10314	0.00135273	0.00543047	up
Dram2	29.2106	13.4501	2.17177	0.0042684	0.0109677	up
Dsel	26.3702	10.6727	2.47081	0.000881771	0.00429218	up
Dtd1	19.0756	6.88086	2.77227	0.0042157	0.0108786	up
Dtd2	15.1701	6.83209	2.22042	0.0023869	0.00766259	up
Dtx3l	23.2394	7.57655	3.06727	2.17459e-05	0.000947003	up
Dusp16	22.1097	6.73041	3.28504	0.00137105	0.00548135	up
Dusp19	12.6203	4.28444	2.9456	0.00161906	0.00604882	up
Dusp2	139.856	21.3726	6.54369	0.000168051	0.00179006	up
Dusp3	51.8689	17.8026	2.91355	0.00399171	0.0104868	up
Dusp6	41.3467	19.0897	2.16591	0.000478227	0.0030734	up
Dync1h1	82.0801	32.7303	2.50777	0.000456847	0.0030067	up
Dyrk1a	32.7288	15.3171	2.13674	0.00172639	0.00629063	up
Dyrk2	32.406	10.778	3.00668	0.000995464	0.00459242	up
Dzip1	9.97355	4.82544	2.06687	0.0165207	0.0278123	up
Dzip3	13.4917	3.66055	3.68572	0.00236956	0.00762913	up
E2f2	5.51935	2.06062	2.67848	0.00116322	0.0050269	up
Ebna1bp2	56.3554	25.865	2.17883	0.000982089	0.00456182	up
Ecscr	65.3607	24.04	2.71883	0.00131865	0.00535013	up
Edn1	15.1056	2.03612	7.41879	0.000149174	0.00170569	up
Ednra	39.9588	19.6218	2.03645	0.00240471	0.00769694	up
Eed	40.5398	17.3938	2.33071	3.58352e-05	0.00108527	up
Eef1e1	29.5333	10.5033	2.81182	7.12107e-05	0.00130954	up
Eepd1	6.87497	2.32903	2.95186	0.00122518	0.00516818	up
Efna2	12.2975	6.05551	2.03079	0.0165801	0.0278715	up
Egflam	6.71359	2.69452	2.49158	0.00214061	0.00714658	up
Egr3	32.6965	1.63412	20.0086	6.58905e-05	0.00127286	up
Ehd4	157.737	50.2896	3.13658	0.000226466	0.00207287	up
Ehf	7.00408	3.03033	2.31132	0.0134594	0.0238957	up
Ehmt1	35.085	15.7042	2.23411	0.00187917	0.00661022	up
Eif1ad	29.3397	14.4703	2.02757	0.00100699	0.00462328	up
Eif2s1	81.7896	35.1753	2.3252	0.00143945	0.00562805	up
Eif3a	240.592	100.156	2.40217	5.0739e-05	0.00117827	up
Eif3f	417.469	144.121	2.89665	9.04848e-05	0.00141003	up
Eif4e3	16.9776	8.32637	2.03902	0.00225497	0.00738025	up
Eif4g2	367.601	156.5	2.34889	0.00116667	0.00503754	up
Elf3	8.87614	4.16316	2.13207	0.00821259	0.0169114	up
Elk3	45.8654	18.1605	2.52555	0.000137873	0.00165925	up
Ell2	21.5287	8.63475	2.49326	0.00143851	0.00562755	up
Elmo1	27.048	12.5934	2.14779	0.0154196	0.0263922	up
Elmsan1	27.3385	10.6974	2.55562	0.0055657	0.0130214	up
Eloa	46.8337	21.8627	2.14217	6.88125e-05	0.0013012	up
Emb	101.543	35.0262	2.89906	0.00517686	0.0124544	up
Emc8	43.1542	13.7975	3.12768	0.000307154	0.00240214	up
Emcn	157.866	41.4581	3.80785	0.000651685	0.00361879	up
Eml4	48.7704	19.6389	2.48335	5.50336e-05	0.00119176	up
Emp1	204.28	75.7259	2.69763	0.000628349	0.00354756	up
Emp2	25.9829	11.5766	2.24443	0.00391683	0.0103541	up
Emp3	373.314	104.362	3.57713	0.00094338	0.00445849	up
Enox2	9.36029	3.54383	2.64129	0.00809252	0.0167392	up
Enpep	9.29574	3.12333	2.97622	0.000337638	0.00254292	up
Enpp1	7.55279	3.37143	2.24024	0.000837366	0.00418246	up
Enpp3	8.58565	4.25312	2.01867	0.002436	0.00773668	up
Ep400	53.16	15.9238	3.33839	0.000166281	0.0017875	up
Epb41l5	8.19833	2.16625	3.78458	0.000481423	0.00308186	up
Epc1	33.923	8.49147	3.99495	8.68602e-05	0.00138348	up
Epcam	37.5703	18.7752	2.00106	0.00160125	0.00601412	up
Epha4	7.13319	1.48185	4.8137	0.000348286	0.00258169	up
Ephb1	3.87323	1.82259	2.12512	0.000987877	0.00457396	up
Ephb2	26.2088	12.0284	2.17891	0.019171	0.031181	up
Eri1	32.4705	12.6257	2.57179	0.000687687	0.00371247	up
Erich1	12.4912	6.14199	2.03373	0.00311387	0.00897088	up
Esco1	19.7857	8.74359	2.26288	0.00482193	0.0118809	up
Esd	205.797	96.2634	2.13786	0.00129432	0.00531117	up
Etaa1	12.1038	5.05451	2.39466	0.00031575	0.00245874	up
Ethe1	57.6142	22.8196	2.52477	0.00198512	0.00682419	up
Etv6	27.1449	8.55711	3.1722	0.000873275	0.00426348	up
Eva1b	87.083	30.4783	2.85721	0.000475576	0.00306874	up
Evi5	39.2487	11.76	3.33747	5.88622e-05	0.00122617	up
Exoc3	44.2193	15.2151	2.90628	0.000223557	0.00205916	up
Exosc4	30.1789	14.4265	2.09191	0.000339197	0.00255299	up
Fabp5	157.285	48.1704	3.26518	0.00178103	0.00638979	up
Fam117b	35.4077	15.092	2.34613	0.00139604	0.0055388	up
Fam133b	39.4746	13.8214	2.85605	0.00065105	0.00361702	up
Fam168a	36.4729	16.8789	2.16085	0.000107924	0.00150883	up
Fam174a	59.6799	21.1435	2.82262	4.22732e-06	0.000622067	up
Fam181b	10.264	4.70942	2.17947	0.00021507	0.00202767	up
Fam193a	29.146	10.6066	2.74791	0.00105405	0.00475565	up
Fam199x	7.13319	1.79712	3.96924	0.000554468	0.00330612	up
Fam216a	10.9741	3.29915	3.32636	0.000187379	0.00187674	up
Fam32a	87.3735	42.9423	2.03467	0.00135019	0.00542606	up
Fam35a	6.19716	2.86694	2.1616	0.000273682	0.00227912	up
Fam3c	31.8896	10.7483	2.96694	0.000279565	0.00230852	up
Fam60a	15.5252	5.86229	2.64831	0.00443973	0.0112319	up
Fam76b	21.0445	9.04453	2.32677	0.00414062	0.0107574	up
Fancl	12.943	5.79018	2.23534	0.00203261	0.00690652	up
Fancm	7.19774	3.2461	2.21735	0.00130744	0.00532346	up
Far1	68.1042	29.6386	2.29782	0.000838298	0.00418529	up
Fas	8.94069	2.04085	4.38086	0.00147443	0.00570462	up
Fastkd2	9.97355	4.60024	2.16805	0.0018425	0.00652924	up
Fat4	6.10033	2.54288	2.39898	0.00129713	0.0053124	up
Fau	3483.93	1327.48	2.62446	0.000413199	0.00283113	up
Fbln5	39.055	13.1183	2.97714	0.000515722	0.00318912	up
Fbxl15	14.0082	6.47413	2.16371	0.00353656	0.0097065	up
Fbxl22	21.0768	6.41396	3.28608	0.00713232	0.0153822	up
Fbxo11	46.3819	20.8341	2.22625	0.00176954	0.00636503	up
Fbxo30	33.6648	11.0557	3.04502	0.00124625	0.00522759	up
Fbxo32	35.0204	9.46143	3.70139	0.00152755	0.00583079	up
Fbxo7	9.74762	2.63853	3.69433	3.9799e-05	0.00109589	up
Fcgr3	75.9798	15.7144	4.83503	0.00113031	0.00493297	up
Fcgr4	15.7188	1.44294	10.8936	8.21364e-05	0.00137117	up
Fcrls	29.5979	7.21802	4.10056	0.00441548	0.0111891	up
Fem1c	43.0574	9.59995	4.48517	7.34422e-05	0.00131823	up
Fermt2	128.882	62.0678	2.07646	0.00147044	0.00569809	up
Fermt3	40.3138	11.0839	3.63714	0.000849097	0.00421798	up
Fes	23.0134	8.54716	2.69252	0.00030646	0.00240214	up
Fgd2	14.4923	3.22458	4.49432	0.000555024	0.00330612	up
Fgd6	7.06864	2.84985	2.48035	0.00166151	0.00614396	up
Fgf1	3.55046	1.63949	2.16558	0.0244764	0.0375238	up
Fgl2	106.578	13.7846	7.73169	0.000151852	0.0017172	up
Fgr	23.0457	1.77365	12.9934	6.51583e-05	0.00127281	up
Filip1l	47.2211	16.8102	2.80908	0.000251961	0.00218383	up
Fkbp1b	4.93836	1.80382	2.73773	0.00318065	0.00908372	up
Fkbp3	99.8001	36.0661	2.76714	5.08865e-05	0.00117827	up
Flrt3	7.35913	3.61159	2.03764	0.0111176	0.0208884	up
[truncated: 9,480 more rows]
