# Supplementary material for: Identification of Intercellular Crosstalk between Decidual Cells and Niche Cells in Mice
Source: Int J Mol Sci. 2021 Jul 19;22(14):7696. doi: 10.3390/ijms22147696 (PMC8306874; doi:10.3390/ijms22147696)
Supplement: Supplementary file 1 [file ijms-22-07696-s001.zip › ijms-1289998-supplementary/suppl/Table-S5.xls]

## Sheet: Sheet1
Supplementary Table 6. Comparison between single-cell RNA-seq data and bulk RNA-seq data for IIS (fold change > 2 and fdr < 0.05).
gene_symbol	sc_d8_IIS	average_bulk_d8_IIS	fold_change	p_val	fdr	expression
1110008P14Rik	35.2453	10.3162	3.4165	0.00126844	0.00918213	up
1110059G10Rik	19.8645	8.51251	2.33357	0.00101053	0.00852948	up
1110065P20Rik	45.064	13.1276	3.43277	0.00144101	0.00948933	up
2200002D01Rik	11.9565	5.8536	2.0426	0.0115058	0.0244789	up
2210408I21Rik	6.45123	2.38802	2.7015	0.000657878	0.00757384	up
2300009A05Rik	24.0077	5.92293	4.05334	0.000596474	0.00740143	up
2310057M21Rik	11.2187	4.17985	2.684	0.00278355	0.0120282	up
2410089E03Rik	19.3726	8.6826	2.2312	0.000373013	0.0066593	up
2610001J05Rik	48.6207	18.5421	2.62219	0.000116275	0.004978	up
3110062M04Rik	7.435	2.09653	3.54633	0.00629701	0.0178322	up
3632451O06Rik	29.5697	7.51188	3.93639	0.0026524	0.0118225	up
4921524J17Rik	40.5425	17.2437	2.35115	0.000912545	0.00834597	up
4930430F08Rik	6.99987	2.21738	3.15682	0.00275001	0.0119744	up
4930523C07Rik	57.4557	20.5309	2.7985	0.00196664	0.0105611	up
4931406P16Rik	50.7396	16.7935	3.02138	0.000585549	0.00734528	up
9130401M01Rik	18.2753	7.75941	2.35525	0.00384288	0.0139496	up
9930021J03Rik	34.7723	10.1103	3.4393	0.000429543	0.0068021	up
9930111J21Rik2	21.4537	1.98207	10.8239	0.000643005	0.00751026	up
Aak1	41.4128	11.6183	3.56445	0.000874675	0.00820222	up
Abca1	113.947	35.1237	3.24415	0.000546843	0.00720028	up
Abca8a	51.7234	9.13154	5.66426	0.00174243	0.0100874	up
Abca9	21.6996	10.3447	2.09766	0.00771255	0.0197775	up
Abcg1	11.2376	5.36052	2.09637	0.000909842	0.00833453	up
Abi2	44.9695	14.3154	3.14134	0.00172888	0.0100476	up
Abi3bp	157.062	29.0271	5.41088	0.000357558	0.00660877	up
Ablim1	55.0341	25.7597	2.13645	0.000532778	0.00716909	up
Acbd3	72.7419	35.7056	2.03727	0.0082133	0.0203568	up
Acer3	22.0401	3.61387	6.09876	0.000234734	0.00575402	up
Acp1	47.0694	14.674	3.20768	0.00136191	0.00937115	up
Acp5	38.4804	7.2393	5.31548	0.000210614	0.00562448	up
Actb	4542.9	2245.46	2.02315	0.000212948	0.00562448	up
Adamts1	673.104	97.7404	6.88665	0.000266187	0.00597904	up
Adamts4	90.2794	35.3107	2.55672	0.0188637	0.0334442	up
Adgrd1	38.1209	18.2261	2.09156	0.0134203	0.0269258	up
Adgrg2	12.2971	4.67783	2.6288	0.00213123	0.0107717	up
Aebp1	1423.21	315.861	4.5058	0.000182256	0.00554889	up
Aebp2	55.8476	25.5823	2.18306	0.00376433	0.0138408	up
Aff4	97.809	39.5284	2.4744	0.00461644	0.0152406	up
Ago2	51.2883	19.6993	2.60356	0.0022106	0.0109244	up
Ago4	4.89991	1.99118	2.4608	0.000556675	0.00721254	up
Agpat5	30.4021	7.85989	3.86801	0.00022835	0.00572271	up
Agtr2	29.4373	12.3761	2.37856	0.0301188	0.0464157	up
Ahsa2	25.559	11.0964	2.30337	0.00149749	0.00960268	up
Aim2	7.6431	2.64334	2.89146	0.00430767	0.0147487	up
Ak6	25.4644	10.1115	2.51837	0.0033509	0.0131301	up
Akap12	136.989	23.0038	5.95507	0.000299235	0.00608975	up
Akap13	167.694	30.8063	5.44351	0.000260904	0.00594386	up
Akr1b3	75.4473	29.5859	2.55011	0.000123738	0.00503259	up
Alcam	36.1912	10.3169	3.50795	0.00299216	0.0124477	up
Aldh1l2	17.9348	6.30199	2.8459	0.0198521	0.0346559	up
Alms1	9.83766	3.36846	2.92052	0.000222861	0.00571121	up
Alox5ap	57.1719	3.61344	15.822	5.26075e-06	0.00280248	up
Alyref	72.0041	29.4595	2.44417	0.00157959	0.009782	up
Anapc10	21.5672	7.18505	3.00168	0.000280584	0.00608975	up
Ang	11.2187	5.48835	2.0441	0.0142899	0.0279302	up
Angpt1	7.37824	3.36764	2.19092	0.0159448	0.0298945	up
Angptl4	74.5581	31.987	2.33089	0.00586637	0.017129	up
Ankrd11	160.562	36.4614	4.40362	0.000158993	0.00535169	up
Ankrd12	74.823	6.57644	11.3774	0.000110963	0.00497366	up
Ankrd17	120.492	30.9159	3.89742	0.00110058	0.0087593	up
Ankrd26	14.3403	4.80505	2.98442	0.000408402	0.00674226	up
Ap4m1	15.4376	7.39106	2.08868	0.00195328	0.0105611	up
Apbb1ip	61.0313	18.996	3.21286	0.00133512	0.00934088	up
Apex1	32.8426	10.9707	2.99367	0.000463298	0.00688519	up
Aph1c	7.58635	1.85832	4.08237	0.000320243	0.00633987	up
Apod	59.5178	8.86768	6.71177	0.00132089	0.00931321	up
Apoe	2085.92	1029.24	2.02666	0.0129204	0.0262964	up
Apold1	38.9723	7.44217	5.23668	0.00105214	0.00857972	up
Appbp2	62.0718	27.114	2.28929	0.00497675	0.0157712	up
Appl1	63.3583	20.8061	3.04517	0.00248545	0.0114931	up
Ar	234.647	23.4029	10.0264	7.19394e-05	0.00454277	up
Arfip1	22.5888	3.58087	6.30818	0.000208118	0.00562448	up
Arhgap6	25.1617	11.8256	2.12774	0.00455121	0.0151497	up
Arhgdib	90.2416	20.031	4.5051	0.000481161	0.00693665	up
Arhgef12	100.741	44.1663	2.28096	0.00323298	0.0128961	up
Arid1b	56.6044	27.3145	2.07232	0.000263332	0.00594986	up
Arid4a	56.1692	13.293	4.22548	0.000509762	0.00707503	up
Arid4b	114.571	18.4945	6.19487	9.90905e-07	0.00113811	up
Arid5b	158.651	41.8185	3.7938	0.000477375	0.00693665	up
Arl13b	36.9858	12.7183	2.90807	0.000831099	0.0081048	up
Arl5b	58.8746	14.1735	4.15386	0.00127194	0.00918213	up
Arl5c	9.55388	4.74248	2.01453	0.0243862	0.0398894	up
Armcx3	66.6312	23.4888	2.83672	0.00106469	0.00861239	up
Armcx5	8.21066	3.39384	2.41929	0.00839748	0.0205822	up
Arpp19	86.4957	39.9218	2.16663	0.00104836	0.00857972	up
Arsj	20.6591	9.28722	2.22446	0.00208716	0.0107552	up
Asap1	58.0611	20.4482	2.83943	0.00112238	0.00881724	up
Ascc3	56.1692	12.8707	4.3641	0.000969396	0.0084274	up
Ash1l	138.087	24.0343	5.74541	0.000285903	0.00608975	up
Aspn	83.5066	20.5678	4.06005	0.0015809	0.009782	up
Asxl2	34.2237	6.83901	5.00419	0.000296952	0.00608975	up
Atf3	413.352	17.9905	22.9761	0.000132837	0.00517739	up
Atp5g1	301.581	36.0195	8.37271	0.000150654	0.00522481	up
Atp5l	355.196	4.8239	73.6325	1.70481e-06	0.00175306	up
Atpif1	292.595	73.3272	3.99026	0.000599401	0.00741221	up
Atrx	217.999	43.9832	4.95641	0.00015264	0.00522481	up
Atxn7	30.8751	10.6356	2.903	0.00243781	0.0113992	up
Auts2	69.3366	5.31846	13.037	3.26111e-05	0.00370012	up
Aven	18.1997	7.36621	2.4707	0.0022271	0.0109545	up
AW551984	40.8263	12.5853	3.24395	0.00095626	0.00838935	up
B230217C12Rik	13.016	5.39631	2.41201	0.000877817	0.00820439	up
Bace2	17.4618	5.1308	3.40334	0.000165849	0.00539735	up
Bach1	55.1287	15.258	3.61309	0.00147628	0.00957005	up
Bag4	15.7024	4.71016	3.33373	1.9924e-05	0.0031572	up
Bambi	53.1044	10.0929	5.26156	0.000607263	0.00743881	up
Baz1a	29.286	9.52848	3.07352	0.00525868	0.0162227	up
Baz2b	69.2987	12.9505	5.35104	0.000388739	0.0066779	up
Bbip1	32.6345	15.1739	2.1507	0.00140544	0.00942818	up
Bbx	59.2719	16.2474	3.64808	0.000114603	0.004978	up
BC005537	215.18	100.292	2.14553	0.00167013	0.00991444	up
BC005561	42.5479	4.58917	9.27137	0.000259859	0.00594386	up
BC028528	37.5534	3.29454	11.3987	0.000473609	0.00693665	up
Bcap29	24.8023	6.95116	3.56807	0.000996523	0.00851374	up
Bcl2	47.9397	11.9356	4.01654	0.000881339	0.00820439	up
Bcl2a1b	49.5288	6.49588	7.62466	0.000692262	0.00766854	up
Bcl2a1d	17.1781	4.04121	4.25072	0.00480823	0.015533	up
Bcl2l11	39.729	13.8663	2.86515	0.00197471	0.0105717	up
Bcl7c	80.8958	18.9273	4.27404	0.000434355	0.0068021	up
Bdp1	38.802	10.44	3.71665	0.00267118	0.0118652	up
Bhlhe40	117.787	16.3726	7.19417	0.000557349	0.00721254	up
Bicc1	113.757	25.8585	4.39922	0.000793242	0.00797969	up
Birc6	88.5011	21.4889	4.11846	0.000767042	0.00781652	up
Blnk	16.8943	7.36133	2.295	0.00443733	0.0149799	up
Blvrb	90.374	39.1786	2.30672	0.00150081	0.00960751	up
Bmp4	45.3478	13.5246	3.35299	0.00416643	0.0144944	up
Bmper	14.6241	6.27386	2.33095	0.0315424	0.0479656	up
Bmpr2	80.5742	20.5869	3.91385	0.000972845	0.0084274	up
Bnc2	35.548	13.8795	2.56119	0.00693265	0.0187095	up
Bod1l	84.5471	12.0674	7.00624	0.00016262	0.00539465	up
Borcs7	28.4346	11.1277	2.5553	0.00108249	0.00868263	up
Bptf	124.371	21.12	5.88875	0.000171682	0.00547828	up
Braf	34.0156	12.666	2.68558	0.000545125	0.00720028	up
Brcc3	25.2563	10.874	2.32263	0.000201221	0.00562448	up
Brd2	255.42	105.062	2.43113	0.000212082	0.00562448	up
Brwd3	17.6132	4.42695	3.97863	0.000682276	0.00766259	up
Btg1	367.304	57.7049	6.36522	5.56696e-06	0.00280248	up
Btg2	441.295	82.5501	5.34578	0.000480448	0.00693665	up
C1d	72.7608	22.819	3.1886	0.000110599	0.00497366	up
C1s2	19.7699	8.58422	2.30305	0.00954049	0.0220034	up
C3ar1	21.0753	8.2398	2.55774	0.00280906	0.0120596	up
C5ar1	14.0754	6.73131	2.09104	0.0226064	0.0377914	up
Calcrl	47.6181	19.9058	2.39216	0.00464084	0.0152892	up
Calm1	737.73	272.662	2.70566	0.000927927	0.00838641	up
Camk2n1	74.5392	13.7175	5.43389	0.000142021	0.00522481	up
Camta1	21.9834	3.18317	6.90613	0.000290361	0.00608975	up
Carnmt1	31.6129	7.64589	4.13463	0.00140502	0.00942818	up
Casp8ap2	32.767	8.81338	3.71787	0.00150464	0.00960834	up
Cast	100.231	45.3642	2.20947	0.00473472	0.0154038	up
Cbfa2t3	24.5752	6.98266	3.51947	0.00070611	0.00767023	up
Cbl	51.4964	17.4206	2.95606	0.00391913	0.0140662	up
Cblb	36.5507	9.62657	3.79686	0.00129944	0.00926968	up
Cbll1	16.724	6.80461	2.45775	0.00292633	0.0123275	up
Cbx4	42.6046	13.9606	3.05177	0.000979997	0.00845745	up
Cbx5	64.7394	32.0809	2.01801	0.00787422	0.0199109	up
Ccdc127	42.7371	10.088	4.23643	7.70114e-05	0.0046523	up
Ccdc138	9.8755	2.64562	3.73278	0.000954273	0.00838935	up
Ccdc167	9.49712	3.12561	3.03849	0.00371896	0.0137781	up
Ccdc174	34.2805	8.15274	4.20478	3.56937e-05	0.00379345	up
Ccdc186	54.126	21.1842	2.55502	0.002255	0.0110303	up
Ccdc191	10.0836	4.32543	2.33123	0.00110739	0.00877086	up
Ccdc34	40.5614	16.4933	2.45927	0.000130075	0.00516611	up
Ccdc59	65.0042	30.6975	2.11757	0.00169161	0.00996221	up
Ccdc88a	68.3717	9.48394	7.20921	0.000298504	0.00608975	up
Ccl11	27.9617	7.90539	3.53704	0.00532132	0.0163223	up
Ccl5	57.2476	4.3103	13.2816	8.98922e-05	0.00480145	up
Ccl7	158.008	17.3431	9.11071	0.000637629	0.00749846	up
Ccl8	135.911	46.3693	2.93106	5.56559e-05	0.00419306	up
Ccl9	36.002	14.5121	2.48082	0.0214697	0.0365134	up
Ccnd2	70.5095	21.7209	3.24616	0.00515306	0.0160638	up
Ccnl1	280.6	71.7347	3.91164	0.000579779	0.00729683	up
Ccnt1	49.7748	16.1442	3.08314	0.00195597	0.0105611	up
Ccr1	11.9565	3.58858	3.33183	0.00205803	0.0107251	up
Ccr5	17.2159	4.86514	3.53862	0.00124492	0.00910315	up
Ccrl2	24.9725	2.78806	8.95696	0.000313083	0.00629346	up
Ccser2	58.4206	24.2613	2.40797	0.00113397	0.00881724	up
Cd209a	13.8295	6.66334	2.07546	0.0283895	0.0444852	up
Cd244	4.16209	1.39806	2.97705	0.0101057	0.0227437	up
Cd300a	9.66739	1.89547	5.10027	0.00147922	0.00957005	up
Cd300c2	14.9646	6.78149	2.20668	0.00962257	0.022094	up
Cd302	139.884	50.0669	2.79394	0.00135108	0.00934832	up
Cd3g	24.2914	6.91205	3.51436	0.00693578	0.0187095	up
Cd47	293.541	54.1574	5.42014	9.37707e-05	0.00486337	up
Cd52	210.412	74.4551	2.82603	0.00321858	0.0128949	up
Cd7	18.4267	3.2151	5.7313	0.00110091	0.0087593	up
Cd74	1114.32	449.21	2.48063	0.00747356	0.0194164	up
Cd81	727.079	359.782	2.02089	0.000721006	0.00771268	up
Cd83	32.521	15.6275	2.08102	0.00347127	0.0133524	up
Cdc26	85.3606	17.0893	4.99498	0.000249435	0.00586107	up
Cdc37	124.409	51.7202	2.40542	0.00102634	0.00852948	up
Cdc40	52.0828	23.0989	2.25478	0.00320603	0.0128906	up
Cdc73	42.2263	9.24827	4.56585	0.000572721	0.00728735	up
Cdk12	82.1444	17.8634	4.59848	0.000561199	0.00722852	up
Cdk14	40.7128	12.9486	3.14417	0.00117511	0.00889834	up
Cdkal1	16.6294	8.01683	2.07431	0.00248587	0.0114931	up
Cdkn1a	145.105	34.4567	4.21124	0.000210648	0.00562448	up
Cdkn1c	110.693	26.3755	4.19679	0.000752119	0.00780852	up
Cdkn2aip	34.394	8.08504	4.25403	0.00101057	0.00852948	up
Cebpb	412.652	60.5913	6.81042	0.00055509	0.00720865	up
Cebpd	206.629	53.4166	3.86825	0.000186718	0.00558111	up
Cebpz	65.8177	27.6646	2.37913	0.00382831	0.0139228	up
Cebpzos	17.7456	4.67868	3.79287	0.0141989	0.0278562	up
Celf2	237.352	20.2697	11.7097	1.35249e-05	0.00281588	up
Cenpe	8.57011	3.71078	2.30952	0.0102572	0.0229317	up
Cenpf	15.6457	4.79793	3.26092	0.00631553	0.0178448	up
Cenpw	7.77553	2.11051	3.68419	0.000115534	0.004978	up
Cep290	19.3159	3.58884	5.3822	0.0015301	0.0096553	up
Cep350	33.694	9.81011	3.43462	0.00106775	0.00862467	up
Cep85l	29.04	11.7942	2.46222	0.00553508	0.0166847	up
Ces2g	30.4021	14.4606	2.10241	0.0172636	0.0314777	up
Cfap20	54.4666	16.076	3.38807	0.000486671	0.00694714	up
Cfh	364.845	138.96	2.62553	0.00535907	0.0163608	up
Ch25h	7.6431	1.63453	4.67602	0.000110843	0.00497366	up
Chchd10	32.3129	2.78903	11.5857	0.000674232	0.00762328	up
Chd1	45.2343	16.933	2.67138	0.00357794	0.0135403	up
Chd2	73.0635	17.4073	4.1973	4.02349e-05	0.00381666	up
Chd6	58.0989	22.6895	2.56061	0.000248766	0.00586107	up
Chd8	36.6831	18.3371	2.00049	0.00277203	0.0120111	up
Chd9	64.2286	10.9281	5.87736	0.000595079	0.00740143	up
Chic1	11.5403	4.88828	2.36082	0.00310402	0.0126918	up
Chic2	108.914	8.17034	13.3304	1.52949e-05	0.00288564	up
Chka	115.574	23.2798	4.96454	1.83279e-06	0.00175306	up
Chml	7.9458	3.68293	2.15747	0.0137044	0.0272306	up
Churc1	78.1526	11.6435	6.71212	2.94648e-05	0.00363652	up
Cilp	22.5699	5.36742	4.20497	0.00802455	0.0201016	up
Cir1	45.1776	11.9229	3.78913	0.000646492	0.00752378	up
Cisd2	61.4854	23.9391	2.56841	0.00194911	0.0105527	up
Cish	13.716	5.73334	2.39232	0.00736155	0.0192167	up
Clec3b	288.943	119.619	2.41554	0.00390717	0.0140453	up
Clk1	229.936	61.0498	3.76638	0.000102609	0.004925	up
Clock	47.0505	20.8275	2.25906	0.00562894	0.0168252	up
Clvs2	13.716	3.96224	3.46167	0.000671431	0.00762328	up
Cmc4	17.6889	7.10914	2.48819	0.000548279	0.00720028	up
Cmpk1	69.1096	33.1075	2.08743	0.00288821	0.0122373	up
Cnot4	55.5449	21.3029	2.60739	0.00245605	0.0114347	up
Cnot6l	58.5719	16.5881	3.53097	0.0007538	0.00780852	up
Cnrip1	33.6372	16.1926	2.07732	0.00287257	0.0122071	up
Cntln	28.1698	9.1641	3.07392	9.97704e-05	0.004925	up
Cntn1	75.05	23.1928	3.23591	0.00280294	0.0120566	up
Col11a1	115.328	53.3322	2.16244	0.00576394	0.01695	up
Col14a1	561.106	122.188	4.59214	0.00256053	0.0116303	up
Col27a1	29.4184	12.0854	2.4342	0.000554255	0.00720865	up
Col5a1	493.945	174.307	2.83376	0.00337613	0.0131673	up
Col5a2	761.586	273.542	2.78417	0.00516222	0.0160792	up
Col5a3	97.1658	29.4793	3.29607	0.00173033	0.010051	up
Col6a3	1039.63	255.592	4.06755	0.0019664	0.0105611	up
Col8a1	22.2672	2.15987	10.3095	0.000719255	0.00770802	up
Commd1	68.6933	14.6164	4.69974	0.000486211	0.00694714	up
Commd2	38.8588	14.5021	2.67953	0.000961921	0.00841534	up
Commd7	38.4236	19.0465	2.01736	0.000206103	0.00562448	up
Commd8	41.8479	19.3146	2.16665	0.00334806	0.0131301	up
Cox14	86.0606	42.8063	2.01046	0.0131754	0.0266106	up
Cox19	31.3481	14.7792	2.12109	0.00208888	0.0107552	up
Cox20	44.4586	2.56687	17.3202	3.56808e-05	0.00379345	up
Cox5a	239.225	36.3005	6.59013	0.000204146	0.00562448	up
Cpeb2	17.2159	4.79004	3.5941	0.000422862	0.00677879	up
Cpeb4	55.2801	13.4432	4.11211	0.000555188	0.00720865	up
Cpne8	20.2429	7.78004	2.6019	0.000623784	0.00747801	up
Cpq	116.387	47.6532	2.44238	0.00198654	0.0105955	up
Cpxm1	126.073	53.2263	2.36863	0.00379511	0.0138757	up
Cpz	123.576	36.755	3.36216	0.0120332	0.0251516	up
Cramp1l	22.0969	10.6059	2.08346	0.000375845	0.0066593	up
Creb5	133.773	40.8224	3.27696	0.000748554	0.00779335	up
Crebbp	96.3145	16.736	5.75494	1.39301e-05	0.00281588	up
Crebrf	39.4831	10.1427	3.89276	0.000578192	0.00729284	up
Creg1	124.806	50.6467	2.46425	0.00193179	0.0105086	up
Crip1	802.053	259.177	3.09461	0.00203172	0.0106679	up
Csgalnact1	18.8618	6.72572	2.80443	0.00376597	0.0138408	up
Csrnp1	82.2012	10.3643	7.93115	0.000563347	0.00722852	up
Csrp2	123.992	59.4731	2.08485	0.00372516	0.0137927	up
Cst3	2255.36	663.236	3.40054	0.00128657	0.00923531	up
Ctbs	10.2539	5.00902	2.04708	0.00102238	0.00852948	up
Ctdspl2	29.8346	14.2484	2.09389	0.0045575	0.0151538	up
Ctla2a	48361.4	1944.12	24.8757	1.38088e-05	0.00281588	up
Ctnnbip1	30.7427	13.145	2.33874	1.15437e-05	0.00281574	up
Ctsc	110.806	53.528	2.07006	0.00659575	0.0182592	up
Cul5	49.5099	19.2538	2.57143	0.00142286	0.00944024	up
Cwf19l2	24.8401	11.0776	2.24237	0.00311764	0.0127165	up
Cxcl16	101.706	12.2361	8.31198	8.63519e-05	0.00478139	up
Cybb	38.6317	7.10437	5.43774	0.00140729	0.00943189	up
Cycs	121.495	34.5792	3.51354	5.65663e-05	0.00419306	up
Cygb	144.122	67.5506	2.13354	0.00231979	0.0111298	up
Cyr61	396.968	60.4058	6.57169	0.00112328	0.00881724	up
Cytip	30.5535	2.31098	13.221	0.000308479	0.00623367	up
Daam1	31.9156	14.6361	2.18061	0.00919213	0.0216147	up
Dact1	28.6616	8.44179	3.39521	0.000482596	0.00693665	up
Dcaf10	18.578	8.03192	2.31303	0.00912767	0.0215305	up
Dclk1	86.0038	26.702	3.22087	0.00368212	0.0137397	up
Dclre1c	10.8782	2.75489	3.94868	3.81817e-05	0.00381666	up
Dcn	6545.88	1793.5	3.64979	0.00137454	0.00938084	up
Dcun1d3	20.9239	8.20917	2.54885	0.00110601	0.00876735	up
Ddhd1	35.7561	8.74107	4.09058	3.96105e-05	0.00381666	up
Ddi2	38.4615	18.2109	2.112	0.000593309	0.00740143	up
Dennd4a	62.4691	10.8415	5.76202	0.0013767	0.0093858	up
Dennd5b	18.4834	4.65356	3.97189	0.00175073	0.0101026	up
Dhdh	8.09715	3.41908	2.36823	0.000915067	0.00835137	up
Dhx36	67.0285	24.6471	2.71952	0.00149025	0.00959234	up
Diaph2	36.0588	12.297	2.93232	0.000869486	0.00819602	up
Dip2b	18.1051	8.33595	2.17193	0.000707605	0.00767023	up
Dlc1	79.931	30.7884	2.59614	0.00281215	0.0120601	up
Dmd	26.259	9.13554	2.87438	0.00375798	0.0138339	up
Dmxl1	37.2885	11.7433	3.17529	0.00225689	0.0110303	up
Dnajb1	128.23	35.9957	3.56237	0.000381268	0.0066593	up
Dnajb14	41.356	9.05907	4.56515	0.000440107	0.0068021	up
Dnajb6	112.433	53.2565	2.11116	0.000808241	0.00803899	up
Dnajc19	63.6042	16.0996	3.95067	0.000990692	0.00850498	up
Dnajc21	48.6964	14.2257	3.42312	0.00131892	0.00931321	up
Dnajc30	22.1347	7.32749	3.02078	0.00323506	0.0128961	up
Dock10	20.7158	5.33656	3.88187	0.00177208	0.0101547	up
Dock11	18.5213	7.10319	2.60746	0.00465065	0.0153011	up
Dock2	17.2537	4.89295	3.52625	0.00129358	0.00925764	up
Dock4	24.632	4.71965	5.21903	0.000437749	0.0068021	up
Dopey1	16.0619	6.83814	2.34886	0.00616823	0.0175942	up
Dpm3	128.779	56.9367	2.26179	0.0119782	0.0251001	up
Dpysl2	106.19	20.2018	5.25645	8.97087e-06	0.00280248	up
Dse	46.3694	22.345	2.07515	0.00897056	0.0213187	up
Dst	122.649	29.4521	4.16436	0.00125879	0.00915031	up
Dusp1	719.587	112.912	6.37301	0.00101757	0.00852948	up
Dusp11	103.712	44.0942	2.35204	0.00223385	0.0109661	up
Dusp12	18.578	6.18051	3.00591	0.00155895	0.00971368	up
Dusp5	73.6878	6.16492	11.9528	0.000472591	0.00693665	up
Dync2h1	18.5213	5.05869	3.66128	0.00154538	0.00968754	up
Dynll1	667.769	251.917	2.65075	0.000233404	0.00575402	up
Dynlt1c	10.8971	5.04792	2.15873	0.0139105	0.0274432	up
Eapp	43.21	15.8661	2.72342	0.000148122	0.00522481	up
Ebf1	251.882	19.7343	12.7637	3.76913e-05	0.00381666	up
Ebpl	64.7583	5.19647	12.462	0.000133743	0.00517739	up
Echdc1	8.19174	2.01958	4.05616	0.000143515	0.00522481	up
Ecm2	49.6802	17.2385	2.88194	0.00423079	0.0145961	up
Ednrb	111.676	26.4462	4.22277	8.45824e-05	0.00478139	up
Eef1b2	1368.95	603.014	2.27018	0.00169734	0.00996328	up
Eef1d	388.474	159.107	2.44158	0.00345053	0.0133216	up
Efna5	15.4186	6.30958	2.44369	0.000929929	0.00838675	up
Egfr	70.7933	21.6281	3.27321	0.00105803	0.00859729	up
Egr1	1679.4	56.3384	29.8092	3.25368e-05	0.00370012	up
Egr2	57.4179	10.4973	5.46976	0.00385461	0.0139749	up
Eid1	186.783	78.3987	2.38248	0.00129371	0.00925764	up
Eif1	1381.21	397.405	3.47557	0.00037133	0.0066593	up
Eif1ax	87.12	38.053	2.28944	0.00221095	0.0109244	up
Eif2ak2	44.0992	21.7639	2.02626	0.0256481	0.0412946	up
Eif2s2	197.623	90.9884	2.17196	0.00252095	0.0115484	up
Eif3j1	58.9124	12.1545	4.84698	0.000547638	0.00720028	up
Eif4e	109.141	47.6479	2.29058	0.00545083	0.0165122	up
Eif5	242.858	114.721	2.11694	0.00314833	0.0127781	up
Eif5b	141.095	25.1075	5.61961	0.000413891	0.00677554	up
Elavl1	68.8825	31.835	2.16373	0.00663215	0.0183074	up
Elf1	84.9066	26.8098	3.167	0.000846718	0.00815121	up
Elf2	64.7394	24.8142	2.60896	0.0015383	0.00967263	up
Eloc	107.93	47.8706	2.25463	0.000438558	0.0068021	up
Emc7	85.512	17.8486	4.79097	4.77511e-05	0.00405532	up
Emg1	83.8471	26.2084	3.19925	1.64798e-05	0.00295555	up
Emsy	44.2505	13.3076	3.3252	0.000709544	0.00767084	up
Enpp2	56.7179	28.2267	2.00937	0.019526	0.0342326	up
Entpd2	120.171	25.8719	4.64484	0.00239429	0.0112815	up
Entpd7	21.9645	6.97508	3.14899	0.0040413	0.0143073	up
Eny2	124.636	25.3856	4.90969	0.000155203	0.00527047	up
Epc2	44.0235	21.9706	2.00374	0.00335401	0.0131301	up
Eprs	142.249	69.3054	2.05249	0.0089089	0.0212282	up
Epsti1	20.9239	7.3162	2.85995	0.00376831	0.0138408	up
Erc1	24.7644	8.57826	2.88688	0.00212934	0.0107717	up
Ergic2	68.3528	19.292	3.54306	0.000648945	0.00752637	up
Erp29	194.54	43.7274	4.44892	0.000406002	0.00674226	up
Esf1	51.0802	16.2557	3.14229	0.00324138	0.0129138	up
Etv3	35.6048	15.3996	2.31206	0.00029552	0.00608975	up
Evi2a	24.4428	7.59073	3.22008	0.00029803	0.00608975	up
Exoc3l4	8.94849	2.75975	3.24249	0.000661459	0.00758465	up
Exoc5	34.8859	7.4314	4.69438	0.0009398	0.00838935	up
Ext1	53.5206	16.4074	3.26199	0.00277849	0.0120254	up
F13a1	64.7961	23.433	2.76516	0.00773215	0.0198058	up
Fam104a	76.3932	23.4496	3.25776	0.000972394	0.0084274	up
Fam105a	15.4754	7.01438	2.20624	0.0025288	0.0115594	up
Fam110b	20.8104	7.88223	2.64017	0.000889802	0.00822978	up
Fam110c	14.4538	4.25181	3.39944	0.00480059	0.0155214	up
Fam126b	22.6266	5.09225	4.44334	0.000480589	0.00693665	up
Fam129a	49.7369	15.3668	3.23665	0.00241733	0.0113435	up
Fam171b	34.7534	7.95676	4.36779	0.000762118	0.00781652	up
Fam173b	12.9214	6.06861	2.12922	0.00294942	0.0123869	up
Fam198b	63.1313	10.1006	6.25027	0.000634321	0.00749818	up
Fam204a	37.9507	18.1955	2.08571	0.00121595	0.00902273	up
Fam208a	50.1531	11.1942	4.48028	0.000864625	0.00819602	up
Fam208b	28.1508	12.5884	2.23625	0.0110446	0.0239054	up
Fam210a	19.7888	7.1401	2.77151	0.00206323	0.0107327	up
Fam46a	169.794	10.7077	15.8573	0.000150762	0.00522481	up
Fam49a	45.1019	10.9553	4.11689	0.00120817	0.00900483	up
Fam49b	55.5639	24.2183	2.29429	0.00564604	0.0168676	up
Fam69a	33.9967	12.648	2.68792	0.000119404	0.00498082	up
Fam84b	11.8809	5.71634	2.07841	0.00223468	0.0109661	up
Fam98c	12.8835	2.72681	4.72478	0.000469347	0.0069333	up
Fap	39.729	15.0837	2.6339	0.0101557	0.0228068	up
Fbln1	553.16	126.855	4.36057	0.00173482	0.0100668	up
Fbn2	32.2751	13.4669	2.39663	0.0119793	0.0251001	up
Fbxl18	22.5131	8.24059	2.73198	0.00082416	0.00808522	up
Fbxl7	21.9645	9.33423	2.35311	0.00272931	0.0119523	up
Fbxo33	35.321	14.8081	2.38525	0.000443143	0.0068021	up
Fcer1g	225.245	66.5159	3.38632	0.0012135	0.00902273	up
Fcgr1	28.1887	11.9979	2.34947	0.00371136	0.0137781	up
Fcgr2b	15.4943	5.97094	2.59495	0.0149054	0.0286271	up
Fcho2	57.2476	24.6248	2.32479	0.00174718	0.0100978	up
Fgd4	21.6428	5.09372	4.24893	0.000402997	0.00674226	up
Fgf7	15.5321	2.96943	5.23068	0.00174965	0.0101019	up
Fibin	65.6853	7.40164	8.87442	3.39374e-05	0.00374552	up
Fip1l1	57.1908	26.5141	2.157	0.000728486	0.00774217	up
Fkbp11	137.122	54.1729	2.53119	0.000787462	0.00793755	up
Fli1	36.5507	16.914	2.16097	0.000546936	0.00720028	up
Flrt2	118.033	11.6267	10.1519	0.000176616	0.0054949	up
Fmo2	168.659	16.8726	9.99606	0.000372099	0.0066593	up
Fmr1	68.2393	30.1502	2.26331	0.00721113	0.0190231	up
Fndc1	35.6048	6.44995	5.52016	0.00179379	0.0102096	up
Fnip1	63.7556	11.5063	5.54092	0.000293564	0.00608975	up
Fos	2973.79	41.654	71.3926	2.00797e-05	0.0031572	up
Fosb	1107.81	14.6784	75.4723	3.90668e-05	0.00381666	up
Foxn3	90.0524	19.9318	4.51802	0.000393624	0.00669336	up
Foxo1	81.1985	25.0393	3.24284	0.00117115	0.00889834	up
Foxp1	129.157	19.6816	6.56234	4.45812e-06	0.00280248	up
Frat2	18.1997	6.30571	2.88622	0.00246056	0.0114419	up
Frzb	130.311	52.1811	2.49729	0.00488698	0.0156384	up
Fubp1	80.5742	37.5446	2.1461	0.00697008	0.0187579	up
Fuca1	156.267	64.4865	2.42326	0.00199465	0.0106092	up
Fundc2	157.119	45.4353	3.45807	5.66235e-05	0.00419306	up
Fus	335.994	66.8065	5.02936	5.24677e-05	0.00417175	up
Fxyd2	9.11875	2.1951	4.15413	0.00166583	0.00991444	up
Fxyd5	241.079	95.5708	2.52252	0.000577449	0.00729284	up
Fyb	37.2507	12.6505	2.94459	0.00246124	0.0114419	up
G0s2	50.0207	14.1788	3.52786	0.00069985	0.00767023	up
G2e3	16.7808	8.1802	2.05139	0.00919349	0.0216147	up
Gabarapl2	98.6982	38.8456	2.54078	2.86511e-05	0.00361382	up
Gadd45b	434.295	17.0603	25.4564	5.35702e-05	0.00418567	up
Galnt7	19.6942	9.82077	2.00536	0.00212756	0.0107717	up
Gapdh	687.633	323.304	2.1269	0.000735472	0.00776732	up
Gata6	30.5913	13.4049	2.2821	0.0103758	0.0230801	up
Gatad2b	70.6041	19.1268	3.69136	0.000207199	0.00562448	up
Gcc2	39.8236	11.3278	3.51557	0.00064282	0.00751026	up
Gem	177.986	46.0524	3.86486	0.00170114	0.00997228	up
Gfod1	7.85121	3.56175	2.20431	0.00176208	0.0101297	up
Ggh	85.4552	35.3651	2.41637	0.000451913	0.00680538	up
Ghr	35.4345	14.7046	2.40976	0.00423977	0.0146051	up
Gla	14.8322	6.11121	2.42704	0.0030033	0.0124627	up
Glrx2	53.5963	15.055	3.56003	5.53404e-05	0.00419306	up
Gls	168.508	47.5904	3.5408	0.000783355	0.0079219	up
Gm10320	179.159	17.9841	9.96208	0.00170284	0.00997639	up
Gm11808	86.2498	8.84207	9.75448	1.45035e-05	0.00287019	up
Gm12166	16.4024	6.74756	2.43086	0.00979881	0.0223681	up
Gm13212	20.6402	8.65397	2.38505	0.00911493	0.0215137	up
Gmpr2	16.4402	6.30118	2.60907	0.000796496	0.00800309	up
Gmps	45.3857	16.3217	2.7807	0.000446874	0.00680538	up
Gna13	64.7015	26.9217	2.40332	0.00419666	0.0145351	up
Gnas	1061.1	20.4009	52.0127	3.31781e-08	0.000102761	up
Gnb4	40.3722	16.6813	2.4202	0.00214327	0.0107992	up
Gng2	49.945	18.3317	2.72451	0.000153105	0.00522481	up
Gngt2	70.9825	17.9642	3.95134	0.0022192	0.0109244	up
Golgb1	112.414	23.7471	4.7338	0.000250916	0.00586107	up
Gon4l	35.3777	12.8916	2.74424	0.00177381	0.0101596	up
Gpatch8	50.7775	18.5552	2.73656	0.000402896	0.00674226	up
Gpm6b	117.882	24.2893	4.85323	0.000968721	0.0084274	up
Gpr34	9.85658	3.35774	2.93548	0.00414991	0.0144736	up
Gpsm3	29.6832	7.8913	3.76151	0.000146828	0.00522481	up
Greb1	16.0619	3.7532	4.27951	0.00200112	0.0106141	up
Gria3	56.8314	9.7097	5.85305	0.00105358	0.00858271	up
Grk3	9.72415	4.71851	2.06085	0.00579466	0.0169946	up
Grpel1	60.3313	22.4883	2.68278	0.00103266	0.00854572	up
Gsk3b	159.332	32.9839	4.83061	0.00019114	0.00562448	up
Gtf2h5	114.855	34.5165	3.32752	0.000339399	0.00643354	up
Gtf3a	31.4994	14.3649	2.19281	0.00581051	0.0170222	up
Gulp1	46.0667	21.0979	2.18347	0.0040465	0.0143086	up
Gxylt1	39.1614	13.959	2.80547	0.000767667	0.00781652	up
Gxylt2	103.012	25.3438	4.06456	0.0014017	0.00941964	up
H2-Ab1	417.93	166.294	2.51321	0.00341997	0.0132397	up
H2afj	159.427	65.723	2.42574	0.0123824	0.0255898	up
H2-D1	1337.88	522.412	2.56098	0.00875417	0.0209903	up
H2-DMa	42.1317	13.9663	3.01667	0.00259634	0.0116683	up
H2-DMb1	26.1455	8.68919	3.00897	0.015154	0.0289268	up
H2-K1	761.737	350.821	2.1713	0.00221305	0.0109244	up
H2-T23	99.3225	29.9596	3.31521	0.00748647	0.0194323	up
H3f3a	963.523	354.487	2.71808	0.000178089	0.0054949	up
H3f3b	1170.89	329.115	3.55769	0.000216589	0.00566289	up
Hacd4	43.0965	10.0847	4.27345	0.00104421	0.0085725	up
Hal	10.8403	2.20464	4.91706	0.00399072	0.0142181	up
Has1	121.419	4.56853	26.5774	0.000165905	0.00539735	up
Hbegf	47.8262	6.0104	7.95723	0.00183619	0.0102783	up
Hbp1	66.4042	22.8304	2.90859	0.000930887	0.00838675	up
Hddc3	19.5618	7.61277	2.5696	0.0040333	0.0143046	up
Hectd1	98.6036	43.3935	2.27231	0.00187294	0.0103603	up
Hecw2	6.22421	2.49202	2.49765	0.00679122	0.0185374	up
Hes1	272.39	43.7656	6.22383	9.84765e-06	0.00280248	up
Hexb	94.7064	38.4208	2.46497	0.000549408	0.00720028	up
Hic2	8.26742	2.48843	3.32234	0.000121709	0.00501746	up
Higd1a	67.2366	22.7534	2.95501	0.000719899	0.00770802	up
Hikeshi	59.0638	23.2345	2.54207	0.000246428	0.00586107	up
Hivep2	40.6371	14.165	2.86884	0.00573624	0.0169472	up
Hmcn1	15.7024	3.79424	4.13849	0.00218619	0.0108827	up
Hmgb1	563.263	166.233	3.3884	0.00023831	0.00577182	up
Hmgb2	166.824	64.3992	2.59047	0.00136138	0.00937115	up
Hnrnpd	90.7335	28.0978	3.2292	0.000709743	0.00767084	up
Hook3	106.36	15.9008	6.68897	0.000508863	0.00707483	up
Hpgd	178.118	42.0379	4.23709	1.78481e-05	0.00296899	up
Hpgds	29.8913	5.54802	5.38775	0.000253631	0.00586137	up
Hs2st1	59.8016	23.7725	2.51558	0.00322877	0.0128949	up
Hspa1a	159.011	13.6817	11.6221	0.00076432	0.00781652	up
Hspa1b	146.997	39.0719	3.76223	0.00165512	0.00989964	up
Icam1	158.954	30.9846	5.13009	0.000309822	0.00623884	up
Id3	324.794	144.13	2.25348	0.00392652	0.0140882	up
Ier2	475.481	102.39	4.64381	0.000497544	0.00699168	up
Ier3	637.707	68.5579	9.30174	3.28814e-05	0.00370012	up
Ier3ip1	109.406	46.3876	2.35852	0.00126169	0.0091598	up
Ier5l	71.9095	27.8781	2.57943	0.00387838	0.0140076	up
Ifi202b	67.9555	27.581	2.46385	0.0131102	0.0265481	up
Ifi203	92.4362	23.1108	3.9997	0.00437602	0.0148647	up
Ifi205	82.712	28.3491	2.91762	0.0158557	0.0297566	up
Ifi207	50.9477	7.19376	7.08221	0.00156055	0.00971368	up
Ifi211	59.3286	5.66182	10.4787	0.000138148	0.00517739	up
Ifi27l2a	755.248	156.972	4.81135	0.00186836	0.0103521	up
Ifih1	18.5024	8.15001	2.27023	0.0166124	0.0307245	up
Ifnar2	84.2066	36.2564	2.32253	0.000379933	0.0066593	up
Ifrd1	118.544	19.1088	6.20364	4.69424e-05	0.00405532	up
Ift20	163.816	77.63	2.11021	0.000301884	0.00612196	up
Igf1r	54.9395	13.5791	4.04589	0.000105072	0.004925	up
Igfbp5	828.596	268.773	3.08289	0.00117344	0.00889834	up
Igsf10	76.9797	11.8882	6.47531	0.000564595	0.00722852	up
Igsf6	6.71609	2.78475	2.41174	0.00187598	0.0103621	up
Ikzf4	7.90796	2.66902	2.96287	0.00183698	0.0102783	up
Il6ra	25.4833	4.35957	5.84538	0.000320452	0.00633987	up
Ing2	38.3858	11.3659	3.37728	0.00121034	0.00901512	up
Inpp1	14.9078	5.48596	2.71745	0.000261362	0.00594386	up
Ints6	106.625	14.9397	7.13702	0.000124536	0.00503316	up
Iqgap1	213.629	89.137	2.39663	0.00226993	0.0110493	up
Irf2	52.4423	24.4242	2.14714	0.000114616	0.004978	up
Irf2bp2	140.149	43.4272	3.22721	0.000279295	0.00608975	up
Irf8	83.5255	32.1538	2.59769	0.00161314	0.0098316	up
Irs2	45.0262	7.83543	5.74649	0.00131997	0.00931321	up
Itga11	7.32149	2.71888	2.69283	0.0152908	0.0290951	up
Itgb3bp	23.3077	3.56215	6.54315	0.00271411	0.0119176	up
Itgb8	30.8751	9.9779	3.09435	0.000407005	0.00674226	up
Itih5	370.009	56.204	6.58333	8.10084e-05	0.00475256	up
Itm2b	1258.63	618.355	2.03546	0.00043475	0.0068021	up
Itpripl2	51.2504	23.509	2.18003	0.00970546	0.0222221	up
Iws1	37.7047	14.4014	2.61813	0.00215429	0.0108214	up
Jaml	16.5159	3.15095	5.24157	0.000558001	0.00721254	up
Jun	1620.55	91.1587	17.7772	5.68014e-06	0.00280248	up
Junb	1350.73	376.186	3.59059	0.000407416	0.00674226	up
Jund	944.075	76.4143	12.3547	2.38098e-05	0.00325344	up
Kansl1l	24.3671	9.99459	2.43803	0.0019063	0.0104401	up
Kcnma1	29.6076	9.66812	3.06239	0.00101315	0.00852948	up
Kdm2a	79.9688	30.2768	2.64126	0.000599057	0.00741221	up
Kdm5b	81.8228	24.4276	3.3496	0.000701789	0.00767023	up
Kdm7a	66.4231	14.2235	4.66997	1.55872e-05	0.00288564	up
Kif1b	76.7527	27.3626	2.80502	0.00123588	0.00907578	up
Kif2a	50.191	16.0045	3.13606	0.00213205	0.0107717	up
Kif5b	153.222	56.7716	2.69891	0.00248916	0.0114931	up
Kitl	37.5723	18.0675	2.07955	0.00633828	0.0178733	up
Klf13	83.9606	26.7244	3.14172	4.21232e-05	0.00386792	up
Klf2	316.754	91.2604	3.47088	0.00118121	0.00891381	up
Klf3	89.5416	31.4869	2.84377	0.000826639	0.00810262	up
Klf6	424.93	37.6461	11.2875	5.45007e-05	0.00419306	up
Klf7	106.625	12.5838	8.4732	0.000172272	0.00547828	up
Klf9	307.673	87.1641	3.52981	0.00042995	0.0068021	up
Klhl15	8.17282	2.8036	2.91512	0.0015172	0.00963189	up
Klhl24	76.3175	26.806	2.84704	0.000907423	0.00832566	up
Klhl4	19.5996	9.58005	2.04588	0.00557354	0.0167381	up
Klra4	10.1593	4.19403	2.42232	0.00963489	0.0221052	up
Klra7	12.4295	3.06522	4.05502	0.0006118	0.00747801	up
Klra8	19.9402	4.23172	4.71208	0.00209228	0.0107552	up
Klri2	5.94043	2.11088	2.81419	0.0118965	0.0249853	up
Kmt2a	82.8255	15.9928	5.17891	0.000249475	0.00586107	up
Kpna4	47.9018	22.2182	2.15597	0.0109883	0.0238359	up
Kras	59.3286	22.8297	2.59874	0.00476544	0.0154426	up
Krit1	48.0721	22.0182	2.18329	0.00718135	0.0190092	up
Krt10	20.3942	9.89798	2.06044	0.0154035	0.029233	up
Krtcap2	317.775	149.712	2.12258	0.000419235	0.00677554	up
Ktn1	80.3661	21.0154	3.82416	0.00044842	0.00680538	up
Lag3	7.81337	2.49959	3.12586	0.00211971	0.0107701	up
Laptm5	99.4549	48.8316	2.03669	0.00318494	0.0128521	up
Lat2	10.8971	3.59184	3.03385	0.00167183	0.00991444	up
Lcn2	25.1617	5.15754	4.87863	0.000918568	0.00835344	up
Lcorl	34.8859	6.0837	5.73432	0.000106874	0.004925	up
Lcp2	11.6917	4.87118	2.40017	0.00527679	0.0162465	up
Letm2	13.8484	4.07694	3.39676	0.00355267	0.0135025	up
Llph	69.242	19.9869	3.46437	0.000225393	0.00571121	up
Lnpep	71.4933	23.0714	3.09878	0.000996484	0.00851374	up
Lnpk	16.3456	7.59893	2.15105	0.00203739	0.0106715	up
Lox	315.429	62.6264	5.03668	0.00145493	0.00953703	up
Lpar4	18.4645	4.13987	4.46017	0.000213292	0.00562448	up
Lpar6	25.5212	8.93528	2.85622	0.000711064	0.00767788	up
Lpin1	15.1159	4.28517	3.5275	0.000543349	0.00720028	up
Lpl	253.074	19.6458	12.8818	0.000376306	0.0066593	up
Lrch3	26.3536	8.24911	3.19472	0.00101829	0.00852948	up
Lrp6	56.4719	27.4663	2.05604	0.00810964	0.0202046	up
Lrrc58	101.233	29.3451	3.44975	0.000487232	0.00694714	up
Lrrk2	7.45392	2.88748	2.58146	0.0138192	0.0273231	up
Lsm1	43.6641	14.9206	2.92642	0.00104233	0.00856395	up
Lsm12	73.423	35.202	2.08576	0.000184528	0.00557192	up
Lsm6	52.8017	13.9248	3.79193	0.000974785	0.0084274	up
Lst1	30.6103	9.29785	3.29219	0.000956757	0.00838935	up
Ltb	29.6643	11.2633	2.63373	0.00607219	0.0174534	up
Luc7l2	198.002	95.9953	2.06262	0.0031726	0.0128394	up
Lum	1890.61	351.379	5.38054	0.000421953	0.00677554	up
Luzp1	61.3529	28.0527	2.18706	0.00743942	0.0193539	up
Ly6c2	19.4105	5.53908	3.50427	0.0102063	0.0228492	up
Ly96	19.3537	8.82406	2.19329	0.000704479	0.00767023	up
Lyst	18.7105	5.32707	3.51234	0.00160877	0.0098316	up
Lyve1	103.92	20.8126	4.99312	6.11185e-05	0.00427755	up
Lztfl1	30.7994	6.49816	4.73972	0.000670436	0.00762328	up
Maf	349.369	86.6801	4.03056	0.000288812	0.00608975	up
Mafb	78.5121	13.4877	5.82099	0.00134243	0.00934088	up
Magt1	90.4308	36.6999	2.46406	0.00456596	0.0151556	up
Maip1	17.897	5.0925	3.51438	0.00133566	0.00934088	up
Mak16	19.9591	9.8419	2.02797	0.00257439	0.01165	up
Malsu1	28.1887	9.62004	2.9302	0.00234382	0.0111814	up
Malt1	18.6348	7.18085	2.59507	0.00343465	0.0132791	up
Maml2	20.6212	8.68899	2.37326	0.00523427	0.016172	up
Maml3	21.9455	6.21607	3.53045	0.000538074	0.00720028	up
Man1a	167.883	58.7633	2.85695	0.000884628	0.00822167	up
Man1a2	137.652	49.7489	2.76692	0.00157463	0.00976952	up
Man2a1	101.82	37.9055	2.68615	0.00266594	0.0118511	up
Map1a	42.2263	14.9292	2.82844	0.00873648	0.02097	up
Map1b	87.7065	17.9603	4.88335	0.00154132	0.00967263	up
Map1lc3b	286.995	121.698	2.35826	0.00145903	0.00954228	up
Map3k1	32.8237	9.45202	3.47267	1.07028e-05	0.00280248	up
Map3k2	41.4884	10.0858	4.11355	0.00163248	0.00985363	up
Map3k8	18.6537	4.24093	4.3985	0.000443839	0.0068021	up
Mapk8	37.0993	12.8507	2.88695	0.00244478	0.0114126	up
Mapre1	141.416	55.256	2.5593	0.00269068	0.0118856	up
Marcks	538.687	165.545	3.25402	0.000119769	0.00498082	up
Mast4	74.0284	30.7242	2.40945	0.00130437	0.00929912	up
Matr3	162.038	29.4159	5.50851	0.000164583	0.00539735	up
Mbnl2	225.263	95.2086	2.366	0.00670113	0.0183923	up
Mbp	10.1404	3.19312	3.17569	0.000133388	0.00517739	up
Mbtd1	43.91	20.6322	2.12823	2.14627e-05	0.00324143	up
Mctp1	7.39716	2.79342	2.64807	0.000231559	0.00575402	up
Meaf6	22.5699	10.5627	2.13675	0.00139257	0.00940593	up
Med13	71.3041	16.1097	4.42615	0.000855446	0.00818315	up
Med28	66.0447	19.7487	3.34426	1.10269e-05	0.00280248	up
Med29	34.7723	10.8198	3.21376	0.00194499	0.0105425	up
Mef2a	143.422	48.3589	2.96578	0.000570508	0.0072678	up
Mef2c	98.0739	36.9859	2.65165	0.00233636	0.0111546	up
Meis1	62.6394	22.5093	2.78283	0.00207953	0.0107552	up
Mex3a	31.1211	13.0284	2.38871	0.00329722	0.0130457	up
Mex3b	45.8965	14.6165	3.14005	0.000550236	0.00720104	up
Mfap1b	19.4483	8.10977	2.39813	0.000708395	0.00767072	up
Mfap4	439.157	198.3	2.21461	0.0131057	0.0265443	up
Mga	87.9714	19.7339	4.45788	0.000802683	0.00803751	up
Mgmt	7.05663	3.224	2.18878	0.00440552	0.0149032	up
Micu3	19.1267	8.35865	2.28825	0.00329401	0.0130375	up
Mid1	14.17	5.92173	2.39288	0.00196672	0.0105611	up
Mien1	77.5094	12.1849	6.36111	6.53558e-05	0.00441267	up
Minos1	250.349	75.1296	3.33224	0.000358304	0.00660934	up
Mkln1	75.9202	15.8231	4.79806	0.000360426	0.00661915	up
Mkrn2	12.4106	5.38756	2.30356	0.000448419	0.00680538	up
Mllt10	43.9289	14.7992	2.96833	0.000536317	0.00719671	up
Mllt3	40.6182	19.7082	2.06098	0.00203028	0.0106679	up
Mmp3	148.7	30.127	4.93577	0.00131216	0.00931321	up
Mmrn1	77.0364	26.1817	2.94238	0.000462122	0.00688519	up
Mnat1	32.3318	11.7721	2.74648	0.000693369	0.00766854	up
Mndal	109.179	18.9949	5.74783	0.0142694	0.0279221	up
Mob3c	22.778	10.9284	2.08429	0.000434093	0.0068021	up
Mpc1	92.7767	12.0661	7.68902	0.00035727	0.00660877	up
Mpc2	170.608	19.0473	8.95707	4.27247e-05	0.00389202	up
Mpg	28.6238	7.51744	3.80765	0.00199203	0.0106092	up
Mphosph8	44.3641	20.699	2.1433	0.000204755	0.00562448	up
Mplkip	38.4236	11.0705	3.47082	0.000262227	0.00594386	up
Mrc1	86.0606	27.8212	3.09334	0.00496582	0.0157452	up
Mrpl11	38.4615	17.4517	2.20388	0.00116489	0.00889359	up
Mrpl17	89.447	18.8078	4.75585	0.00020201	0.00562448	up
Mrpl19	20.1483	8.40185	2.39808	0.00199325	0.0106092	up
Mrpl35	44.0614	11.4484	3.84869	0.000519532	0.00713066	up
Mrpl43	47.7694	9.46958	5.04451	1.17752e-05	0.00281574	up
Mrpl48	46.7478	13.9009	3.36292	3.03882e-05	0.0036509	up
Mrpl57	59.6313	22.7935	2.61616	0.000913799	0.00835079	up
Mrpl58	48.6207	14.5182	3.34895	0.00117229	0.00889834	up
Mrps16	75.8635	20.169	3.7614	0.00044927	0.00680538	up
Mrps17	60.5394	19.4866	3.10673	8.26918e-05	0.004769	up
Mrps25	34.5453	7.79005	4.43454	0.000391134	0.00668136	up
Mrps26	41.5074	15.7749	2.63123	0.00172587	0.0100352	up
Mrps30	20.3185	9.7629	2.0812	0.00446601	0.0150149	up
Mrps33	96.5415	24.3097	3.97131	0.000697263	0.00766854	up
Mrps35	25.332	11.2052	2.26073	0.000224917	0.00571121	up
Mrps5	35.548	15.173	2.34285	6.96593e-06	0.00280248	up
Ms4a4b	16.6105	7.73454	2.14757	0.0105324	0.0232795	up
Ms4a4d	50.645	21.6069	2.34393	0.00207394	0.0107531	up
Ms4a6b	24.0833	6.77196	3.55633	0.00623504	0.0177187	up
Ms4a6c	42.7371	6.85287	6.23637	0.00188916	0.0103903	up
Ms4a7	61.5989	15.7682	3.90654	0.00396019	0.0141737	up
Msi2	49.2829	21.8099	2.25966	0.00237092	0.0112267	up
mt-Atp6	6947.2	11.6227	597.729	3.58115e-08	0.000102761	up
mt-Co2	5956.17	19.8831	299.56	1.70189e-08	0.000102761	up
mt-Co3	7985.42	13.9716	571.548	3.10795e-08	0.000102761	up
Mtdh	206.912	60.2532	3.43405	0.000758905	0.00781652	up
Mthfd2l	20.8483	5.95245	3.50247	0.000153263	0.00522481	up
Mtif3	8.26742	2.87873	2.8719	0.000229044	0.00572761	up
Mttp	12.4673	4.88906	2.55005	0.00208098	0.0107552	up
Mxd1	30.0238	8.58093	3.4989	8.62793e-05	0.00478139	up
Mycbp2	101.082	19.1515	5.27801	0.000191909	0.00562448	up
Myct1	24.9725	11.0075	2.26869	0.000415366	0.00677554	up
Mylip	65.9312	17.5028	3.76691	0.000163166	0.00539717	up
Myo6	55.4882	25.6973	2.1593	0.00280225	0.0120566	up
Myo7a	4.74856	1.56825	3.02793	0.000236116	0.00575402	up
Myo9a	44.9884	8.69976	5.17122	0.00131779	0.00931321	up
Mysm1	32.6535	9.77415	3.3408	0.00152526	0.00965103	up
N4bp2	35.3777	12.098	2.92427	0.00171401	0.0100017	up
N4bp2l1	7.2269	3.59463	2.01047	0.0273355	0.0433186	up
Naa15	58.8178	23.3465	2.51934	0.00703853	0.0188537	up
Naa38	56.5476	26.4627	2.13688	0.000939415	0.00838935	up
Naalad2	61.107	25.5963	2.38733	0.00568547	0.0168917	up
Nabp1	49.6423	5.76405	8.6124	0.0002823	0.00608975	up
Napsa	282.7	5.5491	50.9452	6.65379e-06	0.00280248	up
Nav1	73.1014	18.2145	4.01337	0.00165483	0.00989964	up
Nav3	16.2511	1.76189	9.22366	0.000187882	0.00559025	up
Nbeal1	70.5852	6.65051	10.6135	0.000172301	0.00547828	up
Ncam1	49.945	2.86604	17.4265	1.23773e-05	0.00281588	up
Ncbp3	20.451	7.01314	2.91609	0.000148721	0.00522481	up
Ncf2	17.5943	7.30228	2.40942	0.0100347	0.0226729	up
Nck1	47.7126	18.7122	2.54981	0.000134638	0.00517739	up
Ncl	369.991	109.251	3.3866	0.000693436	0.00766854	up
Ncor1	153.846	51.5506	2.98437	0.000192969	0.00562448	up
Ndufa11	153.24	75.742	2.02319	0.00352057	0.0134428	up
Ndufa13	274.111	86.5823	3.1659	0.00731438	0.0191546	up
Ndufab1	131.408	34.0141	3.86336	0.000203033	0.00562448	up
Ndufb2	108.517	7.90878	13.7211	1.08537e-05	0.00280248	up
Ndufb4	112.471	49.8928	2.25425	0.000820313	0.00806126	up
Ndufb5	178.743	67.6387	2.64261	0.000345107	0.00650368	up
Ndufb8	170.967	74.9054	2.28244	0.00454425	0.0151493	up
Ndufc1	133.244	43.9262	3.03335	0.000324814	0.00633987	up
Nectin3	30.4589	11.4048	2.6707	0.00160786	0.0098316	up
Neurl3	26.94	8.87628	3.03506	0.00149092	0.00959234	up
Nfat5	146.032	21.8205	6.69245	0.000335817	0.00643301	up
Nfatc1	36.9101	13.9428	2.64725	0.00351582	0.013435	up
Nfia	225.396	12.9877	17.3546	7.57477e-06	0.00280248	up
Nfib	190.472	13.9088	13.6944	1.39837e-05	0.00281588	up
Nfkbia	504.218	86.2822	5.84382	8.81279e-05	0.00478139	up
Nfkbid	21.1131	2.09983	10.0547	0.000137674	0.00517739	up
Nfkbil1	23.6861	10.6522	2.22358	0.026788	0.0426786	up
Nfkbiz	187.597	10.5873	17.7189	3.15645e-05	0.00365957	up
Nhs	10.9539	2.16907	5.05003	0.000368002	0.0066593	up
Nim1k	3.44318	1.58867	2.16733	0.0126197	0.0259261	up
Nipbl	103.749	20.9091	4.96193	0.000326439	0.00633987	up
Nkap	29.1724	10.9445	2.66548	0.0029025	0.0122752	up
Nkiras1	9.76198	3.22236	3.02945	0.00131119	0.00931321	up
Nktr	193.14	72.1679	2.67626	0.00635542	0.0178896	up
Nme1	130.311	33.6392	3.87379	0.000544871	0.00720028	up
Nnmt	19.4672	6.24218	3.11865	0.00869871	0.0209448	up
Nol12	32.1048	15.9104	2.01785	0.00254063	0.0115766	up
Nom1	20.5077	8.34211	2.45834	0.00276609	0.0120094	up
Nop10	152.351	73.267	2.0794	0.013751	0.0272834	up
Notch1	38.3479	18.283	2.09746	0.000175669	0.00549409	up
Nov	25.1617	11.0014	2.28714	0.00331862	0.0130763	up
Nr2c2	26.2779	9.94987	2.64103	0.00514781	0.0160534	up
Nr2f1	9.02416	2.26737	3.98	0.000806535	0.00803751	up
Nr2f2	251.958	100.001	2.51954	6.05267e-05	0.00426954	up
Nr3c1	82.8634	20.9357	3.95799	0.000872959	0.00819602	up
Nr4a1	314.729	47.9238	6.56729	0.00488481	0.0156384	up
Nr4a2	177.475	5.60527	31.6622	5.25013e-05	0.00417175	up
Nrarp	6.26205	2.49033	2.51454	0.00134002	0.00934088	up
Nrip1	104.658	17.4464	5.99882	5.79919e-05	0.00422439	up
Nrk	9.5728	1.27354	7.51667	0.000272587	0.00598658	up
Nrp2	101.479	30.6352	3.3125	0.000493617	0.00698396	up
Nsa2	277.744	80.1699	3.46444	0.000243948	0.00585781	up
Nsd1	70.3393	27.6438	2.54449	0.00182946	0.0102776	up
Nsmce3	36.4372	12.6376	2.88323	0.000732105	0.00775193	up
Nsrp1	36.4561	14.0042	2.60322	0.0010599	0.00859729	up
Nsun6	10.462	3.33036	3.14139	0.00872373	0.0209698	up
Ntrk2	117.238	45.194	2.59411	0.00612642	0.0175265	up
Nudt21	67.1609	22.2772	3.01478	0.000337048	0.00643301	up
Nudt5	27.7914	12.2247	2.27337	0.00368631	0.0137464	up
Nufip1	16.4781	8.16433	2.0183	0.00228814	0.0110769	up
Nufip2	161.943	21.9382	7.38179	0.000260033	0.00594386	up
Nupr1	147.243	18.1594	8.10835	0.000954335	0.00838935	up
Oaz1	749.043	330.614	2.26561	0.00092499	0.00836646	up
Ogn	354.572	111.789	3.17181	0.00444117	0.0149885	up
Ophn1	22.2861	6.13658	3.63168	0.000152575	0.00522481	up
Ormdl2	17.9159	7.61501	2.35271	0.00602182	0.0173939	up
Ost4	294.997	15.901	18.5521	5.81507e-05	0.00422439	up
Ostf1	119.357	49.1593	2.42797	0.000532113	0.00716854	up
P2ry12	2.87562	1.35769	2.11802	0.00464649	0.0152946	up
P4ha3	29.1914	7.70949	3.78642	0.0060443	0.0174313	up
Pafah1b1	149.589	50.3848	2.96894	0.00100844	0.00852948	up
Pag1	6.77285	2.02111	3.35105	0.00166068	0.00991444	up
Pak2	98.8306	46.8493	2.10954	0.00151851	0.00963485	up
Pappa	31.821	1.71486	18.556	8.15695e-05	0.00475256	up
Paqr5	9.21335	2.15676	4.27185	7.78502e-05	0.00467835	up
Parp8	20.3185	8.77604	2.31523	0.00789617	0.0199323	up
Pbdc1	59.4232	27.8158	2.13631	0.00339409	0.0132014	up
Pbrm1	138.333	31.2134	4.43183	0.000579597	0.00729683	up
Pbx1	551.079	245.568	2.2441	0.00267839	0.0118669	up
Pcbd2	38.9533	6.98313	5.57821	0.00350706	0.013418	up
Pcbp2	288.319	105.804	2.72502	7.65927e-05	0.0046523	up
Pcdh19	12.1646	3.12399	3.89394	0.00187509	0.0103621	up
Pcdh7	77.3959	24.4847	3.16099	0.00101473	0.00852948	up
Pcf11	78.6824	16.8012	4.68314	9.07344e-05	0.00482153	up
Pcmtd1	89.92	29.1664	3.083	0.000137311	0.00517739	up
Pdap1	114.684	56.0663	2.04552	0.00069332	0.00766854	up
Pdcd10	61.7502	27.3908	2.25442	0.00125167	0.00912695	up
Pdcl3	56.1314	27.3949	2.04897	0.00189365	0.0103947	up
Pde10a	50.2477	14.6315	3.43421	0.00460283	0.0152255	up
Pde12	19.8267	5.65927	3.5034	0.00145306	0.0095304	up
Pde3a	89.22	13.6742	6.5247	0.000673227	0.00762328	up
Pdlim2	61.8637	25.8539	2.39282	0.0029356	0.01235	up
Pdpn	48.9802	18.6501	2.62626	0.0137032	0.0272306	up
Pdzd2	16.2511	6.97398	2.33024	0.0116351	0.0246307	up
Peg3	35.3777	6.14794	5.7544	0.000486388	0.00694714	up
Peli1	75.5797	31.3159	2.41346	0.00121965	0.00902273	up
Peli2	62.1475	28.953	2.1465	2.07609e-05	0.00317725	up
Pex7	19.8456	4.87099	4.07424	0.000627929	0.00747801	up
Pf4	84.3201	16.6831	5.05423	0.00413434	0.0144544	up
Pfdn2	99.0955	30.4125	3.25838	0.00291949	0.0123192	up
Pfdn5	468.594	168.556	2.78005	0.0011241	0.00881724	up
Pgap1	6.6215	2.4144	2.7425	0.000490659	0.00697867	up
Pgm2l1	11.1998	3.15593	3.54881	0.00164098	0.00986785	up
Phactr2	31.367	8.72597	3.59467	2.605e-05	0.00336092	up
Phf20l1	63.9826	19.6742	3.25211	0.0016056	0.0098316	up
Phf3	82.7309	25.2414	3.27759	0.00116624	0.00889359	up
Phip	108.574	14.7793	7.34635	0.000272715	0.00598658	up
Phlda1	167.165	10.2678	16.2805	3.5246e-05	0.00379345	up
Pi16	134.625	15.3205	8.7872	3.89984e-05	0.00381666	up
Pid1	103.995	26.141	3.97824	0.000307386	0.00622253	up
Piezo2	18.1051	7.90511	2.2903	0.00228446	0.0110684	up
Pik3r1	163.854	80.4461	2.03682	0.000528257	0.00716643	up
Pim1	304.57	15.2209	20.01	6.30986e-06	0.00280248	up
Pin1	47.4289	23.0006	2.06207	0.00132258	0.00931321	up
Pitpnc1	33.5616	12.4704	2.69129	0.000759962	0.00781652	up
Pkn1	25.6914	10.7394	2.39225	0.00198036	0.0105788	up
Pkn2	96.8442	28.6202	3.38377	0.000878075	0.00820439	up
Pla1a	294.562	39.0201	7.54899	0.000434469	0.0068021	up
Plaur	22.2293	7.41228	2.99899	0.00304605	0.0125343	up
Plcb1	21.1888	6.13078	3.45613	0.00151706	0.00963189	up
Plcl1	12.7133	3.68382	3.45111	6.69579e-05	0.00446827	up
Plek	39.275	11.1325	3.52796	0.00272208	0.0119433	up
Plekha5	70.4339	33.0362	2.13202	0.000440932	0.0068021	up
Plk2	116.538	43.3223	2.69003	0.0138183	0.0273231	up
Plpp3	632.902	192.786	3.28293	0.000116207	0.004978	up
Plscr4	33.8264	9.50829	3.55757	2.24788e-05	0.00325344	up
Plxdc2	77.131	9.14156	8.4374	7.88214e-05	0.00471204	up
Plxna4	7.18906	2.02242	3.55469	0.0016287	0.0098506	up
Pmepa1	147.073	19.3931	7.58376	0.000668479	0.00762328	up
Polg2	21.7942	10.6776	2.04111	0.00112142	0.00881623	up
Polr2j	86.8173	18.4328	4.70995	0.000297969	0.00608975	up
Polr2k	67.8042	24.9938	2.71284	0.00689367	0.0186573	up
Postn	948.785	354.352	2.67752	0.00928637	0.0217075	up
Pou2f1	19.5996	3.55831	5.50813	9.52132e-06	0.00280248	up
Pparg	4.19992	1.87651	2.23816	0.015709	0.0295926	up
Ppib	959.323	49.4544	19.3981	1.12314e-05	0.00280248	up
Ppm1a	64.7015	31.9801	2.02318	0.00162169	0.00984801	up
Ppp1r2	144.5	47.3267	3.05324	0.00143542	0.00948519	up
Ppp1r7	24.9725	8.88736	2.80989	0.000110885	0.00497366	up
Ppp2ca	168.735	66.6672	2.531	0.001231	0.0090543	up
Ppp2r2a	73.65	35.3156	2.08548	0.00298597	0.0124455	up
Ppp2r2d	49.5477	18.5172	2.67577	0.00115822	0.0088686	up
Ppp2r3a	33.6183	11.1893	3.00452	0.00235173	0.0111891	up
Ppp4r2	79.6661	32.4334	2.4563	0.00135179	0.00934832	up
Prdx1	635.267	274.417	2.31497	0.000670956	0.00762328	up
Prex2	17.4051	5.9682	2.91631	0.00412802	0.01445	up
Prkag1	28.6238	9.92076	2.88524	0.000613986	0.00747801	up
Prkca	24.2725	8.13646	2.98318	0.00338735	0.0131886	up
Prkce	23.3834	11.4496	2.04228	0.00783562	0.0198767	up
Prkcq	5.01342	1.61096	3.11208	0.00256468	0.0116445	up
Prlr	133.376	5.60542	23.7941	2.35681e-05	0.00325344	up
Prpf40a	91.1497	24.6494	3.69784	0.00149954	0.00960476	up
Prpf4b	89.1254	27.8121	3.20456	0.0015248	0.00965103	up
Prrc2c	279.862	41.9638	6.66915	0.000180821	0.00554457	up
Prrx1	104.506	39.8544	2.6222	0.00138015	0.0093858	up
Prss23	366.074	23.8477	15.3505	5.36063e-05	0.00418567	up
Prss28	268.909	10.0075	26.8706	0.000212381	0.00562448	up
Prtg	4.88099	1.18896	4.10528	0.00021365	0.00562448	up
Psma2	134.189	57.9144	2.31703	0.000513204	0.00710562	up
Psma3	205.323	86.3273	2.37843	0.000894075	0.00824278	up
Ptafr	19.4483	5.17683	3.75679	0.0025071	0.0115152	up
Ptbp3	101.025	40.5161	2.49346	0.00258245	0.01165	up
Pten	120.757	35.6094	3.39116	0.000237272	0.00576993	up
Ptgir	8.98632	3.90917	2.29878	0.0129531	0.0263344	up
Ptpn18	91.2064	5.36754	16.9922	0.00010645	0.004925	up
Ptpn22	11.7863	4.89643	2.40712	0.0152306	0.0290227	up
Ptpra	65.5718	31.8049	2.06169	0.00181902	0.0102574	up
Ptprc	86.8741	17.8315	4.87195	0.000889499	0.00822978	up
Ptpre	17.4997	2.62081	6.67721	0.000112193	0.004978	up
Ptrhd1	21.0942	2.28301	9.23967	2.05528e-05	0.00317725	up
Pts	26.1076	10.4086	2.50827	0.00134307	0.00934088	up
Ptx3	23.0239	7.21477	3.19122	0.00344042	0.013296	up
Pum1	93.9686	45.3075	2.07402	8.86255e-05	0.00478139	up
Pura	122.725	16.0207	7.6604	0.000177887	0.0054949	up
Purb	171.156	46.2535	3.70039	0.00122984	0.0090543	up
Pycard	59.1584	10.8556	5.44957	0.00029906	0.00608975	up
Pyroxd1	8.07823	3.00107	2.69179	0.00229847	0.0110874	up
Qk	147.073	47.501	3.09621	0.00199817	0.0106131	up
Qpct	53.7288	17.6041	3.05206	0.00185328	0.0103062	up
Qser1	30.1373	14.0485	2.14523	0.00871994	0.0209698	up
Rab11b	83.0336	32.0911	2.58743	0.000323429	0.00633987	up
Rab11fip1	10.0836	3.55135	2.83937	0.00828827	0.0204296	up
Rab11fip2	54.5233	14.332	3.80432	0.000111363	0.00497366	up
Rab21	78.758	36.1414	2.17916	0.00021288	0.00562448	up
Rab24	43.456	9.83902	4.41669	0.000317676	0.00632739	up
Rab30	15.2862	4.49009	3.40444	0.000321049	0.00633987	up
Rab7b	32.4454	13.301	2.43931	0.00730393	0.0191447	up
Rac2	49.7748	23.0137	2.16283	0.00339672	0.0132071	up
Rack1	1663.98	628.497	2.64756	0.000402514	0.00674226	up
Rad50	34.7723	12.9328	2.6887	0.00147695	0.00957005	up
Ralbp1	119.414	56.5437	2.11189	0.00666011	0.0183441	up
Ralgapa2	8.05931	3.11414	2.58797	0.00258853	0.01165	up
Rap1a	137.197	66.0615	2.07682	0.00487442	0.0156237	up
Rap2b	30.0049	3.83073	7.83268	4.39723e-05	0.00391251	up
Rapgef5	18.3321	8.50214	2.15618	0.00910839	0.0215027	up
Rapgef6	50.8153	11.8144	4.30112	0.000930751	0.00838675	up
Raph1	57.2854	8.73337	6.55937	0.000204274	0.00562448	up
Rarres2	444.208	42.888	10.3574	4.47662e-05	0.00395251	up
Rasa1	58.2503	28.5281	2.04186	0.0051402	0.0160532	up
Rasa2	27.1292	8.02274	3.38154	0.00476815	0.0154427	up
Rasal2	21.0942	7.99007	2.64005	0.0049041	0.0156496	up
Rasgef1b	15.7213	4.82367	3.2592	0.00505091	0.015879	up
Rassf1	68.5798	18.3942	3.72835	0.000119033	0.00498082	up
Rassf4	16.5538	8.24875	2.00682	0.0217709	0.0368346	up
Rbm27	37.1182	13.9532	2.66019	0.00215238	0.0108165	up
Rbm3	226.569	83.5047	2.71325	0.00051599	0.007127	up
Rbm46	12.5241	5.37042	2.33205	0.0170886	0.0312978	up
Rbms1	166.616	41.1979	4.04428	0.00128477	0.00922863	up
Rbms3	101.252	22.0519	4.59155	0.000602424	0.0074221	up
Rbp1	213.874	35.6466	5.99986	3.1052e-05	0.0036509	up
Rbpms	401.66	120.803	3.32491	0.000674791	0.00762328	up
Rbx1	186.045	85.3366	2.18013	0.000284257	0.00608975	up
Rc3h1	56.5098	13.2747	4.25696	0.000337142	0.00643301	up
Rc3h2	39.1236	11.716	3.33934	0.00150279	0.00960834	up
Rcor3	24.5752	8.8242	2.78498	0.00115443	0.00885774	up
Reep5	153.77	68.3827	2.24867	0.000398924	0.00674226	up
Rel	48.4126	5.29138	9.14934	0.000100811	0.004925	up
Reln	21.0564	2.71063	7.76806	0.000124083	0.00503259	up
Reps2	18.8997	8.10388	2.33217	0.00195222	0.0105611	up
Rest	53.6531	19.0416	2.81767	0.00134813	0.00934832	up
Retnla	82.5039	10.5156	7.84585	0.0113764	0.0243026	up
Rev3l	167.637	39.1795	4.2787	0.000725936	0.0077294	up
Rfx7	26.5617	6.81837	3.8956	0.000296864	0.00608975	up
Rgs1	59.2719	9.81365	6.03974	0.000107223	0.004925	up
Rgs10	65.6853	24.5778	2.67255	0.00352472	0.0134461	up
Rgs16	19.2591	5.51884	3.4897	0.00146091	0.00954371	up
Rhobtb3	35.2264	17.1183	2.05782	0.00708844	0.0189218	up
Rictor	36.2102	9.70581	3.73077	0.000536605	0.00719671	up
Rlim	63.1313	24.9745	2.52783	0.00440168	0.0149032	up
Rnaset2a	99.209	26.499	3.74388	0.00891809	0.0212457	up
Rnd3	85.1336	40.2131	2.11706	0.0262736	0.0420774	up
Rnf122	30.2697	10.0302	3.01786	0.000281759	0.00608975	up
Rnf146	26.7887	6.28504	4.26229	0.000119215	0.00498082	up
Rnf150	37.5155	11.0628	3.39113	8.79445e-06	0.00280248	up
Rnf217	17.5564	5.98201	2.93487	0.000270761	0.00598658	up
Rnf26	17.8591	6.11756	2.91932	0.00100089	0.00851871	up
Rnmt	26.7698	12.9559	2.06622	0.00493466	0.0157011	up
Rnpc3	16.2132	6.88258	2.35569	0.00260219	0.0116717	up
Robo2	54.145	17.7969	3.04238	0.00125391	0.00913225	up
Rock1	111.733	24.106	4.63508	0.000631796	0.00747801	up
Rock2	154.905	36.7829	4.21134	0.00297559	0.0124331	up
Rora	71.9095	34.395	2.0907	0.0112163	0.0240966	up
Rorb	39.5209	4.79188	8.24747	6.20542e-05	0.00431672	up
Rp9	92.2091	41.3452	2.23022	0.00542828	0.0164809	up
Rpl10-ps3	68.1069	7.77505	8.75967	0.000889796	0.00822978	up
Rpl15	2456.39	633.096	3.87996	0.000881152	0.00820439	up
Rpl18	2326.64	499.104	4.66164	0.0012976	0.00926234	up
Rpl21	1957.71	369.56	5.29742	1.07073e-05	0.00280248	up
Rpl22l1	1200.82	47.2112	25.435	0.000105713	0.004925	up
Rpl23	4817.31	1325.71	3.63375	0.00253198	0.0115647	up
Rpl23a	1163.76	55.548	20.9505	0.00018661	0.00558111	up
Rpl27a	3194.86	1037.53	3.07929	0.000422069	0.00677554	up
Rpl28	3377.38	1066.46	3.16691	0.00178374	0.0101809	up
Rpl30	2600.51	479.261	5.42608	0.00219611	0.0108903	up
Rpl34	2517.65	626.098	4.02117	0.00133662	0.00934088	up
Rpl35	1550.77	157.507	9.84572	0.00149088	0.00959234	up
Rpl35a	2170.41	195.262	11.1154	0.000296586	0.00608975	up
Rpl37	2438	832.81	2.92744	0.00417333	0.0145056	up
Rpl39	3465.3	1400.02	2.47517	0.000733022	0.00775449	up
Rpl9-ps6	11.0295	4.29961	2.56524	0.00107385	0.00863749	up
Rplp2	1941.86	902.726	2.15111	0.00657905	0.0182358	up
Rprd2	27.9995	13.9444	2.00794	0.00308218	0.0126437	up
Rps10	3282.43	1358.94	2.41544	0.00299597	0.0124477	up
Rps11	2709.39	300.856	9.0056	0.00053127	0.00716854	up
Rps15a	3572.28	214.742	16.6352	4.49618e-07	0.00086012	up
Rps16	3453.17	1191.68	2.89772	0.00286933	0.0121996	up
Rps19	3332.7	1566.19	2.1279	0.00741397	0.0193009	up
Rps2	2998.42	746.497	4.01666	0.00196036	0.0105611	up
Rps20	4023.6	449.168	8.95791	3.99497e-05	0.00381666	up
Rps27rt	85.3417	9.83167	8.68028	0.000316385	0.00632048	up
Rps29	3349.8	1212.61	2.76247	0.00849806	0.0207041	up
Rps3	2564.77	1255.67	2.04255	0.00363506	0.0136618	up
Rps6kb1	64.3988	17.3912	3.70295	0.000440653	0.0068021	up
Rps8	6025.4	2382.04	2.52952	0.00147939	0.00957005	up
Rpsa	3598.99	1439.38	2.50039	0.0136058	0.0271389	up
Rrad	20.7726	7.81542	2.6579	0.000494073	0.00698396	up
Rrm2b	19.978	8.92731	2.23785	0.00211572	0.0107674	up
Rsad2	12.2025	3.66635	3.32824	0.016869	0.0309994	up
Rsbn1	34.9048	10.6771	3.26912	0.00119424	0.00894584	up
Rsbn1l	53.4639	8.29488	6.44541	0.000121646	0.00501746	up
Rtf1	89.9957	26.7279	3.36711	0.000649504	0.00752637	up
Runx1	51.3261	4.11166	12.4831	0.000184954	0.00557192	up
Runx3	18.0105	2.7127	6.63932	7.58774e-05	0.0046523	up
Rwdd1	108.29	45.0881	2.40174	0.00419486	0.0145351	up
Rybp	45.7073	20.0173	2.28339	0.00629069	0.0178309	up
S100a13	173.54	39.8247	4.3576	0.000138041	0.00517739	up
Samd9l	50.9288	24.4197	2.08556	0.00899477	0.0213442	up
Samsn1	17.5186	2.30892	7.58734	0.000497666	0.00699168	up
Sap18	120.663	31.2039	3.86692	6.86054e-05	0.00451579	up
Sash1	88.5389	24.1381	3.66801	0.000134153	0.00517739	up
Sass6	6.05394	2.36627	2.55843	0.00765608	0.0197165	up
Saysd1	24.2914	8.48931	2.86142	0.0017941	0.0102096	up
Sbno1	97.7712	16.5929	5.89234	0.000130817	0.00517739	up
Scaf11	113.02	48.5454	2.32812	0.0019784	0.0105783	up
Scai	17.3862	5.80536	2.99485	0.00228315	0.0110684	up
Scand1	238.809	75.8549	3.14824	0.00167197	0.00991444	up
Scaper	15.2673	6.29126	2.42675	0.000381848	0.0066593	up
Sclt1	15.1538	6.48929	2.3352	0.000370973	0.0066593	up
Scn7a	40.1452	4.66725	8.60146	0.000611715	0.00747801	up
Sco2	14.2268	5.9408	2.39476	0.0135306	0.0270377	up
Sdc4	234.59	76.023	3.08578	0.000115584	0.004978	up
Sde2	66.4231	30.538	2.1751	0.00416374	0.0144944	up
Sdhaf3	8.87281	2.13836	4.14936	8.30982e-05	0.004769	up
Sec24a	48.6397	10.9997	4.42192	0.000942039	0.00838935	up
Sec61g	508.229	59.4887	8.54328	3.09767e-05	0.0036509	up
Sec62	225.793	61.2605	3.68579	0.000746499	0.00779335	up
Sec63	79.6283	37.9703	2.09712	0.00532465	0.0163238	up
Selenom	380.585	136.034	2.79771	0.000258372	0.00594308	up
Selp	22.305	8.04084	2.77396	0.00458047	0.0151862	up
Sem1	373.301	108.29	3.44723	0.00156343	0.00972629	up
Sema5a	161.205	53.9837	2.98618	0.000604896	0.00743055	up
Sema6a	35.775	12.9392	2.76485	0.00103601	0.00855493	up
Senp2	55.3557	22.1299	2.5014	0.00167616	0.00992215	up
Serf1	49.8126	17.4648	2.85217	0.00158016	0.009782	up
Serf2	1154.39	111.053	10.395	3.71464e-05	0.00380858	up
Serpinb8	9.49712	3.0584	3.10526	0.0110687	0.0239406	up
Sertad1	115.006	29.7279	3.86862	0.000201982	0.00562448	up
Setbp1	30.7048	9.86069	3.11386	0.00069318	0.00766854	up
Setd2	62.3556	25.8808	2.40934	0.000929702	0.00838675	up
Sf3b1	254.247	106.051	2.39741	0.00213408	0.0107717	up
Sf3b5	110.598	29.6161	3.73439	0.000171812	0.00547828	up
Sfr1	249.877	88.0019	2.83944	0.000605294	0.00743055	up
Sfrp1	158.689	40.6844	3.90049	0.00227842	0.0110625	up
Sh3bgrl3	248.495	85.0405	2.92208	0.000910751	0.0083362	up
Sh3glb1	205.38	98.5831	2.08332	0.00834047	0.0204993	up
Sh3kbp1	44.1181	16.591	2.65916	0.00104065	0.00856395	up
Sirt1	33.8832	12.8072	2.64564	0.00257648	0.01165	up
Skil	87.2335	13.6144	6.40745	0.000674679	0.00762328	up
Slamf7	8.04039	1.68301	4.77739	0.000340057	0.00643354	up
Slc16a10	7.6431	3.60992	2.11725	0.00341325	0.0132342	up
Slc38a2	359.661	111.064	3.23833	0.00301321	0.0124851	up
Slc38a9	18.578	3.83923	4.839	6.77764e-05	0.00449675	up
Slc40a1	19.6753	7.61449	2.58393	0.00242808	0.0113707	up
Slc4a4	38.9912	13.3552	2.91954	0.00380501	0.0138987	up
Slc5a3	65.288	5.1015	12.7978	0.000182864	0.00555267	up
Slk	78.5688	37.0879	2.11845	0.00771274	0.0197775	up
Sltm	61.4475	29.3569	2.09312	0.000520868	0.00713066	up
Smad7	150.649	12.957	11.6268	2.35535e-05	0.00325344	up
Smap1	92.3226	23.125	3.99233	0.000625643	0.00747801	up
Smarca5	135.627	35.6776	3.80147	0.00102329	0.00852948	up
Smc3	83.8471	32.9245	2.54665	0.00056448	0.00722852	up
Smc5	37.0236	17.4751	2.11865	0.00629828	0.0178322	up
Smc6	89.3335	24.1548	3.69837	0.00135925	0.00937027	up
Smg1	49.7369	24.6823	2.01508	0.00775564	0.019821	up
Smim1	34.7156	15.2348	2.2787	0.00265808	0.01183	up
Smim14	125.922	39.5154	3.18665	0.000243327	0.00585781	up
Smim4	25.4833	6.51626	3.91073	0.00491033	0.0156496	up
Smyd3	7.30257	2.76446	2.64159	0.00219394	0.0108903	up
Snapc1	10.0647	3.83961	2.62127	0.00132476	0.00931713	up
Snapc5	48.5072	21.176	2.29067	0.0108457	0.0236239	up
Snrpd3	76.9797	38.1452	2.01807	0.00297271	0.0124256	up
Sntb2	129.006	27.2004	4.74279	0.000589933	0.00738413	up
Snu13	159.692	78.1098	2.04445	0.000903379	0.00830183	up
Snx16	10.3106	4.02338	2.56268	0.00426511	0.0146626	up
Sobp	22.6455	8.35375	2.71082	0.000841864	0.00812323	up
Socs1	42.0749	11.8469	3.55154	0.000933136	0.00838935	up
Socs2	142.343	26.5843	5.35441	2.37207e-05	0.00325344	up
Socs3	212.853	49.0759	4.33722	0.000594517	0.00740143	up
Sod2	65.288	25.0957	2.60156	5.08501e-05	0.00417175	up
Son	269.363	78.8605	3.41568	0.00154844	0.00968828	up
Sowahc	22.6455	6.6783	3.39091	0.000291271	0.00608975	up
Sox4	336.334	104.479	3.21916	5.60395e-05	0.00419306	up
Sox5	46.1046	5.07824	9.07885	3.15503e-06	0.00258668	up
Sox9	20.6969	6.04688	3.42275	0.00340204	0.0132189	up
Sp110	19.8834	5.98916	3.3199	0.0101357	0.0227845	up
Sp4	10.916	3.51436	3.10612	0.00400477	0.0142523	up
Sparc	13146.7	3866.06	3.40055	0.00126525	0.00917987	up
Spcs2	209.088	81.7298	2.55828	0.000181148	0.00554457	up
Spen	40.202	17.4568	2.30294	0.00125855	0.00915031	up
Spink1	240.228	72.6451	3.30687	0.00274624	0.0119744	up
Spon1	294.505	142.999	2.0595	0.0020585	0.0107251	up
Spopl	18.0672	7.56287	2.38894	0.00397351	0.0142037	up
Sppl2a	80.9337	37.1685	2.17748	0.00359648	0.0135847	up
Spred3	9.45929	4.63317	2.04164	0.00117606	0.00889834	up
Spry1	63.188	28.4377	2.22198	0.00416562	0.0144944	up
Spry2	88.8984	23.4912	3.78432	0.000416398	0.00677554	up
Spry4	28.9076	6.85244	4.21858	0.000574814	0.00729029	up
Spsb3	11.2566	4.02545	2.79634	0.00209731	0.0107583	up
Sptbn1	407.26	147.643	2.75842	0.00105203	0.00857972	up
Spty2d1	113.795	19.414	5.86151	0.000520305	0.00713066	up
Sra1	89.1443	44.0009	2.02596	0.000851016	0.00817403	up
Srek1	59.5557	26.243	2.26939	0.000649212	0.00752637	up
Srgap1	25.559	4.92982	5.18457	0.000644488	0.00751772	up
Srgap2	39.6344	14.5141	2.73076	0.00180982	0.0102446	up
Sri	127.606	61.8895	2.06183	0.000112779	0.004978	up
Srpk2	61.5421	21.2805	2.89195	3.08767e-05	0.0036509	up
Ssbp1	53.2179	12.5011	4.25706	0.000105661	0.004925	up
Ssbp2	45.7829	15.1408	3.02382	0.000152742	0.00522481	up
Ssr1	139.014	48.2848	2.87904	0.00228441	0.0110684	up
St3gal6	26.7887	12.1313	2.20823	0.00123922	0.00907704	up
St8sia4	27.2427	6.6868	4.07411	0.00122838	0.00904965	up
Stambp	16.8186	4.85228	3.46612	0.000271294	0.00598658	up
Stard9	19.1834	7.86399	2.4394	8.87293e-05	0.00478139	up
Stc1	10.4241	2.42486	4.29885	0.000984751	0.00848571	up
Stk17b	49.5667	19.3857	2.55686	0.00274941	0.0119744	up
Stmn2	19.3726	4.25157	4.55657	0.000748916	0.00779335	up
Stub1	104.885	41.0855	2.55284	0.00451721	0.0151122	up
Stx8	36.3615	8.32436	4.36808	0.000293279	0.00608975	up
Stxbp5	19.6564	8.77611	2.23976	0.00183753	0.0102783	up
Stxbp6	13.716	6.15455	2.22859	0.00611087	0.0175157	up
Sub1	220.78	44.872	4.92021	0.000153403	0.00522481	up
Sugt1	73.1392	17.7957	4.10994	2.58795e-05	0.00336092	up
Supt16	69.1474	31.6565	2.1843	0.00289675	0.0122609	up
Svep1	152.086	25.7401	5.90854	0.000248591	0.00586107	up
Swt1	54.7125	11.8305	4.62471	0.000409704	0.00674689	up
Syncrip	122.082	39.5447	3.08718	0.00278259	0.0120282	up
Syne1	34.0156	7.67486	4.43208	0.00115155	0.00885774	up
Synj1	24.159	9.10918	2.65216	0.00846474	0.0206384	up
Sypl	87.4227	36.1222	2.4202	0.0013957	0.00940686	up
Taf1	39.8993	16.6746	2.39281	0.00276511	0.0120094	up
Taf10	111.62	26.0182	4.29006	0.00075871	0.00781652	up
Taf3	29.1914	7.35098	3.97109	0.000104458	0.004925	up
Taf4b	8.92957	4.11952	2.16762	0.00519853	0.0161255	up
Taf6l	40.7695	12.9863	3.13942	0.000513925	0.00710702	up
Taf7	25.0104	4.65948	5.36762	0.000997646	0.00851374	up
Tagln	1435.83	7.14295	201.013	9.91562e-07	0.00113811	up
Taok1	86.4579	19.8875	4.34735	0.000706114	0.00767023	up
Taok3	46.2559	19.9015	2.32424	0.000329959	0.006361	up
Tap2	35.6993	16.0423	2.22533	0.00872332	0.0209698	up
Tax1bp1	188.221	88.6549	2.12307	0.00433533	0.0147885	up
Tbc1d12	25.6536	10.935	2.346	0.00316982	0.0128336	up
Tbc1d17	21.5293	9.17612	2.34624	0.00991511	0.0225035	up
Tbc1d32	6.35664	2.66029	2.38946	0.00306824	0.0126001	up
Tbc1d4	32.1805	12.0473	2.67118	6.88502e-05	0.00451579	up
Tbck	19.1645	6.27436	3.05442	0.000722516	0.00772147	up
Tbl1xr1	31.367	14.3466	2.18638	0.000391172	0.00668136	up
Tceal1	16.043	7.85347	2.04279	0.010563	0.0233023	up
Tcf7l2	76.5824	10.7562	7.11986	5.60573e-05	0.00419306	up
Tenm4	38.1966	3.91036	9.76804	0.00015618	0.00527247	up
Tesk1	18.4834	9.15889	2.01809	0.000322262	0.00633987	up
Tet2	28.2265	6.65273	4.24285	0.000441112	0.0068021	up
Tex9	7.28365	3.49573	2.08359	0.0117071	0.0247019	up
Tgfb2	119.187	21.297	5.59644	0.000755817	0.00780852	up
Tgfbr2	352.604	129.474	2.72336	0.00544846	0.0165094	up
Tgoln1	119.376	52.6575	2.26703	0.00181416	0.0102574	up
Thap2	24.3482	9.91934	2.45462	0.0031436	0.012773	up
Thbs2	66.7258	12.6733	5.26506	0.000855589	0.00818315	up
Thoc7	78.9661	34.0163	2.32142	0.00221953	0.0109244	up
Tigd2	30.7616	9.702	3.17065	0.00112565	0.00881724	up
Timm10b	92.1335	20.018	4.60254	0.000326215	0.00633987	up
Timm17a	55.9422	10.443	5.35692	5.95657e-05	0.00426708	up
Timm8a1	23.0996	10.7731	2.1442	0.00666441	0.0183441	up
Timp1	150.138	58.5223	2.56548	0.00470986	0.0153783	up
Timp2	1044.27	355.392	2.93835	0.00106473	0.00861239	up
Timp3	204.585	62.0968	3.29462	0.00560054	0.0167709	up
Tiparp	197.813	33.7217	5.86603	1.07132e-05	0.00280248	up
Tiprl	47.6748	20.0332	2.37979	0.00169068	0.00996183	up
Tle4	24.8023	11.8073	2.10058	0.000848201	0.00815381	up
Tm4sf1	201.067	86.7442	2.31793	0.00284504	0.0121531	up
Tm6sf1	25.0482	12.4782	2.00736	0.00512793	0.0160259	up
Tm9sf3	175.735	80.6636	2.17861	0.00202939	0.0106679	up
Tmcc1	38.1777	10.8484	3.51919	0.000414504	0.00677554	up
Tmed2	293.03	106.367	2.75489	0.00181008	0.0102446	up
Tmem140	14.2078	1.78351	7.96622	6.26358e-05	0.00433093	up
Tmem167	179.991	18.083	9.95364	0.000126934	0.00509421	up
Tmem213	50.0396	6.8755	7.27796	0.00182029	0.0102574	up
Tmem230	31.8021	15.7191	2.02315	0.00264642	0.0118101	up
Tmem245	29.3427	7.22802	4.05958	0.00109135	0.00871965	up
Tmem33	46.7667	22.8306	2.04842	0.0061606	0.0175855	up
Tmem5	45.5559	11.6383	3.9143	0.000859098	0.00819602	up
Tmem57	39.2939	19.5621	2.00867	1.3789e-05	0.00281588	up
Tmf1	51.591	14.9501	3.45087	0.000625846	0.00747801	up
Tmod1	6.01611	2.07542	2.89875	9.32627e-06	0.00280248	up
Tmx4	39.3128	13.9046	2.82732	0.00232834	0.0111399	up
Tnfaip3	34.0156	4.16238	8.17214	0.000253093	0.00586137	up
Tnfaip6	83.4877	22.2596	3.75063	0.000884032	0.00822167	up
Tnfsf9	33.8075	2.66007	12.7092	8.86415e-05	0.00478139	up
Tnrc6b	95.501	12.2483	7.7971	0.000106758	0.004925	up
Tnrc6c	91.7172	13.9395	6.57965	4.32923e-05	0.00389871	up
Tnxb	200.991	81.7217	2.45946	0.00454077	0.0151464	up
Tob2	143.327	28.3559	5.05457	0.000104632	0.004925	up
Tomm20	170.305	44.4209	3.8339	1.37274e-05	0.00281588	up
Tomm40l	6.48907	3.22454	2.0124	0.0152773	0.0290801	up
Tomm7	220.874	63.3205	3.4882	0.00471992	0.0153863	up
Top1	275.587	73.7335	3.73761	0.000507937	0.00707483	up
Top2b	92.0767	36.3155	2.53547	0.00184077	0.0102865	up
Topors	120.738	28.3697	4.25589	0.000265752	0.00597904	up
Tor1aip1	81.4066	30.7416	2.6481	0.00138867	0.00940036	up
Tpbg	28.0373	7.59166	3.69317	9.62429e-05	0.00490967	up
Tpd52	39.5777	17.9623	2.20338	0.00078767	0.00793755	up
Tpr	163.286	38.9865	4.18827	0.000557657	0.00721254	up
Tra2b	202.467	81.3477	2.4889	0.00316586	0.0128266	up
Trib1	77.1689	19.3307	3.99203	0.0019301	0.0105086	up
Tril	27.2995	8.17875	3.33786	0.000150954	0.00522481	up
Trim30a	32.9183	13.5823	2.42361	0.0195255	0.0342326	up
Trim33	30.9886	11.9726	2.5883	0.00408629	0.0143696	up
Trip11	84.0363	15.4041	5.45545	0.000545788	0.00720028	up
Trove2	47.8451	13.3608	3.58101	0.00199049	0.0106067	up
Trpm7	58.7043	28.1249	2.08727	0.00784807	0.0198854	up
Trps1	78.8148	16.2634	4.84614	0.000452656	0.00680538	up
Tsc22d2	102.179	12.7348	8.02363	1.05288e-05	0.00280248	up
Tshz2	297.646	80.885	3.67987	7.43313e-05	0.00461175	up
Tsn	109.974	28.6123	3.84358	0.000299201	0.00608975	up
Ttbk2	13.7727	5.58139	2.46761	0.00378549	0.0138579	up
Ttc14	43.3046	12.538	3.45387	0.00126043	0.00915645	up
Ttc28	78.1148	18.415	4.24192	0.00110159	0.0087593	up
Ttc3	122.592	36.8968	3.32258	0.00210541	0.0107616	up
Ttc39b	16.497	6.98346	2.3623	0.00782662	0.0198759	up
Ttc9	4.19992	1.79879	2.33485	0.0112928	0.0242051	up
Twist1	74.3122	31.1322	2.38698	0.00149754	0.00960268	up
Txk	15.1916	1.93212	7.86265	0.000986225	0.00849	up
Txnl4a	55.1476	13.6524	4.03941	0.000134872	0.00517739	up
Tyrobp	254.171	70.8197	3.58899	0.00101699	0.00852948	up
U2surp	80.7066	19.5384	4.13066	0.000993818	0.00851272	up
Uba52	473.532	6.85895	69.0386	8.9166e-06	0.00280248	up
Uba6	23.0617	10.1205	2.27871	0.00979126	0.0223605	up
Ubash3b	19.0321	4.58864	4.14765	0.000242052	0.00584899	up
Ubb	2222.06	680.519	3.26525	0.00272517	0.0119433	up
Ubc	1112.26	49.0941	22.6557	7.13064e-05	0.00454277	up
Ube2e1	55.0341	22.2617	2.47215	0.00212895	0.0107717	up
Ube2k	83.2985	27.1182	3.07169	0.000219592	0.00568956	up
Ube2v2	44.8559	9.24185	4.85357	0.000235922	0.00575402	up
Ube3a	106.379	47.6425	2.23286	0.00818796	0.0203203	up
Ubl5	202.372	41.1935	4.91271	8.83765e-05	0.00478139	up
Ubn2	69.4501	11.0319	6.2954	4.17654e-05	0.00386599	up
Ubxn6	45.3289	7.08071	6.40175	9.33176e-06	0.00280248	up
Ufl1	45.083	12.5064	3.60478	0.000408106	0.00674226	up
Ufm1	70.623	24.3415	2.90134	0.00170701	0.00998121	up
Usf2	52.7828	23.7649	2.22104	0.00370414	0.0137682	up
Usp15	45.0073	9.72565	4.62769	0.000187998	0.00559025	up
Usp16	54.2396	26.6606	2.03444	0.00568332	0.0168912	up
Usp34	85.6822	21.0245	4.07534	0.000693735	0.00766854	up
Usp37	20.0159	9.67695	2.0684	0.00725546	0.019083	up
Vamp5	40.1074	5.62953	7.12446	0.000670329	0.00762328	up
Vapa	205.248	53.7956	3.81532	0.000408835	0.00674226	up
Vav3	27.2049	10.2364	2.65767	0.00159521	0.0098308	up
Vcam1	28.0562	5.89687	4.75782	0.000596129	0.00740143	up
Vcan	154.243	47.4479	3.25079	0.0052698	0.0162337	up
Vcpip1	38.9723	9.94015	3.92069	0.000251232	0.00586107	up
Vegfc	10.1025	4.97997	2.02863	0.00611086	0.0175157	up
Vegfd	156.57	44.3267	3.53218	0.00108657	0.00870314	up
Vezf1	86.2309	40.071	2.15195	0.000933944	0.00838935	up
Vgll3	60.2557	13.1111	4.59577	0.00275251	0.0119763	up
Vma21	43.4181	17.8251	2.43579	0.00310368	0.0126918	up
Vps13a	23.8185	5.37197	4.43385	0.000531919	0.00716854	up
Vps13b	33.7697	13.683	2.46799	0.00149841	0.00960291	up
Vps13c	37.3453	15.5771	2.39745	0.00119387	0.00894584	up
Vps29	84.3579	35.6642	2.36534	0.000701034	0.00767023	up
Vps36	59.6881	29.6251	2.01478	0.000796962	0.00800309	up
Vps37b	56.3963	11.6189	4.85384	0.000974621	0.0084274	up
Wapl	67.7663	30.2789	2.23807	0.00273251	0.0119527	up
Wbp4	48.1478	18.1335	2.65519	0.000879152	0.00820439	up
Wdr12	20.1294	6.20992	3.24149	0.000748848	0.00779335	up
Wdr44	23.1942	6.4057	3.62086	0.00147319	0.00957005	up
Wdr89	64.7394	2.42573	26.6886	9.28356e-06	0.00280248	up
Wfdc17	235.744	47.2024	4.99433	0.00152326	0.00965103	up
Wsb1	189.053	58.7728	3.21668	0.00102052	0.00852948	up
Wwc2	63.3583	10.9437	5.7895	0.000397707	0.00674226	up
Wwp1	51.5342	24.1678	2.13235	0.000807392	0.00803751	up
Xpo7	27.0157	10.6881	2.52765	0.00084106	0.00812323	up
Xrn1	40.3533	12.1014	3.33461	0.00133505	0.00934088	up
Yae1d1	23.3644	6.29302	3.71275	0.00116287	0.00889237	up
Yod1	16.9321	3.22589	5.24881	0.000361226	0.00662325	up
Ythdc2	13.0349	4.95397	2.6312	0.003677	0.0137295	up
Yy1	117.163	45.2418	2.5897	0.00046485	0.0068883	up
Zbtb1	41.5074	8.78607	4.72422	0.000405441	0.00674226	up
Zbtb10	34.4886	8.66019	3.98242	5.58447e-05	0.00419306	up
Zbtb11	45.6316	9.44693	4.83031	0.000706748	0.00767023	up
Zbtb16	52.9342	26.0667	2.03072	0.00191477	0.0104602	up
Zbtb37	10.1404	2.70708	3.74586	0.0033185	0.0130763	up
Zbtb38	59.4611	12.7611	4.65956	0.000165993	0.00539735	up
Zbtb8os	27.0157	9.91448	2.72488	0.00213313	0.0107717	up
Zc3h12a	12.4106	2.2658	5.47735	0.000192541	0.00562448	up
Zc3h13	64.2475	20.4976	3.13439	0.000216	0.00566039	up
Zcchc6	116.841	30.5873	3.81992	0.000830929	0.0081048	up
Zeb1	91.7929	44.8877	2.04494	0.00684967	0.0186211	up
Zeb2	201.104	19.8106	10.1513	8.41723e-05	0.00478139	up
Zfhx3	107.912	53.8565	2.00369	0.0084191	0.0206	up
Zfp142	17.8213	8.00971	2.22496	0.00925215	0.0216942	up
Zfp148	72.0987	17.14	4.20645	0.000768168	0.00781652	up
Zfp280d	28.2454	11.9979	2.35421	0.0029661	0.0124116	up
Zfp292	75.1257	12.0308	6.24446	0.000105106	0.004925	up
Zfp30	14.416	5.25239	2.74465	0.000389224	0.0066779	up
Zfp318	22.9482	5.93597	3.86596	9.29748e-05	0.00485489	up
Zfp36	292.216	41.2396	7.08581	0.000333412	0.00641023	up
Zfp36l1	892.143	243.641	3.66171	0.000167759	0.00540883	up
Zfp36l2	262.817	86.2027	3.04882	0.000583313	0.00733327	up
Zfp560	31.367	4.64694	6.75003	7.43273e-05	0.00461175	up
Zfp608	28.5481	11.364	2.51217	0.00225973	0.0110303	up
Zfp644	75.1824	19.1169	3.93276	0.000922969	0.00836643	up
Zfp652	41.4317	19.4078	2.1348	0.00302327	0.0125088	up
Zfp704	34.621	15.3974	2.24849	0.000272781	0.00598658	up
Zfp729a	11.8998	4.15274	2.86553	0.00101281	0.00852948	up
Zfp738	7.37824	3.30727	2.23092	0.00296598	0.0124116	up
Zfp800	31.594	6.6573	4.74577	0.00111318	0.00877613	up
Zfp820	6.75393	2.20448	3.06372	0.00191363	0.0104602	up
Zfp91	109.141	51.0223	2.13909	0.000637953	0.00749846	up
Zfp945	25.2752	11.2721	2.24228	0.00162754	0.0098506	up
Zfp994	8.02148	3.58147	2.23971	0.0106756	0.0234157	up
Zfx	36.0399	15.6525	2.3025	0.00542842	0.0164809	up
Zmat1	8.13499	3.8844	2.09427	0.00603482	0.0174171	up
Zmym5	57.2476	16.7986	3.40788	0.000144022	0.00522481	up
Zranb1	47.637	21.4563	2.22019	0.00044023	0.0068021	up
Zrsr1	19.5618	4.67234	4.18672	0.00104747	0.00857972	up
Zxdb	6.47015	2.64137	2.44954	0.00407093	0.014347	up
5330417C22Rik	45.6316	4.0333	11.3137	0.000108049	0.004941	up
Abca8b	3.7648	1.67409	2.24886	0.000944392	0.00838935	up
Abcb1b	80.6499	5.24814	15.3673	2.62101e-05	0.00336092	up
Abhd18	5.41071	2.18971	2.47097	0.00214543	0.0108041	up
Acss3	39.6533	8.84767	4.48178	0.000748229	0.00779335	up
Adam33	16.3835	6.49841	2.52115	0.0147033	0.0284115	up
Adamts2	265.787	90.1972	2.94673	0.00232637	0.0111391	up
Adamts5	91.0551	9.31106	9.77924	4.73358e-05	0.00405532	up
Adgrg3	14.1889	5.60739	2.5304	0.00488717	0.0156384	up
Adm	88.2551	16.1833	5.45347	1.38183e-05	0.00281588	up
Aff2	4.95667	2.41575	2.05181	0.00976241	0.0223163	up
Ahnak2	65.761	10.2914	6.38991	0.00102386	0.00852948	up
Ak5	12.5998	3.52391	3.57551	0.00567911	0.0168912	up
Ankrd44	26.7887	9.56149	2.80173	0.00597289	0.0173211	up
Arhgap17	74.2932	34.0246	2.18351	0.00458453	0.0151917	up
Arid3a	12.8079	5.33578	2.40037	0.00147577	0.00957005	up
Atp8a1	45.9154	21.2862	2.15704	0.000473064	0.00693665	up
Bcat1	39.9182	18.2283	2.1899	0.0003374	0.00643301	up
Bmp6	6.01611	2.66076	2.26105	0.00619974	0.0176447	up
Bnip3	19.5996	9.73115	2.01411	0.00461678	0.0152406	up
Bnip3l	120.152	54.7037	2.19641	0.00012986	0.00516611	up
C3	629.44	182.279	3.45317	0.00314634	0.0127746	up
Ccdc152	11.0674	4.33536	2.55281	0.00670093	0.0183923	up
Cd209f	22.0023	5.13009	4.28887	0.00716839	0.0190092	up
Cd2ap	83.5255	38.5155	2.16862	0.000136488	0.00517739	up
Cd55	142.154	38.9803	3.64682	0.00196111	0.0105611	up
Cd9	415.66	201.963	2.0581	0.00099209	0.00850544	up
Cdc14b	9.79982	4.11846	2.37949	0.00216846	0.010853	up
Chodl	23.5536	10.2105	2.3068	0.000405974	0.00674226	up
Chst15	15.1916	6.13139	2.47768	0.00213658	0.0107797	up
Cited2	112.338	40.1228	2.79987	0.00131545	0.00931321	up
Cldn10	67.5582	25.3604	2.66393	0.015063	0.0288155	up
Clic5	9.32686	2.96993	3.14043	0.0187549	0.0333027	up
Col1a1	6337.23	2659.53	2.38284	0.00712761	0.0189607	up
Colgalt2	3.87831	1.76161	2.20157	0.00236933	0.0112238	up
Crispld2	147.319	69.5447	2.11833	0.00439791	0.014895	up
Ctdspl	49.3775	17.5933	2.80661	0.00175957	0.0101297	up
Ctsl	921.41	231.769	3.97555	7.68753e-05	0.0046523	up
Cyp26b1	6.47015	2.47791	2.61114	0.0121125	0.025238	up
Cys1	11.1241	3.03199	3.66892	0.000915432	0.00835137	up
Depdc7	9.04308	4.36973	2.06948	0.0198496	0.0346559	up
Dnajb9	125.09	41.6252	3.00514	0.00262624	0.0117337	up
Dnajc3	169.283	75.2984	2.24817	0.00913087	0.0215336	up
Dpep1	164.97	27.8868	5.91569	0.00144634	0.00950611	up
Ecm1	228.555	82.2723	2.77804	0.000266167	0.00597904	up
Eif4ebp1	78.8148	35.3639	2.22868	0.001356	0.00935349	up
Eln	411.933	80.1349	5.14049	0.00200473	0.0106257	up
Eps8	49.6045	15.3463	3.23235	0.00167079	0.00991444	up
Eps8l2	4.14317	1.78655	2.31908	0.000436564	0.0068021	up
Etv1	20.8861	5.15677	4.05023	0.000253799	0.00586137	up
Fabp4	74.7473	3.42882	21.7997	0.000151563	0.00522481	up
Fam13a	21.9645	5.15057	4.26447	0.00135178	0.00934832	up
Fam180a	10.4052	3.61543	2.878	0.00771594	0.0197775	up
Fam20a	9.08092	4.4397	2.04539	0.00843525	0.0206219	up
Fam213a	88.7281	32.7963	2.70543	0.00337507	0.0131673	up
Fasl	3.49994	1.67361	2.09125	0.000233281	0.00575402	up
Fbln2	177.248	48.5881	3.64797	0.000805451	0.00803751	up
Fbn1	368.401	170.082	2.16602	0.0173288	0.0315515	up
Fgf10	4.76748	2.14259	2.2251	0.0105094	0.0232518	up
Fmnl2	28.4914	10.1148	2.81681	0.000951724	0.00838935	up
Fmo5	3.95398	1.21729	3.24818	0.00138924	0.00940036	up
Fndc3a	116.368	38.5844	3.01593	0.00182038	0.0102574	up
Fndc3b	158.216	48.2191	3.28119	0.00204241	0.0106801	up
Fosl2	142.797	69.0971	2.06662	0.0152094	0.0290037	up
Frem1	5.0891	2.21531	2.29724	0.00616419	0.017587	up
Fxyd6	95.6901	32.9782	2.90162	0.000863014	0.00819602	up
Gadd45g	477.997	55.3257	8.63969	2.32265e-05	0.00325344	up
Gan	17.8781	6.86276	2.60508	0.00521912	0.0161545	up
Gatm	61.1638	27.3804	2.23385	0.00358848	0.0135712	up
Gch1	13.9808	3.73054	3.74766	0.000206393	0.00562448	up
Gda	58.6665	21.6264	2.71273	0.00701775	0.0188244	up
Ggt5	52.3477	15.4512	3.38794	0.000411027	0.00675898	up
Glmp	73.8581	35.9863	2.0524	0.00573004	0.0169472	up
Gng11	233.228	84.3757	2.76416	0.00266034	0.0118354	up
Gsn	1675.52	480.097	3.48997	0.000685336	0.00766358	up
Guca2b	29.7968	2.86026	10.4175	2.41173e-05	0.00325669	up
Hk2	62.4881	12.5727	4.97014	0.00044155	0.0068021	up
Hlf	9.04308	3.84386	2.3526	0.00322533	0.0128949	up
Hsd11b1	60.2557	4.50354	13.3796	0.000136451	0.00517739	up
Hsd17b7	8.87281	3.9913	2.22304	0.0304267	0.0467332	up
Icos	9.40253	3.25341	2.89005	0.0166443	0.0307539	up
Ier5	169.87	55.9638	3.03535	0.0015573	0.00971368	up
Inmt	25.1995	3.8532	6.53991	0.00356516	0.0135231	up
Irak3	17.6699	8.44504	2.09235	0.00809064	0.0201831	up
Itga2	14.4727	4.4519	3.25091	0.00257882	0.01165	up
Itpkc	13.8673	6.1648	2.24943	0.000983279	0.0084794	up
Kdsr	24.9725	9.24158	2.70219	0.000323234	0.00633987	up
Klf4	621.21	164.519	3.77593	0.00247488	0.0114774	up
Klk1	140.395	1.45964	96.1844	8.22369e-07	0.00113811	up
L1cam	3.02697	1.50199	2.01531	0.0127299	0.0260779	up
Lifr	31.5751	6.80289	4.64142	0.00244851	0.0114198	up
Lpar1	161.527	59.9387	2.69486	0.00146669	0.00957005	up
Lrat	8.19174	2.3437	3.49522	0.00141545	0.00943189	up
Lrp1	251.447	100.592	2.49967	0.00168035	0.00993077	up
Lrrn4cl	11.1052	5.30679	2.09264	0.0216288	0.0366828	up
Lysmd3	57.8908	28.2928	2.04614	0.00554793	0.0166874	up
Maff	49.018	10.3129	4.75307	0.00460427	0.0152255	up
Magi3	16.724	8.22421	2.03351	0.00435642	0.0148333	up
Mcc	26.7509	7.96782	3.35736	0.0111507	0.0240313	up
Mgat4a	15.8538	6.2037	2.55553	0.00567942	0.0168912	up
Mgp	2594.25	1101.37	2.35547	0.00131994	0.00931321	up
Mmp23	211.075	104.007	2.02942	4.34775e-05	0.00389871	up
Mpp5	26.6374	13.2423	2.01154	0.00455298	0.0151497	up
Mtss1	34.1291	13.1203	2.60124	0.00097489	0.0084274	up
Mustn1	30.2319	13.2923	2.27439	0.00104869	0.00857972	up
Mycn	7.49176	2.32347	3.22439	0.00217003	0.010853	up
Nceh1	24.1212	8.6637	2.78417	0.000439807	0.0068021	up
Nedd9	39.0858	13.0487	2.99538	0.00637834	0.0179051	up
Nenf	357.164	171.904	2.07769	0.00857868	0.0207782	up
Nin	28.8697	13.9708	2.06644	0.00568106	0.0168912	up
Nkg7	44.2505	18.7629	2.3584	0.0230331	0.0382818	up
Nmb	20.0537	6.48256	3.09348	8.47742e-06	0.00280248	up
Npc2	509.137	114.354	4.4523	0.000417378	0.00677554	up
Ntrk1	17.6699	3.69753	4.77886	0.000573919	0.00728735	up
Nucb2	87.0065	42.9232	2.02703	0.00160843	0.0098316	up
Olfm2	3.91614	1.93651	2.02227	0.00360705	0.01361	up
Pamr1	59.8205	25.6751	2.3299	0.00685337	0.0186222	up
Papss2	13.9808	5.04483	2.77132	0.00760557	0.0196393	up
Pcolce	527.753	172.207	3.06464	0.00156055	0.00971368	up
Pdgfrl	155.397	39.2374	3.96044	0.00252577	0.0115532	up
Peg10	9.062	3.221	2.81341	0.0135731	0.027099	up
Penk	660.239	270.662	2.43935	0.000815466	0.00805966	up
Pla2r1	20.6023	6.54494	3.14782	0.000638566	0.00749846	up
Plk3	24.4617	5.6978	4.29318	3.83066e-05	0.00381666	up
Plod2	229.766	74.9499	3.06559	0.00732154	0.0191646	up
Plpp1	106.171	46.8632	2.26555	0.00561438	0.016808	up
Ppfibp1	95.4631	35.0535	2.72336	0.000833462	0.00810719	up
Ppfibp2	8.9674	4.26139	2.10434	0.0259098	0.0416109	up
Ppp1r15a	328.445	127.987	2.56623	0.000618678	0.00747801	up
Prelp	120.455	50.5316	2.38375	0.0071036	0.0189297	up
Prss29	652.88	109.259	5.9755	0.00246522	0.0114558	up
Psd3	24.6887	6.26489	3.94081	0.00109339	0.00872739	up
Pxdc1	13.2052	4.98289	2.6501	0.00173876	0.01008	up
Rbp4	28.0941	13.534	2.07581	0.020658	0.0355544	up
Ren1	15.9862	1.69126	9.45225	0.000207519	0.00562448	up
Rnase4	556.944	238.367	2.3365	0.00177162	0.0101547	up
S100a4	86.439	30.8434	2.80251	0.0103349	0.0230263	up
S100a6	2055.94	565.357	3.63653	0.000939772	0.00838935	up
Samd5	11.3133	3.48208	3.24901	0.00529731	0.0162748	up
Sat1	385.031	134.823	2.85583	9.70467e-06	0.00280248	up
Scg5	15.9105	1.98399	8.01945	1.74911e-05	0.00296899	up
Sdc2	71.6636	33.7246	2.12497	0.00596984	0.0173211	up
Serpine1	41.9236	7.11512	5.89218	0.0038	0.0138861	up
Sfn	8.87281	4.14354	2.14136	0.00690108	0.0186597	up
Sgk1	173.918	41.4767	4.19316	0.00188074	0.0103834	up
Sik1	37.175	12.9132	2.87884	0.0213192	0.0363382	up
Slc10a6	23.0807	10.8485	2.12755	0.00206436	0.0107327	up
Slc38a4	12.2782	2.95039	4.16153	0.0037869	0.0138579	up
Slc45a3	13.3754	3.66798	3.64654	0.00203984	0.0106715	up
Slco5a1	6.39448	2.16137	2.95853	0.00330012	0.0130527	up
Spink8	10.689	3.23199	3.30725	0.0248255	0.0403894	up
Srgn	498.069	100.733	4.94445	0.000377913	0.0066593	up
St6galnac3	11.8809	3.55177	3.34506	0.000397044	0.00674152	up
Steap2	8.00256	2.58138	3.10011	0.00303962	0.0125229	up
Stx11	8.36201	3.74922	2.23033	0.00886112	0.0211715	up
Sult5a1	15.0592	5.61689	2.68105	0.0173349	0.0315575	up
Tac2	69.9987	14.3137	4.89031	0.0218082	0.036876	up
Tacc1	220.78	82.6286	2.67195	0.000348339	0.00653627	up
Tchh	8.7593	1.47035	5.95728	0.0015516	0.00970005	up
Tfpi2	29.3427	8.00152	3.66714	0.00131463	0.00931321	up
Tgfbr3	201.086	79.4735	2.53022	0.00111978	0.00880937	up
Thsd4	14.643	5.97676	2.44998	0.0100527	0.0226871	up
Thsd7a	33.921	9.26433	3.66146	0.00147732	0.00957005	up
Tmed3	432.289	172.242	2.50977	0.000701072	0.00767023	up
Tmed6	9.09983	3.27141	2.78163	0.00176198	0.0101297	up
Tmem251	17.0646	6.42727	2.65502	0.000352075	0.00655373	up
Tmem37	37.8939	6.92679	5.47063	0.00106304	0.00861088	up
Tmem41b	27.6211	11.6606	2.36875	0.000330298	0.006361	up
Tmem45a	37.5912	17.6368	2.1314	0.0102186	0.0228634	up
Tmprss4	22.078	4.45691	4.95365	0.000987467	0.00849	up
Tnfaip2	47.1072	16.6106	2.83598	0.0037132	0.0137781	up
Tnfrsf11b	38.6317	7.30993	5.28483	0.000852512	0.00818155	up
Tnfrsf23	14.1133	6.23837	2.26233	0.0116916	0.0246824	up
Tob1	89.5794	30.6458	2.92306	0.00140822	0.00943189	up
Trabd2b	11.4079	4.1201	2.76884	0.0192969	0.0339812	up
Uap1l1	26.5995	9.48935	2.80309	0.0214186	0.036474	up
Ugcg	73.5365	35.236	2.08697	0.00491488	0.0156496	up
Usp53	30.2886	8.28306	3.6567	0.00013245	0.00517739	up
Vdr	3.19724	1.56128	2.04783	0.00855883	0.020756	up
Wipf3	7.09447	2.0191	3.51368	0.000536712	0.00719671	up
Car4	25.5022	7.59014	3.35992	0.000375028	0.0066593	up
Creb3l3	5.10802	1.77448	2.87861	0.00903873	0.0213955	up
Gm2a	112.982	55.9206	2.0204	0.00567721	0.0168912	up
Gpnmb	16.3267	6.51466	2.50615	0.00261236	0.0117078	up
Htra3	288.073	97.0725	2.96761	0.00162822	0.0098506	up
Kazald1	18.7483	7.71483	2.43016	0.0071834	0.0190092	up
Mitf	53.9558	17.1223	3.15119	0.000443873	0.0068021	up
Ror1	11.4647	4.75604	2.41055	0.0101286	0.0227775	up
0610012G03Rik	87.6308	46.1767	1.89773	0.00769453	0.0197668	no
0610037L13Rik	39.2939	26.9156	1.45989	0.00104208	0.00856395	no
1110008F13Rik	103.825	54.349	1.91034	0.000372561	0.0066593	no
1110032A03Rik	14.397	8.20577	1.7545	0.0123503	0.025551	no
1700123O20Rik	41.0344	33.2965	1.23239	0.0463176	0.0643234	no
1810037I17Rik	152.37	77.4427	1.96752	0.0192777	0.0339576	no
2010111I01Rik	42.9262	41.4314	1.03608	0.357058	0.384602	no
2210016L21Rik	37.7236	25.1982	1.49708	0.0210889	0.0360697	no
2610002M06Rik	17.2159	10.2411	1.68106	0.00406526	0.0143366	no
2810474O19Rik	67.6907	83.1128	0.814443	0.0967333	0.118736	no
3110001I22Rik	2.70536	3.74463	0.722463	0.132859	0.156582	no
3830406C13Rik	31.367	18.9873	1.652	0.000340021	0.00643354	no
4930522L14Rik	2.27023	1.77847	1.27651	0.148739	0.173059	no
4931406C07Rik	22.5509	25.0027	0.90194	0.471425	0.497748	no
A130010J15Rik	4.52154	3.7133	1.21766	0.0391415	0.0565328	no
A630001G21Rik	3.17832	3.09972	1.02536	0.811203	0.825004	no
Aasdhppt	25.9563	19.771	1.31284	0.0155628	0.0294186	no
AB124611	6.50799	6.90375	0.942675	0.74121	0.758524	no
Abcb7	10.4998	8.13142	1.29126	0.041323	0.0588542	no
Abcc3	12.1268	10.2436	1.18384	0.0213334	0.0363501	no
Abhd10	9.38361	6.54628	1.43343	0.00306744	0.0126001	no
Abi1	58.9692	55.6051	1.0605	0.174415	0.199814	no
Abracl	188.732	148.357	1.27215	0.0744541	0.0951441	no
Abt1	13.7538	9.16459	1.50075	0.0101966	0.0228452	no
Acap2	65.5907	37.7413	1.7379	0.00963397	0.0221052	no
Acbd5	40.4857	25.5629	1.58377	0.00576518	0.01695	no
Ace	9.47821	13.0506	0.726266	0.0386277	0.0560073	no
Actr10	55.072	28.7594	1.91492	0.00553533	0.0166847	no
Acvr2a	17.9348	9.69314	1.85026	0.000855518	0.00818315	no
Acyp2	31.7832	22.6879	1.40089	0.0237613	0.03918	no
Adam17	50.1342	36.4352	1.37598	0.00540009	0.016445	no
Adamts12	26.2022	16.8393	1.55602	0.0764328	0.0972935	no
Adamts15	22.2293	38.1888	0.58209	0.0481816	0.0663501	no
Adap2	6.14854	8.86689	0.693427	0.0803052	0.101391	no
Adat2	12.9592	11.9656	1.08304	0.257679	0.284061	no
Adcy7	9.91333	13.4812	0.735343	0.104162	0.126663	no
Adcyap1r1	20.3753	13.7811	1.4785	0.175045	0.200456	no
Adgre1	25.1995	17.7602	1.41888	0.135303	0.159028	no
Adgre5	23.0807	20.7168	1.11411	0.504396	0.530073	no
Adgrg6	7.01879	5.0054	1.40224	0.00441429	0.0149145	no
Adgrl4	16.4781	25.3434	0.650192	0.00726171	0.0190907	no
Adrb2	27.4509	17.6447	1.55575	0.0299187	0.0461755	no
Afap1	41.7155	24.7967	1.6823	0.00921557	0.0216488	no
Aff3	14.3024	18.1378	0.788542	0.00572657	0.0169472	no
Aftph	28.0373	29.108	0.963218	0.533894	0.558136	no
Agap1	35.1885	23.5127	1.49657	0.00101601	0.00852948	no
Agfg1	37.7047	20.0372	1.88173	0.0115777	0.0245591	no
Agps	30.7616	20.93	1.46973	0.023753	0.0391753	no
Ahctf1	35.8318	19.2787	1.85862	0.0116426	0.0246348	no
Ahi1	19.4483	10.441	1.86269	0.0166074	0.0307245	no
Ahr	18.5213	14.393	1.28683	0.0822952	0.103437	no
Aif1	45.1776	28.7471	1.57155	0.0183009	0.0327856	no
Akap11	35.5291	22.8908	1.55211	0.0425363	0.0601493	no
Akap9	82.0499	46.2112	1.77554	0.000122302	0.00501746	no
Aldh2	214.726	181.622	1.18226	0.0838028	0.105056	no
Aldh3b1	5.16477	6.51346	0.792938	0.120777	0.144209	no
Alkbh1	23.6104	13.2125	1.78697	0.0104976	0.023245	no
Alkbh2	10.1214	5.72973	1.76648	0.00315638	0.0128063	no
Ammecr1	22.532	26.6718	0.844788	0.0783689	0.0993943	no
Anapc11	73.2149	39.6453	1.84675	0.00115032	0.00885774	no
Anapc16	56.453	47.7377	1.18257	0.176603	0.201938	no
Ank2	29.6454	23.4785	1.26266	0.0557073	0.0745231	no
Ankrd29	9.98901	6.71761	1.48699	0.0431954	0.0609012	no
Ap1s2	40.9776	26.4859	1.54715	0.011957	0.0250717	no
Ap5m1	13.47	8.74483	1.54034	0.0123303	0.0255233	no
Apbb2	36.8912	22.063	1.67208	0.00276212	0.0120089	no
Apex2	7.32149	4.77521	1.53323	0.0385395	0.0559122	no
Aph1b	10.9349	6.7518	1.61956	0.0226575	0.0378389	no
Apobec1	14.5862	18.54	0.786743	0.0387045	0.0560851	no
Apobr	4.82424	2.4601	1.96099	0.00512834	0.0160259	no
Apopt1	39.1993	26.3923	1.48525	0.0193474	0.0340435	no
Aptx	8.32417	5.82974	1.42788	0.00445365	0.015	no
Arg2	9.7809	11.0576	0.884541	0.682496	0.702447	no
Arglu1	89.5416	60.8696	1.47104	0.0105396	0.0232864	no
Arhgap20	18.2564	14.5288	1.25657	0.220194	0.24595	no
Arhgap21	31.5373	21.5914	1.46064	0.0201523	0.0349447	no
Arhgap24	17.0646	14.1688	1.20438	0.0855246	0.106957	no
Arhgap25	5.99719	5.29818	1.13193	0.27437	0.301101	no
Arhgap26	6.67826	5.54565	1.20423	0.0545483	0.0732544	no
Arhgap30	20.5077	10.5198	1.94944	0.0111284	0.0240033	no
Arhgap31	48.564	28.8254	1.68476	0.00482048	0.0155595	no
Arhgap4	4.01074	2.77363	1.44603	0.05419	0.0728499	no
Arhgap42	25.1617	15.1782	1.65775	0.0239071	0.0393526	no
Arhgap5	93.2686	86.2622	1.08122	0.50063	0.526453	no
Arhgap9	7.26473	7.95765	0.912924	0.177864	0.203157	no
Arhgef26	9.17551	8.40111	1.09218	0.159599	0.184331	no
Arid1a	70.4717	38.8684	1.81308	0.000440933	0.0068021	no
Arih1	70.5474	39.2255	1.79851	0.00781189	0.0198759	no
Arl4c	39.029	44.2421	0.88217	0.255548	0.281928	no
Arl5a	34.8669	30.4246	1.14601	0.525382	0.549862	no
Arl6ip6	23.5158	18.6321	1.26211	0.0289467	0.0451366	no
Arl8b	54.2585	42.8569	1.26604	0.046002	0.063947	no
Armc1	38.3479	24.9609	1.53632	0.0272235	0.0431709	no
Arpc4	104.393	64.7248	1.61287	0.00801155	0.0200822	no
Arsb	43.7776	38.2082	1.14576	0.00233202	0.0111511	no
Asap2	20.5077	10.7925	1.90019	0.0106124	0.0233508	no
Asb13	9.93225	11.0804	0.896378	0.0726642	0.0932201	no
Atad2	27.1671	16.083	1.68918	0.0385945	0.0559684	no
Atad2b	28.2833	19.593	1.44354	0.0408423	0.0582997	no
Atad5	6.16746	3.20521	1.9242	0.0221799	0.0372849	no
Atf6	34.1669	17.865	1.91251	0.00736931	0.0192277	no
Atg10	11.3511	8.39989	1.35134	0.0379036	0.0551963	no
Atm	11.8241	7.6927	1.53706	0.0445763	0.0623959	no
Atox1	228.877	172.761	1.32482	0.0392116	0.0565839	no
Atp11c	13.2241	11.8855	1.11262	0.356477	0.384012	no
Atp2b4	64.4745	63.4857	1.01558	0.86171	0.872197	no
Atp5c1	244.031	192.034	1.27077	0.0016412	0.00986785	no
Atp5e	564.871	500.612	1.12836	0.184993	0.210314	no
Atp5f1	226.966	201.798	1.12472	0.0190129	0.0336204	no
Atp5g2	462.351	293.452	1.57556	0.0080327	0.0201177	no
Atp5j2	298.119	220.843	1.34991	0.0402605	0.0577061	no
Atp6v0b	150.63	86.4344	1.74271	0.033171	0.0498869	no
Atp6v1d	41.9614	23.6342	1.77546	0.00336478	0.0131543	no
Atp6v1e1	77.0743	44.3627	1.73737	0.000430241	0.0068021	no
Atp6v1g1	165.348	131.454	1.25785	0.132807	0.156538	no
Atp7a	15.6078	12.4378	1.25487	0.167073	0.192205	no
Atp8b1	119.168	64.0193	1.86144	0.0304446	0.0467353	no
Atp8b4	4.80532	2.71967	1.76688	0.00133707	0.00934088	no
Atxn1	33.5048	21.0378	1.5926	0.00570106	0.0169175	no
Atxn7l3b	134.341	84.5406	1.58907	0.000552549	0.00720865	no
AU019823	23.0428	18.1017	1.27297	0.00578572	0.0169879	no
AW146154	5.35396	4.13392	1.29513	0.0963179	0.11834	no
Azin1	69.9987	41.4383	1.68923	0.0457337	0.0636589	no
B230118H07Rik	22.2672	14.3859	1.54785	0.0315042	0.0479328	no
B230219D22Rik	83.4309	64.1004	1.30157	0.116658	0.139755	no
B230307C23Rik	8.09715	6.11433	1.32429	0.104242	0.126734	no
B2m	865.146	965.62	0.895949	0.349593	0.377127	no
B3glct	21.5104	13.4661	1.59738	0.0200962	0.0348752	no
B4galt6	15.9673	31.4937	0.506999	0.0236168	0.0390259	no
Baiap2	43.7587	28.3143	1.54546	0.0277709	0.0437591	no
Basp1	56.6233	38.6369	1.46552	0.0370418	0.0542303	no
Batf3	8.4566	13.3375	0.634047	0.034137	0.0510387	no
Bbs10	1.55132	2.41222	0.643111	0.00774063	0.0198142	no
BC003331	45.6127	22.9564	1.98692	0.00116619	0.00889359	no
BC003965	30.9319	16.3112	1.89636	0.0018016	0.0102281	no
BC024978	4.65397	2.95006	1.57758	0.000428887	0.0068021	no
Bcas2	82.7877	72.3542	1.1442	0.0354151	0.05238	no
Bche	19.0321	30.0563	0.633214	0.091234	0.112928	no
Bcl10	61.8827	32.8791	1.88213	0.00161278	0.0098316	no
Bcl2l12	16.2132	11.8354	1.36989	0.00322803	0.0128949	no
Bcl6	23.9131	13.7745	1.73604	0.0106848	0.023427	no
Bclaf1	146.524	90.964	1.61079	0.0110429	0.0239054	no
Bcor	20.5267	15.5951	1.31623	0.0201588	0.0349447	no
Bcorl1	14.87	10.3095	1.44235	0.00302886	0.0125096	no
Bcr	38.802	24.1915	1.60395	0.00446207	0.0150148	no
Becn1	37.175	23.3116	1.5947	0.00890521	0.0212238	no
Bend4	2.04321	1.7816	1.14684	0.482296	0.508431	no
Bend7	3.21616	4.17457	0.770416	0.00299069	0.0124477	no
Bhlhe22	4.93775	7.31693	0.674839	0.0922152	0.113959	no
Bin2	7.20798	8.13186	0.886387	0.0868072	0.10836	no
Birc2	46.237	25.7995	1.79217	0.00138698	0.00939775	no
Birc3	19.4861	16.8041	1.15961	0.134273	0.158038	no
Bloc1s5	6.33772	4.58435	1.38247	0.0404715	0.0579119	no
Blvra	23.1942	25.5792	0.90676	0.226654	0.252356	no
Bmp2k	45.764	31.0499	1.47388	0.00857499	0.0207777	no
Bmpr1a	60.9178	49.8406	1.22225	0.183298	0.208616	no
Bmt2	21.9834	11.3925	1.92963	0.00704565	0.0188552	no
Bola2	88.4065	58.1641	1.51995	0.0345626	0.0515208	no
Borcs6	16.497	10.4395	1.58025	0.0143471	0.0279966	no
Brd1	69.1663	34.9234	1.98052	0.000362875	0.00663228	no
Brd4	75.6932	42.4814	1.7818	0.00010553	0.004925	no
Brd7	36.2669	29.3535	1.23552	0.0210584	0.0360382	no
Brd8	48.2045	26.6671	1.80764	0.00146904	0.00957005	no
Bri3bp	24.0077	14.9168	1.60943	0.00896584	0.0213187	no
Brip1	2.4405	1.90389	1.28185	0.0899306	0.11158	no
Brix1	31.6886	31.6407	1.00151	0.985923	0.987041	no
Btbd7	70.623	60.9704	1.15832	0.121057	0.144498	no
Btbd9	24.7266	13.8777	1.78174	0.00808873	0.0201831	no
Btf3	607.967	361.203	1.68317	0.00408475	0.0143686	no
C1qa	321.54	189.118	1.70021	0.00168388	0.00993197	no
C1qb	223.712	139.116	1.60809	0.0068795	0.0186546	no
C1qc	189.829	116.196	1.6337	0.00272789	0.0119507	no
C1qtnf3	38.9155	38.9031	1.00032	0.99868	0.99868	no
C1qtnf7	20.5834	10.7377	1.91693	0.0131974	0.0266403	no
C1s1	142.192	91.7775	1.54931	0.0701089	0.0904982	no
C330007P06Rik	26.2022	22.4636	1.16643	0.0377387	0.0550345	no
Caap1	16.3646	11.0243	1.48441	0.0192703	0.03395	no
Cacna1c	13.7349	19.7729	0.694631	0.038511	0.0559094	no
Cacna1d	7.35933	7.76903	0.947265	0.491059	0.517148	no
Cacna2d1	47.3154	48.2244	0.98115	0.904221	0.911447	no
Cacybp	71.7582	74.1431	0.967833	0.532795	0.557163	no
Cadm1	20.0348	14.5948	1.37274	0.0100338	0.0226729	no
Cald1	508.512	368.945	1.37829	0.053834	0.0724817	no
Calml4	34.1102	33.0854	1.03097	0.0798317	0.100904	no
Camk1	61.3908	64.6541	0.949526	0.352794	0.380258	no
Camk1d	10.0836	10.1764	0.99088	0.972224	0.975113	no
Camkk2	15.4565	21.8109	0.708657	0.0648268	0.0846188	no
Camsap1	19.0321	13.3875	1.42163	0.0129419	0.0263242	no
Capza1	60.7286	50.6976	1.19786	0.492086	0.518133	no
Card11	4.04857	3.59749	1.12539	0.3268	0.353869	no
Casc4	33.6751	23.0077	1.46364	0.0906298	0.112302	no
Cask	23.5347	12.2533	1.92069	0.00329246	0.0130367	no
Casp1	13.7538	12.882	1.06767	0.200998	0.226404	no
Casp3	24.7833	19.9022	1.24526	0.042451	0.0600731	no
Casp8	25.1806	27.7846	0.906281	0.0166753	0.0307963	no
Cav2	28.7184	25.006	1.14846	0.178197	0.203517	no
Cbr2	30.9319	135.541	0.228211	0.0432252	0.0609282	no
Cbr4	10.9349	5.86248	1.86524	0.0234015	0.0387593	no
Cbx1	100.704	79.0045	1.27466	0.00446755	0.0150157	no
Cbx3	157.838	134.732	1.1715	0.161136	0.185945	no
Cc2d2a	12.8835	10.5015	1.22683	0.0766481	0.0975135	no
Ccar1	79.5337	41.4301	1.91971	0.00323583	0.0128961	no
Ccdc112	11.2566	7.38262	1.52474	0.00377693	0.0138459	no
Ccdc12	95.8226	57.2456	1.67388	0.0274877	0.0434795	no
Ccdc47	55.6963	34.3964	1.61925	0.00274279	0.0119744	no
Ccdc50	84.0552	43.6056	1.92762	0.0111289	0.0240033	no
Ccdc86	24.7833	21.8389	1.13483	0.124836	0.148376	no
Ccdc88c	7.88905	10.2497	0.769689	0.057618	0.0767572	no
Ccl12	25.5022	15.2155	1.67607	0.0291063	0.0453238	no
Ccl25	9.08092	8.66861	1.04756	0.512411	0.53761	no
Ccl6	90.4875	55.4654	1.63142	0.103368	0.125817	no
Ccnc	15.9294	14.0471	1.134	0.321898	0.349021	no
Ccnd1	73.2527	48.2479	1.51826	0.0489543	0.0671644	no
Ccnh	34.1102	25.1142	1.3582	0.00408319	0.0143686	no
Ccnt2	23.5158	22.5236	1.04405	0.248583	0.274905	no
Ccr2	41.0911	35.0383	1.17275	0.29721	0.32443	no
Cd14	73.8014	94.3964	0.781824	0.219386	0.245143	no
Cd180	4.02966	3.28568	1.22643	0.297946	0.32511	no
Cd28	7.41608	4.79815	1.54561	0.0626133	0.0821437	no
Cd320	27.9238	23.8685	1.1699	0.0310835	0.0474247	no
Cd36	19.3159	9.86222	1.95857	0.00487748	0.0156292	no
Cd37	12.9781	8.94196	1.45137	0.0253016	0.0409031	no
Cd3eap	24.5185	17.9666	1.36467	0.0352355	0.0522456	no
Cd44	45.2154	32.7392	1.38108	0.103424	0.125872	no
Cd48	21.5861	16.1685	1.33507	0.144832	0.16901	no
Cd53	43.1722	22.2083	1.94396	0.0100643	0.0226871	no
Cd84	10.9728	6.83064	1.60641	0.0767772	0.0976344	no
Cd93	54.4287	63.7166	0.854232	0.189333	0.214633	no
Cdc14a	21.7753	19.3346	1.12624	0.135146	0.15887	no
Cdc42	442.354	396.399	1.11593	0.185565	0.210841	no
Cdc42ep2	22.3239	13.6741	1.63257	0.0209104	0.0358607	no
Cdc42ep3	27.8103	28.4056	0.979041	0.657315	0.67805	no
Cdc5l	63.0556	39.8063	1.58406	0.00992149	0.0225035	no
Cdh11	184.116	138.715	1.32729	0.00167967	0.00993077	no
Cdh13	24.2347	16.2301	1.4932	0.0106087	0.0233508	no
Cdk13	41.6209	28.7266	1.44886	0.0406918	0.058179	no
Cdkl2	4.95667	3.00845	1.64758	0.0389053	0.0562837	no
Cdkn1b	73.2338	38.9505	1.88017	0.000162066	0.00539465	no
Cdkn2d	24.0077	16.4436	1.46	0.0113862	0.0243055	no
Cdv3	116.406	78.6135	1.48074	0.0389225	0.0562926	no
Cebpg	32.7481	23.2453	1.4088	0.0390672	0.0564539	no
Cenpc1	20.5834	13.4565	1.52962	0.0214649	0.0365107	no
Cenpl	4.67289	2.47379	1.88896	0.00235324	0.0111891	no
Cenpp	2.27023	3.08808	0.735158	0.389906	0.417398	no
Cenpq	9.15659	7.25173	1.26268	0.0556853	0.0745111	no
Cenpu	1.21079	1.3458	0.899678	0.440166	0.466632	no
Cep162	8.49444	4.69708	1.80845	0.0063084	0.0178448	no
Cep170	43.1343	29.1679	1.47883	0.0669298	0.0869617	no
Cep192	11.9376	8.04597	1.48368	0.0313474	0.0477326	no
Cep83	28.5103	16.647	1.71264	0.0233953	0.0387593	no
Cep97	5.86476	3.58025	1.63808	0.00770032	0.0197728	no
Cept1	29.6832	27.1691	1.09254	0.332781	0.360006	no
Cers6	31.4238	17.7722	1.76814	0.000687038	0.00766358	no
Cetn3	89.5605	64.6202	1.38595	0.00129544	0.00925844	no
Cfl1	505.485	421.278	1.19988	0.0198004	0.0346131	no
Cfp	28.1319	26.4599	1.06319	0.44541	0.471756	no
Cggbp1	81.6336	62.0882	1.3148	0.0482223	0.0663851	no
Chchd4	13.9808	7.404	1.88828	0.0144193	0.0280707	no
Chchd5	21.8699	18.4689	1.18414	0.0162746	0.0303237	no
Chd4	202.902	110.843	1.83054	0.000152593	0.00522481	no
Chd7	12.2592	6.63466	1.84776	0.0050426	0.0158703	no
Chek1	7.07555	4.85874	1.45625	0.129717	0.153352	no
Chm	19.2402	11.4145	1.68559	0.0288402	0.0450011	no
Chordc1	36.6264	26.6727	1.37318	0.0710438	0.0914581	no
Ckap5	30.6292	25.6837	1.19255	0.233055	0.25908	no
Cklf	23.9509	29.7016	0.806385	0.0726366	0.093195	no
Cks2	48.8099	34.8479	1.40066	0.0636915	0.0833391	no
Clasp1	32.067	20.0481	1.5995	0.010216	0.022862	no
Clca3a1	14.4538	23.1494	0.62437	0.0322427	0.0487491	no
Clcn3	27.3373	17.7209	1.54266	0.00284786	0.012158	no
Clcn4	45.6884	27.8494	1.64055	0.00685827	0.0186274	no
Clcn5	26.3914	24.2105	1.09008	0.0671172	0.087146	no
Clec11a	54.2206	25.9265	2.09132	0.035896	0.0529377	no
Clec12a	11.2566	15.101	0.745417	0.177033	0.202349	no
Clec14a	26.5995	20.0447	1.32701	0.0340536	0.0509207	no
Clec1a	4.57829	3.02318	1.5144	0.0127056	0.0260471	no
Clec2d	62.7907	45.245	1.38779	0.051395	0.0698805	no
Clec4a1	13.943	11.5892	1.2031	0.421333	0.448447	no
Clec4a2	21.605	18.604	1.16131	0.504622	0.530262	no
Clec4a3	18.0672	10.3859	1.7396	0.0175473	0.0318279	no
Clec4n	5.77017	3.93549	1.46619	0.0249019	0.0404708	no
Clic1	275.36	187.796	1.46627	0.00122315	0.00902273	no
Cln3	9.83766	10.6614	0.922736	0.490982	0.517148	no
Clp1	22.778	14.8129	1.53771	0.00198403	0.0105919	no
Clspn	6.73501	4.80927	1.40042	0.0463698	0.0643752	no
Clta	302.489	219.311	1.37927	0.0251478	0.040752	no
Cltc	181.278	130.661	1.38739	0.0403297	0.057784	no
Cmah	7.20798	5.47174	1.31731	0.256701	0.283037	no
Cmc1	31.2913	20.3502	1.53765	0.0024734	0.0114774	no
Cmpk2	6.77285	10.348	0.654508	0.169362	0.194608	no
Cnot6	57.7017	47.088	1.2254	0.146	0.170166	no
Col15a1	455.332	362.62	1.25567	0.033067	0.0497827	no
Col3a1	11105.9	6888.6	1.61222	0.0489147	0.0671416	no
Col6a1	2070.64	1071.38	1.93268	0.00940169	0.0218402	no
Col6a2	1422.05	1091.3	1.30308	0.0690837	0.0894061	no
Col7a1	12.3917	19.8105	0.625509	0.0321002	0.048609	no
Commd4	35.7183	25.2842	1.41267	0.0320281	0.0485433	no
Commd6	46.9748	38.851	1.2091	0.0720323	0.0925957	no
Comt	107.268	81.5553	1.31528	0.0115658	0.0245556	no
Coprs	7.2269	6.33838	1.14018	0.558218	0.581893	no
Coq4	10.0647	5.83999	1.72341	0.0101952	0.0228452	no
Coro1a	76.2419	70.5369	1.08088	0.351261	0.378783	no
Cox4i1	750.235	568.677	1.31926	0.119811	0.143205	no
Cox5b	246.963	158.078	1.56229	0.053822	0.072474	no
Cox6c	607.475	718.179	0.845855	0.156109	0.180718	no
Cox7a2	261.72	195.301	1.34008	0.00162219	0.00984801	no
Cox7b	230.258	145.856	1.57866	0.00520372	0.0161322	no
Cp	54.7504	28.8431	1.89821	0.00477351	0.0154557	no
Cpa6	3.55669	1.96001	1.81463	0.0394186	0.0568115	no
Cped1	111.828	60.8813	1.83681	0.00668356	0.0183716	no
Cpne3	53.1044	35.633	1.49032	0.019427	0.0341268	no
Cpsf2	28.3968	20.4898	1.3859	0.0346874	0.0516802	no
Cpsf6	41.1857	33.6353	1.22448	0.0228726	0.0381088	no
Cradd	13.0727	7.92604	1.64934	0.0462562	0.0642538	no
Creb3l1	115.006	80.6869	1.42534	0.06131	0.0807473	no
Crem	43.4181	23.2882	1.86438	0.0744387	0.0951349	no
Cript	55.4503	50.9444	1.08845	0.347264	0.374826	no
Crispld1	19.0699	16.6517	1.14522	0.0831995	0.104407	no
Crlf3	19.9969	15.5204	1.28843	0.077224	0.0981483	no
Crtc3	34.0913	22.0385	1.5469	0.00406358	0.0143366	no
Csde1	183.056	128.271	1.42711	0.013462	0.0269523	no
Csf2rb	13.9997	26.6925	0.524482	0.0161395	0.0301513	no
Csf3r	2.78103	2.89024	0.962213	0.828089	0.840687	no
Csgalnact2	27.9049	17.6559	1.58049	0.00782432	0.0198759	no
Csnk1g1	30.2508	17.8582	1.69394	0.0084001	0.0205842	no
Csnk1g3	42.5668	23.544	1.80797	0.00403364	0.0143046	no
Csnk2a2	47.7126	35.7355	1.33516	0.0147197	0.028424	no
Cthrc1	52.745	19.207	2.74613	0.0409983	0.0584715	no
Ctsb	668.582	422.882	1.58101	0.000283085	0.00608975	no
Ctsh	322.77	270.535	1.19308	0.129073	0.152685	no
Ctss	101.631	74.0606	1.37226	0.0142677	0.0279221	no
Ctsz	252.809	173.258	1.45915	0.0144551	0.0280975	no
Cttnbp2	5.44855	8.34161	0.653177	0.0182569	0.0327374	no
Cul3	77.1689	41.613	1.85444	0.00543047	0.0164809	no
Cwc25	28.5292	20.8612	1.36758	0.0126193	0.0259261	no
Cwc27	14.1322	8.8991	1.58804	0.000916046	0.00835137	no
Cx3cr1	19.6375	10.5933	1.85376	0.0121508	0.0252924	no
Cxcl12	279.219	296.025	0.943229	0.596789	0.619288	no
Cxcr4	7.1323	7.32104	0.97422	0.792938	0.807459	no
Cyba	250.236	211.075	1.18553	0.0627025	0.0822419	no
Cyfip1	79.004	41.1614	1.91937	0.00577514	0.0169662	no
Cyp1b1	5.808	11.0478	0.525716	0.0108236	0.0236045	no
Cyp2j6	13.2998	8.25619	1.61088	0.000575775	0.00729284	no
Cyp39a1	5.37288	7.84958	0.684479	0.0605521	0.079933	no
Cyp7b1	15.2862	11.4047	1.34034	0.0480362	0.0661709	no
Cyth4	22.7969	29.6253	0.769508	0.00361658	0.0136226	no
D16Ertd472e	33.6561	19.6622	1.71172	0.00959909	0.0220863	no
D3Ertd254e	8.68363	6.74328	1.28774	0.0938855	0.115736	no
Dach1	5.35396	7.00825	0.763951	0.0274402	0.0434315	no
Daglb	13.7349	7.29991	1.88151	0.00134385	0.00934088	no
Dap3	39.8047	24.5485	1.62147	0.00326227	0.0129619	no
Dapk1	49.3396	51.4395	0.959177	0.102982	0.125409	no
Dapp1	12.3538	19.1245	0.645969	0.165401	0.190456	no
Dbp	16.043	17.2817	0.928322	0.731706	0.749199	no
Dclre1a	15.7213	8.73703	1.79939	0.00107276	0.00863749	no
Dclre1b	7.51067	6.20211	1.21099	0.00541642	0.0164642	no
Dcun1d1	32.7481	18.6985	1.75137	0.00558563	0.0167516	no
Dcun1d5	85.7768	51.728	1.65823	0.0119336	0.0250409	no
Ddah1	7.85121	11.6912	0.671551	0.104645	0.127143	no
Ddr2	83.5823	55.6597	1.50166	0.0385374	0.0559122	no
Ddx10	25.0293	17.7661	1.40882	0.00554474	0.0166874	no
Ddx24	117.636	72.6626	1.61893	0.011317	0.0242299	no
Ddx3x	365.658	193.921	1.88561	0.0126403	0.0259499	no
Ddx46	67.2744	34.6141	1.94356	0.00268963	0.0118856	no
Ddx5	919.783	495.603	1.85589	0.00668407	0.0183716	no
Ddx58	29.9481	47.7907	0.626651	0.0384453	0.0558435	no
Ddx6	153.486	98.7758	1.55389	0.0514942	0.0699882	no
Ddx60	15.324	9.04694	1.69384	0.0147567	0.0284466	no
Dek	126.168	65.1489	1.93661	0.0110074	0.0238653	no
Dennd1a	25.2374	18.8688	1.33752	0.0128376	0.0262005	no
Dennd1b	27.5265	15.8561	1.73603	0.00973289	0.0222716	no
Denr	73.896	37.1683	1.98814	0.00102661	0.00852948	no
Depdc1a	2.36482	3.33665	0.708742	0.247395	0.273696	no
Deptor	14.6619	9.10807	1.60977	0.017079	0.0312852	no
Dgke	3.89723	3.60077	1.08233	0.207681	0.233451	no
Dgkh	25.1617	18.164	1.38525	0.0902625	0.111919	no
Dguok	53.2558	47.0168	1.1327	0.0454747	0.063383	no
Dhfr	7.54851	4.26454	1.77007	0.00286571	0.0121915	no
Dhrs9	3.74588	3.59899	1.04081	0.60672	0.629081	no
Dhx40	37.3263	28.8972	1.2917	0.000140505	0.00521914	no
Diaph1	47.2586	26.995	1.75064	3.64128e-05	0.00379951	no
Dicer1	26.0887	17.703	1.47369	0.0141898	0.0278458	no
Dido1	31.14	18.9797	1.6407	0.0178022	0.032123	no
Dip2c	20.9807	13.02	1.61142	0.0205966	0.0354806	no
Dis3	12.9403	13.2723	0.974987	0.861517	0.872078	no
Dlg4	38.8777	34.5574	1.12502	0.0702617	0.0906343	no
Dlgap4	62.034	34.776	1.78382	0.0010168	0.00852948	no
Dnaja1	429.584	243.597	1.7635	0.0032144	0.0128949	no
Dnajc2	33.8832	28.7573	1.17825	0.103574	0.126015	no
Dnm1	44.5911	34.0345	1.31017	0.0310469	0.0473815	no
Dnttip2	50.8153	34.2203	1.48495	0.026817	0.0427093	no
Dock7	37.4966	23.0291	1.62823	0.0146525	0.0283548	no
Dock8	11.4079	9.75285	1.1697	0.0887133	0.110332	no
Dok3	4.69181	7.76633	0.604121	0.0389217	0.0562926	no
Dopey2	11.6538	15.4523	0.754181	0.0672687	0.087323	no
Dpf1	4.91883	4.63451	1.06135	0.298626	0.325727	no
Dph3	72.7798	45.8473	1.58744	0.00551034	0.0166397	no
Dpt	878.295	533.581	1.64604	0.00210735	0.0107616	no
Dpy19l1	35.3021	33.148	1.06498	0.544389	0.568303	no
Dram2	28.0941	19.0286	1.47641	0.0129507	0.0263344	no
Dsel	40.9776	24.1498	1.69681	0.0222704	0.0374096	no
Dtd1	30.44	22.1551	1.37395	0.0550215	0.0737604	no
Dtd2	16.4592	10.3651	1.58793	0.00698779	0.0187792	no
Dtx3l	17.6699	18.9236	0.933753	0.444927	0.471287	no
Dusp16	10.7836	20.7498	0.519696	0.00470033	0.0153715	no
Dusp19	10.1025	6.48912	1.55684	0.029357	0.0455782	no
Dusp2	55.6395	28.2966	1.9663	0.0149896	0.0287302	no
Dusp3	38.3858	22.9599	1.67186	0.0375367	0.0547941	no
Dusp6	35.075	34.2386	1.02443	0.181726	0.207012	no
Dync1h1	87.12	58.7008	1.48414	0.0119479	0.0250605	no
Dyrk1a	29.3049	24.4678	1.19769	0.0723196	0.0929441	no
Dyrk2	43.1533	31.2901	1.37914	0.0898669	0.111513	no
Dzip1	16.4024	17.0184	0.963806	0.323596	0.350697	no
Dzip3	14.7754	10.1921	1.44969	0.013293	0.0267443	no
E2f2	2.27023	2.78132	0.816243	0.0693121	0.0896613	no
Ebna1bp2	55.1098	45.8269	1.20256	0.0368432	0.0540016	no
Ecscr	62.7718	38.3109	1.63849	0.000285363	0.00608975	no
Edn1	12.4106	14.1666	0.876045	0.412687	0.439858	no
Ednra	47.0694	57.4294	0.819605	0.197948	0.223385	no
Eed	33.0886	28.5044	1.16082	0.110448	0.133261	no
Eef1e1	20.3564	13.4653	1.51177	0.0211087	0.036092	no
Eepd1	4.69181	3.72743	1.25873	0.0552677	0.07403	no
Efna2	19.5618	10.5271	1.85823	0.000279236	0.00608975	no
Egflam	18.7105	36.4708	0.513026	0.0212865	0.0363089	no
Egr3	44.3641	17.5786	2.52375	0.0794727	0.100528	no
Ehd4	121.4	85.624	1.41783	0.0172338	0.0314482	no
Ehf	10.5944	22.9139	0.462358	0.135699	0.159406	no
Ehmt1	37.8561	28.3298	1.33626	0.00366098	0.0136965	no
Eif1ad	18.7861	15.1131	1.24303	0.0604845	0.0798621	no
Eif2s1	60.0097	51.3245	1.16922	0.184577	0.209885	no
Eif3a	215.35	140.708	1.53047	0.00882123	0.0210894	no
Eif3f	402.19	239.242	1.6811	0.00143069	0.00947028	no
Eif4e3	23.6293	31.0207	0.761726	0.0395465	0.0569457	no
Eif4g2	401.736	281.819	1.42551	0.0321095	0.048609	no
Elf3	13.2808	17.2857	0.768312	0.251223	0.277583	no
Elk3	49.8126	31.5161	1.58054	0.00153183	0.0096553	no
Ell2	20.451	11.4174	1.79121	0.000554211	0.00720865	no
Elmo1	24.1779	19.5178	1.23876	0.0254213	0.0410445	no
Elmsan1	33.6751	18.2963	1.84054	0.0016048	0.0098316	no
Eloa	41.3371	21.46	1.92624	0.00202755	0.0106679	no
Emb	76.4689	72.5056	1.05466	0.441003	0.46739	no
Emc8	32.3318	22.2629	1.45228	0.00816445	0.0202927	no
Emcn	63.3961	46.6091	1.36017	0.0150447	0.0287901	no
Eml4	43.437	31.9887	1.35789	0.0151845	0.0289706	no
Emp1	245.033	151.512	1.61725	0.0615601	0.081012	no
Emp2	59.7827	72.7154	0.822146	0.149458	0.173807	no
Emp3	337.375	174.9	1.92896	0.0128001	0.0261663	no
Enox2	5.65665	5.78723	0.977437	0.775773	0.791425	no
Enpep	20.9807	13.367	1.56959	0.0279182	0.0439266	no
Enpp1	9.70523	8.89361	1.09126	0.168379	0.193586	no
Enpp3	16.4592	44.5396	0.36954	0.118268	0.141522	no
Ep400	55.2612	29.5696	1.86885	0.000629712	0.00747801	no
Epb41l5	10.4431	6.4587	1.6169	0.00382376	0.0139141	no
Epc1	39.6723	20.3086	1.95347	0.00054403	0.00720028	no
Epcam	43.8343	77.1645	0.568063	0.0108991	0.0236932	no
Epha4	6.29989	3.31345	1.90131	0.00373138	0.0137935	no
Ephb1	4.82424	2.46721	1.95534	0.00364768	0.0136868	no
Ephb2	28.34	20.9722	1.35132	0.0660427	0.0859648	no
Eri1	25.086	17.8175	1.40795	0.0194781	0.0341954	no
Erich1	11.6917	7.51167	1.55647	0.000919184	0.00835344	no
Esco1	20.1672	10.4482	1.9302	0.00285789	0.0121752	no
Esd	135.93	89.7887	1.51389	0.00535052	0.0163545	no
Etaa1	11.7106	8.18173	1.43131	0.0177949	0.0321148	no
Ethe1	49.6045	30.6247	1.61976	0.0224735	0.0376405	no
Etv6	16.724	19.9451	0.838504	0.0080012	0.020068	no
Eva1b	115.422	59.1324	1.95193	0.00375092	0.0138241	no
Evi5	43.4749	23.4576	1.85334	0.00724318	0.0190638	no
Exoc3	44.6478	23.4031	1.90778	0.00500946	0.0158311	no
Exosc4	25.9184	21.7373	1.19235	0.10616	0.128698	no
Fabp5	58.1557	31.1171	1.86893	0.0500941	0.0684745	no
Fam117b	25.2941	14.9093	1.69653	0.00212423	0.0107717	no
Fam133b	33.8075	22.1306	1.52763	0.0354105	0.05238	no
Fam168a	42.9641	38.6747	1.11091	0.141514	0.165474	no
Fam174a	45.1019	23.9599	1.88239	0.00113256	0.00881724	no
Fam181b	2.02429	1.63898	1.23509	0.209979	0.235825	no
Fam193a	31.7643	19.0137	1.6706	0.000943171	0.00838935	no
Fam199x	7.75662	4.38433	1.76917	0.00631621	0.0178448	no
Fam216a	11.7295	9.28001	1.26396	0.0293129	0.0455221	no
Fam32a	68.769	72.6396	0.946715	0.361282	0.38875	no
Fam35a	5.63774	4.1011	1.37469	0.0405407	0.0579917	no
Fam3c	41.2992	48.5497	0.85066	0.252713	0.279122	no
Fam60a	12.5052	15.8242	0.790258	0.178234	0.203539	no
Fam76b	19.6753	16.2315	1.21217	0.0379354	0.0552356	no
Fancl	10.3295	7.36992	1.40158	8.02858e-05	0.00475011	no
Fancm	6.01611	4.0311	1.49242	0.0476649	0.0657728	no
Far1	64.815	52.2942	1.23943	0.106459	0.128992	no
Fas	7.87013	4.92071	1.59939	0.00503492	0.0158635	no
Fastkd2	9.2701	8.65747	1.07076	0.388857	0.416391	no
Fat4	7.01879	6.01796	1.16631	0.0706683	0.0910667	no
Fau	2811.05	2063.92	1.362	0.0754992	0.0962652	no
Fbln5	58.8935	40.5853	1.4511	0.00235235	0.0111891	no
Fbxl15	13.1484	8.39813	1.56564	0.0276056	0.0435782	no
Fbxl22	44.6289	48.256	0.924837	0.596486	0.61903	no
Fbxo11	44.5154	44.5702	0.998771	0.989547	0.990324	no
Fbxo30	34.0345	17.6568	1.92756	0.00245669	0.0114347	no
Fbxo32	78.8148	63.6426	1.2384	0.119998	0.143413	no
Fbxo7	9.2701	5.36596	1.72758	0.00723979	0.0190592	no
Fcgr3	31.9724	17.6954	1.80682	0.0238306	0.0392605	no
Fcgr4	1.8351	2.32883	0.787993	0.547146	0.571025	no
Fcrls	26.7319	22.2388	1.20204	0.402288	0.429651	no
Fem1c	33.6372	31.7588	1.05915	0.483713	0.509878	no
Fermt2	151.33	135.242	1.11895	0.328597	0.355747	no
Fermt3	14.9268	11.4715	1.30121	0.144001	0.168143	no
Fes	11.7484	14.4503	0.813025	0.0116467	0.0246348	no
Fgd2	8.38093	8.4751	0.988889	0.924381	0.930706	no
Fgd6	6.01611	4.63749	1.29728	0.041958	0.059559	no
Fgf1	2.04321	3.13595	0.651543	0.199802	0.225256	no
Fgl2	216.069	113.665	1.90092	0.0180764	0.0324798	no
Fgr	2.81887	2.39701	1.176	0.416829	0.443901	no
Filip1l	60.2367	65.2878	0.922634	0.631831	0.653288	no
Fkbp1b	4.7864	3.26907	1.46415	0.168139	0.193338	no
Fkbp3	77.7175	53.14	1.4625	0.00350629	0.013418	no
Flrt3	18.8618	23.7242	0.795044	0.143161	0.167247	no
[truncated: 9,480 more rows]
