# Supplementary material for: Identification of Intercellular Crosstalk between Decidual Cells and Niche Cells in Mice
Source: Int J Mol Sci. 2021 Jul 19;22(14):7696. doi: 10.3390/ijms22147696 (PMC8306874; doi:10.3390/ijms22147696)
Supplement: Supplementary file 1 [file ijms-22-07696-s001.zip › ijms-1289998-supplementary/suppl/Table-S6.xls]

## Sheet: Sheet1
Supplementary Table 7. Primers used in this study for quantitative RT-PCR analysis.
Symbol	ID	Primers	Length
A2m	NM_175628	CAACTTGAACATCCGTAAA; TGTGGGAGACTCTGAAGAC	124 bp
Ass1	NM_007494	TGCCAAAGCACCCAACAG;GTCAATGCGACCCACTCC	163bp
Cystm1	NM_001081365	AGTCTTCTTCAGTCGGGACG; GGATACGGTGGAGGGTTCT	102bp
Dio3	NM_172119	CTGGCTGCTGATGACGAA; CGAACCTCGCAGATTGATT	210bp
Dmkn	NM_001166173	AAACAGATTGAGGGTTCAGA; ATTGCCAGTTGTAAGTAGGAT	154bp
Mt3	NM_013603	GCACCTGCTCGGACAAAT; AGGGACACCCAGCACTATTT	216bp
Mt4	NM_008631	CTCAGCCTCCCTTTCTTA; TGCCATAGGTGGGTTTCA	242bp
Psca	NM_028216	GGGCAAGAAGAACATCACG; TCCCAGAGCCTACAGACG	145bp
Rrm2	NM_009104	TAGGCGAGTATCAGAGGA; TGTAGCCAGTTGGTTGTT	153bp
Serpinb6b	XM_006516621	CTCACCTATAAGCGTCTCC; GTGCCAGTCTTGTTCGTT	171bp
Sfrp5	NM_018780	TAAAGCGCAAGGACACCA; CAGGGATAGGAGAACATGAATT	205bp
Tdo2	NM_019911	CGGAAGCAGAAGGAGGTG; GAGCGTGTCAATGTCCATAAGT	189bp
Rpl7	NM_011291	GCAGATGTACCGCACTGAGATTC; ACCTTTGGGCTTACTCCATTGATA	129bp
